# Supplementary material for: Designing combinational herbal drugs based on target space analysis
Source: BMC Complement Med Ther. 2024 May 1;24(Suppl 1):179. doi: 10.1186/s12906-024-04455-9 (PMC11064244; doi:10.1186/s12906-024-04455-9)
Supplement: Supplementary file 2 — Additional file 2. Shows SWT formula-target association. We provided SWT formula-herb-compound-target associations. [file 12906_2024_4455_MOESM2_ESM.xlsx]

## Sheet: SWTFormula_PA_compound_gene
herbName	compName	geneName	geneSymbol
Paeonia lactiflora	n-butanol	Prothrombin / coagulation factor II (thrombin) / THROMBIN	F2
Paeonia lactiflora	Thymol	Prothrombin / coagulation factor II (thrombin) / THROMBIN	F2
Paeonia lactiflora	Hexane	Prothrombin / coagulation factor II (thrombin) / THROMBIN	F2
Paeonia lactiflora	Phenol	Prothrombin / coagulation factor II (thrombin) / THROMBIN	F2
Paeonia lactiflora	casuariin	Prothrombin / coagulation factor II (thrombin) / THROMBIN	F2
Paeonia lactiflora	n-butanol	Epidermal growth factor receptor / epidermal growth factor receptor	EGFR
Paeonia lactiflora	Phenol	Epidermal growth factor receptor / epidermal growth factor receptor	EGFR
Paeonia lactiflora	Eugenol	Epidermal growth factor receptor / epidermal growth factor receptor	EGFR
Paeonia lactiflora	4-Allyl-2-methoxy-3-methylphenol	Epidermal growth factor receptor / epidermal growth factor receptor	EGFR
Paeonia lactiflora	Nonylphenol	Complement C1q subcomponent subunit C / complement component 1	C1QC
Paeonia lactiflora	Hexane	High affinity immunoglobulin gamma Fc receptor I / Fc fragment of IgG	FCGR1A
Paeonia lactiflora	Eugenol	Low affinity immunoglobulin gamma Fc region receptor II-b / Fc fragment of IgG	FCGR2B
Paeonia lactiflora	Probenecid	Interleukin-2 receptor subunit alpha / interleukin 2 receptor	IL2RA
Paeonia lactiflora	Phenol	Interleukin-2 receptor subunit alpha / interleukin 2 receptor	IL2RA
Paeonia lactiflora	4-Methylphenol	Tumor necrosis factor / tumor necrosis factor / TUMOR NECROSIS FACTOR (TNF-ALPHA)	TNF
Paeonia lactiflora	n-butanol	Tumor necrosis factor / tumor necrosis factor / TUMOR NECROSIS FACTOR (TNF-ALPHA)	TNF
Paeonia lactiflora	Phenylacetaldehyde	Tumor necrosis factor / tumor necrosis factor / TUMOR NECROSIS FACTOR (TNF-ALPHA)	TNF
Paeonia lactiflora	Hexane	Tumor necrosis factor / tumor necrosis factor / TUMOR NECROSIS FACTOR (TNF-ALPHA)	TNF
Paeonia lactiflora	Phenol	Tumor necrosis factor / tumor necrosis factor / TUMOR NECROSIS FACTOR (TNF-ALPHA)	TNF
Paeonia lactiflora	Methyl salicylate	Tumor necrosis factor / tumor necrosis factor / TUMOR NECROSIS FACTOR (TNF-ALPHA)	TNF
Paeonia lactiflora	Paeonol	Tumor necrosis factor / tumor necrosis factor / TUMOR NECROSIS FACTOR (TNF-ALPHA)	TNF
Paeonia lactiflora	Eugenol	Tumor necrosis factor / tumor necrosis factor / TUMOR NECROSIS FACTOR (TNF-ALPHA)	TNF
Paeonia lactiflora	Butylated hydroxytoluene	Tumor necrosis factor / tumor necrosis factor / TUMOR NECROSIS FACTOR (TNF-ALPHA)	TNF
Paeonia lactiflora	Apocynin	Tumor necrosis factor / tumor necrosis factor / TUMOR NECROSIS FACTOR (TNF-ALPHA)	TNF
Paeonia lactiflora	Nonylphenol	Tumor necrosis factor / tumor necrosis factor / TUMOR NECROSIS FACTOR (TNF-ALPHA)	TNF
Paeonia lactiflora	Gallic acid	Tumor necrosis factor / tumor necrosis factor / TUMOR NECROSIS FACTOR (TNF-ALPHA)	TNF
Paeonia lactiflora	Benzaldehyde	Interferon alpha/beta receptor 1 / interferon (alpha	IFNAR1
Paeonia lactiflora	Phenol	Plasminogen / plasminogen / PLASMIN	PLG
Paeonia lactiflora	casuariin	Plasminogen / plasminogen / PLASMIN	PLG
Paeonia lactiflora	Phenol	Plasminogen activator inhibitor 1 / serpin peptidase inhibitor	SERPINE1
Paeonia lactiflora	Butylated hydroxytoluene	Plasminogen activator inhibitor 1 / serpin peptidase inhibitor	SERPINE1
Paeonia lactiflora	Apocynin	Plasminogen activator inhibitor 1 / serpin peptidase inhibitor	SERPINE1
Paeonia lactiflora	Butylated hydroxytoluene	Erythropoietin receptor / erythropoietin receptor / ERYTHROPOIETIN RECEPTOR	EPOR
Paeonia lactiflora	Phenol	Urokinase-type plasminogen activator / plasminogen activator	PLAU
Paeonia lactiflora	Phenol	Tissue-type plasminogen activator / plasminogen activator	PLAT
Paeonia lactiflora	Eugenol	Tissue-type plasminogen activator / plasminogen activator	PLAT
Paeonia lactiflora	Butylated hydroxytoluene	Tissue-type plasminogen activator / plasminogen activator	PLAT
Paeonia lactiflora	Phenol	Plasma serine protease inhibitor / serpin peptidase inhibitor	SERPINA5
Paeonia lactiflora	Hexane	Neutrophil elastase / elastase	ELANE
Paeonia lactiflora	Phenol	Neutrophil elastase / elastase	ELANE
Paeonia lactiflora	Methyl salicylate	Neutrophil elastase / elastase	ELANE
Paeonia lactiflora	Eugenol	Neutrophil elastase / elastase	ELANE
Paeonia lactiflora	Eugenol	Syndecan-2 / syndecan 2	SDC2
Paeonia lactiflora	Nonylphenol	Secretin receptor / secretin receptor / SECRETIN RECEPTOR	SCTR
Paeonia lactiflora	Nonylphenol	Thyrotropin receptor / thyroid stimulating hormone receptor / THYROID STIMULATING HORMONE RECEPTOR	TSHR
Paeonia lactiflora	1	Coagulation factor X / coagulation factor X / COAGULATION FACTOR X/ANTITHROMBIN III	F10
Paeonia lactiflora	Phenol	Coagulation factor X / coagulation factor X / COAGULATION FACTOR X/ANTITHROMBIN III	F10
Paeonia lactiflora	casuariin	Coagulation factor X / coagulation factor X / COAGULATION FACTOR X/ANTITHROMBIN III	F10
Paeonia lactiflora	Phenol	Coagulation factor IX / coagulation factor IX	F9
Paeonia lactiflora	Phenol	von Willebrand factor	VWF
Paeonia lactiflora	Carvacrol	78 kDa glucose-regulated protein / heat shock 70kDa protein 5 (glucose-regulated protein	HSPA5
Paeonia lactiflora	Nonylphenol	78 kDa glucose-regulated protein / heat shock 70kDa protein 5 (glucose-regulated protein	HSPA5
Paeonia lactiflora	Nonylphenol	Complement C3 / complement component 3 / COMPLEMENT C3	C3
Paeonia lactiflora	4-Hydroxybenzoic acid	Complement C4-A / complement component 4A (Rodgers blood group)	C4A
Paeonia lactiflora	4-Hydroxybenzoic acid	Complement C4-B	C4B_2
Paeonia lactiflora	n-butanol	Complement C5 / complement component 5	C5
Paeonia lactiflora	Phenol	Insulin receptor / insulin receptor	INSR
Paeonia lactiflora	Phenol	Insulin-like growth factor 1 receptor / insulin-like growth factor 1 receptor / INSULIN-LIKE GROWTH FACTOR I RECEPTOR	IGF1R
Paeonia lactiflora	Phenol	Retinoblastoma-associated protein / retinoblastoma 1 / HISTIDINE-TAGGED RB	RB1
Paeonia lactiflora	Eugenol	Retinoblastoma-associated protein / retinoblastoma 1 / HISTIDINE-TAGGED RB	RB1
Paeonia lactiflora	Benzaldehyde	Cathepsin D / cathepsin D / CATHEPSIN D	CTSD
Paeonia lactiflora	Nonylphenol	Cathepsin D / cathepsin D / CATHEPSIN D	CTSD
Paeonia lactiflora	Phenol	Annexin A2 / annexin A2	ANXA2
Paeonia lactiflora	Nonylphenol	Vasopressin V2 receptor / arginine vasopressin receptor 2	AVPR2
Paeonia lactiflora	Nonylphenol	Vasopressin V1b receptor / arginine vasopressin receptor 1B / VASOPRESSIN RECEPTOR	AVPR1B
Paeonia lactiflora	Phenol	Tissue factor / coagulation factor III (thromboplastin	F3
Paeonia lactiflora	Oleic acid	Tissue factor / coagulation factor III (thromboplastin	F3
Paeonia lactiflora	Butylated hydroxytoluene	Tissue factor / coagulation factor III (thromboplastin	F3
Paeonia lactiflora	Phenol	Toll-like receptor 2 / toll-like receptor 2 / TOLL-LIKE RECEPTOR 2	TLR2
Paeonia lactiflora	Phenol	Collagen alpha-1(I) chain / collagen	COL1A1
Paeonia lactiflora	Gallic acid	Collagen alpha-1(II) chain / collagen	COL2A1
Paeonia lactiflora	Phenol	Growth hormone receptor / growth hormone receptor	GHR
Paeonia lactiflora	Phenol	Coagulation factor VIII / coagulation factor VIII	F8
Paeonia lactiflora	Phenol	Vitamin K-dependent protein S / protein S (alpha)	PROS1
Paeonia lactiflora	Gallic acid	Growth factor receptor-bound protein 2 / growth factor receptor-bound protein 2 / GROWTH FACTOR RECEPTOR-BOUND PROTEIN 2	GRB2
Paeonia lactiflora	Hexane	Apolipoprotein E / apolipoprotein E	APOE
Paeonia lactiflora	Phenol	Apolipoprotein E / apolipoprotein E	APOE
Paeonia lactiflora	Apocynin	Apolipoprotein E / apolipoprotein E	APOE
Paeonia lactiflora	Probenecid	Transforming growth factor beta-1 / transforming growth factor	TGFB1
Paeonia lactiflora	Phenol	Transforming growth factor beta-1 / transforming growth factor	TGFB1
Paeonia lactiflora	Butylated hydroxytoluene	Transforming growth factor beta-1 / transforming growth factor	TGFB1
Paeonia lactiflora	Phenol	Receptor tyrosine-protein kinase erbB-2 / erb-b2 receptor tyrosine kinase 2 / HER-2 SUBSTRATE	ERBB2
Paeonia lactiflora	Butylated hydroxytoluene	T-cell surface glycoprotein CD3 delta chain / CD3d molecule	CD3D
Paeonia lactiflora	Nonylphenol	Synaptosomal-associated protein 25 / synaptosomal-associated protein	SNAP25
Paeonia lactiflora	Gallic acid	Rho-related GTP-binding protein RhoB / ras homolog family member B	RHOB
Paeonia lactiflora	(+/-)-Eucalyptol	Glutamate carboxypeptidase 2 / folate hydrolase (prostate-specific membrane antigen) 1 / GLUTAMATE CARBOXYPEPTIDASE II	FOLH1
Paeonia lactiflora	Phenylacetaldehyde	T-lymphocyte activation antigen CD86 / CD86 molecule	CD86
Paeonia lactiflora	Eugenol	T-lymphocyte activation antigen CD86 / CD86 molecule	CD86
Paeonia lactiflora	Phenol	T-cell surface glycoprotein CD4 / CD4 molecule / T-CELL SURFACE ANTIGEN CD4	CD4
Paeonia lactiflora	Eugenol	Integrin beta-1 / integrin	ITGB1
Paeonia lactiflora	Methyl salicylate	Integrin alpha-V / integrin	ITGAV
Paeonia lactiflora	Nonylphenol	Platelet-derived growth factor receptor beta / platelet-derived growth factor receptor	PDGFRB
Paeonia lactiflora	Eugenol	Platelet-derived growth factor receptor alpha / platelet-derived growth factor receptor	PDGFRA
Paeonia lactiflora	Phenol	Oxytocin-neurophysin 1 / oxytocin/neurophysin I prepropeptide	OXT
Paeonia lactiflora	Nonylphenol	Oxytocin-neurophysin 1 / oxytocin/neurophysin I prepropeptide	OXT
Paeonia lactiflora	4-Methylphenol	Intercellular adhesion molecule 1 / intercellular adhesion molecule 1 / INTERCELLULAR ADHESION MOLECULE-1	ICAM1
Paeonia lactiflora	Phenylacetaldehyde	Intercellular adhesion molecule 1 / intercellular adhesion molecule 1 / INTERCELLULAR ADHESION MOLECULE-1	ICAM1
Paeonia lactiflora	Hexane	Intercellular adhesion molecule 1 / intercellular adhesion molecule 1 / INTERCELLULAR ADHESION MOLECULE-1	ICAM1
Paeonia lactiflora	1	Intercellular adhesion molecule 1 / intercellular adhesion molecule 1 / INTERCELLULAR ADHESION MOLECULE-1	ICAM1
Paeonia lactiflora	Phenol	Intercellular adhesion molecule 1 / intercellular adhesion molecule 1 / INTERCELLULAR ADHESION MOLECULE-1	ICAM1
Paeonia lactiflora	Paeonol	Intercellular adhesion molecule 1 / intercellular adhesion molecule 1 / INTERCELLULAR ADHESION MOLECULE-1	ICAM1
Paeonia lactiflora	Eugenol	Intercellular adhesion molecule 1 / intercellular adhesion molecule 1 / INTERCELLULAR ADHESION MOLECULE-1	ICAM1
Paeonia lactiflora	n-butanol	Vascular endothelial growth factor A / vascular endothelial growth factor A / VASCULAR ENDOTHELIAL GROWTH FACTOR A (VEGF2)	VEGFA
Paeonia lactiflora	Phenol	Vascular endothelial growth factor A / vascular endothelial growth factor A / VASCULAR ENDOTHELIAL GROWTH FACTOR A (VEGF2)	VEGFA
Paeonia lactiflora	Butylated hydroxytoluene	Vascular endothelial growth factor A / vascular endothelial growth factor A / VASCULAR ENDOTHELIAL GROWTH FACTOR A (VEGF2)	VEGFA
Paeonia lactiflora	Apocynin	Vascular endothelial growth factor A / vascular endothelial growth factor A / VASCULAR ENDOTHELIAL GROWTH FACTOR A (VEGF2)	VEGFA
Paeonia lactiflora	Nonylphenol	Vascular endothelial growth factor A / vascular endothelial growth factor A / VASCULAR ENDOTHELIAL GROWTH FACTOR A (VEGF2)	VEGFA
Paeonia lactiflora	Gallic acid	Vascular endothelial growth factor A / vascular endothelial growth factor A / VASCULAR ENDOTHELIAL GROWTH FACTOR A (VEGF2)	VEGFA
Paeonia lactiflora	Phenylacetaldehyde	Glutamate decarboxylase 1 / GAD1 protein / Glutamate decarboxylase 1 (Brain	GAD1
Paeonia lactiflora	Benzaldehyde	Glutamate decarboxylase 1 / GAD1 protein / Glutamate decarboxylase 1 (Brain	GAD1
Paeonia lactiflora	Nonylphenol	Glutamate decarboxylase 1 / GAD1 protein / Glutamate decarboxylase 1 (Brain	GAD1
Paeonia lactiflora	Benzaldehyde	Serine hydroxymethyltransferase	SHMT1
Paeonia lactiflora	Probenecid	Ornithine aminotransferase	OAT
Paeonia lactiflora	Benzaldehyde	Ornithine aminotransferase	OAT
Paeonia lactiflora	Nonylphenol	Ornithine aminotransferase	OAT
Paeonia lactiflora	Gallic acid	Ornithine decarboxylase / ornithine decarboxylase 1 / ORNITHINE DECARBOXYLASE	ODC1
Paeonia lactiflora	Phenylethyl alcohol	Kynurenine/alpha-aminoadipate aminotransferase	AADAT
Paeonia lactiflora	Benzyl alcohol	Kynurenine/alpha-aminoadipate aminotransferase	AADAT
Paeonia lactiflora	Probenecid	4-aminobutyrate aminotransferase	ABAT
Paeonia lactiflora	Phenylacetaldehyde	Sphingosine-1-phosphate lyase 1 / sphingosine-1-phosphate lyase 1	SGPL1
Paeonia lactiflora	Phenol	Sphingosine-1-phosphate lyase 1 / sphingosine-1-phosphate lyase 1	SGPL1
Paeonia lactiflora	Benzaldehyde	Sphingosine-1-phosphate lyase 1 / sphingosine-1-phosphate lyase 1	SGPL1
Paeonia lactiflora	Phenol	Tyrosine aminotransferase / tyrosine aminotransferase	TAT
Paeonia lactiflora	Probenecid	Kynurenine--oxoglutarate transaminase 1 / cysteine conjugate-beta lyase	CCBL1
Paeonia lactiflora	4-Hydroxybenzoic acid	Threonine synthase-like 1 / threonine synthase-like 1 (S. cerevisiae)	THNSL1
Paeonia lactiflora	n-butanol	Glycogen phosphorylase	PYGL
Paeonia lactiflora	Phenol	Glycogen phosphorylase	PYGL
Paeonia lactiflora	Phenylacetaldehyde	Cysteine sulfinic acid decarboxylase / P-selectin cytoplasmic tail-associated protein (PCAP) / cysteine sulfinic acid decarboxylase	CSAD
Paeonia lactiflora	Benzaldehyde	Cysteine sulfinic acid decarboxylase / P-selectin cytoplasmic tail-associated protein (PCAP) / cysteine sulfinic acid decarboxylase	CSAD
Paeonia lactiflora	Phenylacetaldehyde	Histidine decarboxylase / histidine decarboxylase	HDC
Paeonia lactiflora	Benzaldehyde	Histidine decarboxylase / histidine decarboxylase	HDC
Paeonia lactiflora	4-Allyl-2-methoxy-3-methylphenol	Histidine decarboxylase / histidine decarboxylase	HDC
Paeonia lactiflora	Nonylphenol	5-aminolevulinate synthase	ALAS1
Paeonia lactiflora	n-butanol	Serine--pyruvate aminotransferase / alanine-glyoxylate aminotransferase	AGXT
Paeonia lactiflora	Hexane	Aspartate aminotransferase	GOT2
Paeonia lactiflora	Phenol	Aspartate aminotransferase	GOT2
Paeonia lactiflora	n-butanol	Glycogen phosphorylase	PYGB
Paeonia lactiflora	Phenol	Glycogen phosphorylase	PYGB
Paeonia lactiflora	n-butanol	Glycogen phosphorylase	PYGM
Paeonia lactiflora	Phenol	Glycogen phosphorylase	PYGM
Paeonia lactiflora	Phenylacetaldehyde	Aromatic-L-amino-acid decarboxylase / dopa decarboxylase (aromatic L-amino acid decarboxylase)	DDC
Paeonia lactiflora	Phenylethyl alcohol	Aromatic-L-amino-acid decarboxylase / dopa decarboxylase (aromatic L-amino acid decarboxylase)	DDC
Paeonia lactiflora	Benzaldehyde	Aromatic-L-amino-acid decarboxylase / dopa decarboxylase (aromatic L-amino acid decarboxylase)	DDC
Paeonia lactiflora	Benzaldehyde	Serine hydroxymethyltransferase	SHMT2
Paeonia lactiflora	Nonylphenol	Glutamate decarboxylase 2 (Pancreatic islets and brain	GAD2
Paeonia lactiflora	Phenylacetaldehyde	Pyridoxal-dependent decarboxylase domain-containing protein 1	LOC102724985
Paeonia lactiflora	Benzaldehyde	Pyridoxal-dependent decarboxylase domain-containing protein 1	LOC102724985
Paeonia lactiflora	Phenylacetaldehyde	Glutamate decarboxylase-like protein 1 / glutamate decarboxylase-like 1	GADL1
Paeonia lactiflora	Benzaldehyde	Glutamate decarboxylase-like protein 1 / glutamate decarboxylase-like 1	GADL1
Paeonia lactiflora	4-Hydroxybenzoylcholine	Molybdenum cofactor sulfurase / molybdenum cofactor sulfurase	MOCOS
Paeonia lactiflora	veratrol	Methionine synthase / 5-methyltetrahydrofolate-homocysteine methyltransferase / METHIONINE SYNTHASE	MTR
Paeonia lactiflora	Phenol	Methylmalonyl-CoA mutase	MUT
Paeonia lactiflora	Nonylphenol	Bifunctional methylenetetrahydrofolate dehydrogenase/cyclohydrolase	MTHFD2
Paeonia lactiflora	n-butanol	Cytosolic 10-formyltetrahydrofolate dehydrogenase / aldehyde dehydrogenase 1 family	ALDH1L1
Paeonia lactiflora	Probenecid	Sodium-coupled neutral amino acid transporter 3 / solute carrier family 38	SLC38A3
Paeonia lactiflora	Phenylethyl alcohol	Histidine ammonia-lyase / histidine ammonia-lyase	HAL
Paeonia lactiflora	4-Hydroxybenzoic acid	Histidine ammonia-lyase / histidine ammonia-lyase	HAL
Paeonia lactiflora	Benzyl alcohol	Histidine ammonia-lyase / histidine ammonia-lyase	HAL
Paeonia lactiflora	Benzaldehyde	Histidine ammonia-lyase / histidine ammonia-lyase	HAL
Paeonia lactiflora	Butylated hydroxytoluene	Glycine N-methyltransferase / glycine N-methyltransferase	GNMT
Paeonia lactiflora	Methyl salicylate	S-adenosylmethionine synthase isoform type-2 / methionine adenosyltransferase II	MAT2A
Paeonia lactiflora	Methyl salicylate	S-adenosylmethionine synthase isoform type-1 / methionine adenosyltransferase I	MAT1A
Paeonia lactiflora	Gallic acid	Catechol O-methyltransferase / catechol-O-methyltransferase / CATECHOL O-METHYLTRANSFERASE	COMT
Paeonia lactiflora	Probenecid	Monocarboxylate transporter 8 / solute carrier family 16	SLC16A2
Paeonia lactiflora	Phenol	Pyruvate kinase PKLR / pyruvate kinase	PKLR
Paeonia lactiflora	Probenecid	Monocarboxylate transporter 2 / solute carrier family 16 (monocarboxylate transporter)	SLC16A7
Paeonia lactiflora	Phenol	Pyruvate kinase PKM / pyruvate kinase	PKM
Paeonia lactiflora	Probenecid	Monocarboxylate transporter 1 / solute carrier family 16 (monocarboxylate transporter)	SLC16A1
Paeonia lactiflora	Probenecid	Tyrosine 3-monooxygenase / tyrosine hydroxylase / TYROSINE 3-HYDROXYLASE	TH
Paeonia lactiflora	Phenol	Tyrosine 3-monooxygenase / tyrosine hydroxylase / TYROSINE 3-HYDROXYLASE	TH
Paeonia lactiflora	Geraniol	Propionyl-CoA carboxylase beta chain	PCCB
Paeonia lactiflora	Probenecid	Sodium-dependent multivitamin transporter / solute carrier family 5 (sodium/multivitamin and iodide cotransporter)	SLC5A6
Paeonia lactiflora	Geraniol	Methylcrotonoyl-CoA carboxylase beta chain	MCCC2
Paeonia lactiflora	Hexane	Acetyl-CoA carboxylase 2 / acetyl-CoA carboxylase beta / ACETYL-COA CARBOXYLASE 2 (ACC2)	ACACB
Paeonia lactiflora	Geraniol	Acetyl-CoA carboxylase 2 / acetyl-CoA carboxylase beta / ACETYL-COA CARBOXYLASE 2 (ACC2)	ACACB
Paeonia lactiflora	Geraniol	Methylcrotonoyl-CoA carboxylase subunit alpha	MCCC1
Paeonia lactiflora	Geraniol	Propionyl-CoA carboxylase alpha chain	PCCA
Paeonia lactiflora	4-Methylphenol	Acetylcholinesterase / acetylcholinesterase (Yt blood group)	ACHE
Paeonia lactiflora	3-Methylphenol	Acetylcholinesterase / acetylcholinesterase (Yt blood group)	ACHE
Paeonia lactiflora	Phenol	Acetylcholinesterase / acetylcholinesterase (Yt blood group)	ACHE
Paeonia lactiflora	n-butanol	Phospholipase D2 / phospholipase D2	PLD2
Paeonia lactiflora	4-terpinenol	Cholinesterase / butyrylcholinesterase	BCHE
Paeonia lactiflora	n-butanol	Phospholipase D1 / phospholipase D1	PLD1
Paeonia lactiflora	Hexane	Cationic amino acid transporter 4 / solute carrier family 7	SLC7A4
Paeonia lactiflora	Phenol	Nitric oxide synthase	NOS3
Paeonia lactiflora	Apocynin	Nitric oxide synthase	NOS3
Paeonia lactiflora	Furfuranol	Argininosuccinate lyase / argininosuccinate lyase	ASL
Paeonia lactiflora	Paeonol	Nitric oxide synthase	NOS2
Paeonia lactiflora	Eugenol	Nitric oxide synthase	NOS2
Paeonia lactiflora	Nonylphenol	Nitric oxide synthase	NOS2
Paeonia lactiflora	4-Methylphenol	Dopamine beta-hydroxylase / dopamine beta-hydroxylase (dopamine beta-monooxygenase)	DBH
Paeonia lactiflora	Probenecid	Solute carrier family 23 member 1 / solute carrier family 23 (ascorbic acid transporter)	SLC23A1
Paeonia lactiflora	n-butanol	Ribonuclease pancreatic / ribonuclease	RNASE1
Paeonia lactiflora	Phenol	Ribonuclease pancreatic / ribonuclease	RNASE1
Paeonia lactiflora	n-butanol	Lysozyme C / lysozyme	LYZ
Paeonia lactiflora	Hexane	Lysozyme C / lysozyme	LYZ
Paeonia lactiflora	Phenol	Lysozyme C / lysozyme	LYZ
Paeonia lactiflora	Eugenol	Multifunctional protein ADE2 / phosphoribosylaminoimidazole carboxylase	PAICS
Paeonia lactiflora	Nonylphenol	Adenylosuccinate synthetase isozyme 2 / adenylosuccinate synthase / ADENYLOSUCCINATE SYNTHETASE 2	ADSS
Paeonia lactiflora	1	Ornithine carbamoyltransferase	OTC
Paeonia lactiflora	Butylated hydroxytoluene	Arginase-1 / arginase 1 / ARGINASE-1	ARG1
Paeonia lactiflora	Carvacrol	Ornithine decarboxylase antizyme 1 / ornithine decarboxylase antizyme 1	OAZ1
Paeonia lactiflora	Nonylphenol	Amidophosphoribosyltransferase / phosphoribosyl pyrophosphate amidotransferase	PPAT
Paeonia lactiflora	n-butanol	Cyclic AMP-responsive element-binding protein 1 / cAMP responsive element binding protein 1	CREB1
Paeonia lactiflora	Phenol	Cyclic AMP-responsive element-binding protein 1 / cAMP responsive element binding protein 1	CREB1
Paeonia lactiflora	Methyl salicylate	Cyclic AMP-responsive element-binding protein 1 / cAMP responsive element binding protein 1	CREB1
Paeonia lactiflora	Eugenol	Cyclic AMP-responsive element-binding protein 1 / cAMP responsive element binding protein 1	CREB1
Paeonia lactiflora	Nonylphenol	Cyclic AMP-responsive element-binding protein 1 / cAMP responsive element binding protein 1	CREB1
Paeonia lactiflora	Phenol	Serine/threonine-protein kinase pim-1 / Pim-1 proto-oncogene	PIM1
Paeonia lactiflora	Eugenol	cAMP-specific 3'	PDE4B
Paeonia lactiflora	Nonylphenol	Long-chain-fatty-acid--CoA ligase 1 / acyl-CoA synthetase long-chain family member 1	ACSL1
Paeonia lactiflora	Eugenol	Transient receptor potential cation channel subfamily V member 1 / transient receptor potential cation channel	TRPV1
Paeonia lactiflora	veratrol	Betaine--homocysteine S-methyltransferase 1 / betaine--homocysteine S-methyltransferase / BETAINE--HOMOCYSTEINE S-METHYLTRANSFERASE 1	BHMT
Paeonia lactiflora	veratrol	S-methylmethionine--homocysteine S-methyltransferase BHMT2 / betaine--homocysteine S-methyltransferase 2 / S-METHYLMETHIONINE--HOMOCYSTEINE S-METHYLTRANSFERASE BHMT2	BHMT2
Paeonia lactiflora	Eugenol	Vitamin D3 receptor / vitamin D (1	VDR
Paeonia lactiflora	Nonylphenol	Cystine/glutamate transporter / solute carrier family 7 (anionic amino acid transporter light chain	SLC7A11
Paeonia lactiflora	n-butanol	Succinyl-CoA:3-ketoacid coenzyme A transferase 2	OXCT2
Paeonia lactiflora	4-Hydroxybenzoic acid	Succinyl-CoA:3-ketoacid coenzyme A transferase 2	OXCT2
Paeonia lactiflora	Hexane	17-beta-hydroxysteroid dehydrogenase type 6 / hydroxysteroid (17-beta) dehydrogenase 6	HSD17B6
Paeonia lactiflora	Phenol	17-beta-hydroxysteroid dehydrogenase type 6 / hydroxysteroid (17-beta) dehydrogenase 6	HSD17B6
Paeonia lactiflora	Probenecid	Solute carrier family 13 member 3 / solute carrier family 13 (sodium-dependent dicarboxylate transporter)	SLC13A3
Paeonia lactiflora	n-butanol	Succinate-semialdehyde dehydrogenase	ALDH5A1
Paeonia lactiflora	2-Acetyl-1H-pyrrole	Succinate-semialdehyde dehydrogenase	ALDH5A1
Paeonia lactiflora	Nonylphenol	Succinate-semialdehyde dehydrogenase	ALDH5A1
Paeonia lactiflora	n-butanol	Succinyl-CoA:3-ketoacid coenzyme A transferase 1	OXCT1
Paeonia lactiflora	4-Hydroxybenzoic acid	Succinyl-CoA:3-ketoacid coenzyme A transferase 1	OXCT1
Paeonia lactiflora	Nonylphenol	Flavin reductase (NADPH) / biliverdin reductase B	BLVRB
Paeonia lactiflora	n-butanol	Metabotropic glutamate receptor 1 / glutamate receptor	GRM1
Paeonia lactiflora	Nonylphenol	Metabotropic glutamate receptor 1 / glutamate receptor	GRM1
Paeonia lactiflora	Hexane	Glutamate--cysteine ligase catalytic subunit / glutamate-cysteine ligase	GCLC
Paeonia lactiflora	Methyl salicylate	Glutamate--cysteine ligase catalytic subunit / glutamate-cysteine ligase	GCLC
Paeonia lactiflora	Paeonol	Glutamate--cysteine ligase catalytic subunit / glutamate-cysteine ligase	GCLC
Paeonia lactiflora	Eugenol	Glutamate--cysteine ligase catalytic subunit / glutamate-cysteine ligase	GCLC
Paeonia lactiflora	Butylated hydroxytoluene	Glutamate--cysteine ligase catalytic subunit / glutamate-cysteine ligase	GCLC
Paeonia lactiflora	Nonylphenol	Glutamate--cysteine ligase catalytic subunit / glutamate-cysteine ligase	GCLC
Paeonia lactiflora	Phenylacetaldehyde	Glutamate dehydrogenase 2	GLUD2
Paeonia lactiflora	methylbenzoate	Glutamate dehydrogenase 2	GLUD2
Paeonia lactiflora	Eugenol	Glutamate dehydrogenase 2	GLUD2
Paeonia lactiflora	Benzaldehyde	Glutamate dehydrogenase 2	GLUD2
Paeonia lactiflora	Benzyl alcohol	GMP synthase [glutamine-hydrolyzing] / guanine monphosphate synthase	GMPS
Paeonia lactiflora	Nonylphenol	Glutamate receptor ionotropic	GRIN1
Paeonia lactiflora	Furfuranol	Glutamyl aminopeptidase / glutamyl aminopeptidase (aminopeptidase A) / AMINOPEPTIDASE A	ENPEP
Paeonia lactiflora	Benzyl alcohol	Glutamate receptor ionotropic	GRIN2A
Paeonia lactiflora	pentanol	Glutamate receptor ionotropic	GRIN2A
Paeonia lactiflora	Benzyl alcohol	Glutamate receptor ionotropic	GRIN2C
Paeonia lactiflora	pentanol	Glutamate receptor ionotropic	GRIN2C
Paeonia lactiflora	Benzaldehyde	Glutamine-dependent NAD(+) synthetase / NAD synthetase 1 / NAD SYNTHETASE	NADSYN1
Paeonia lactiflora	Benzyl alcohol	Glutamate receptor ionotropic	GRIN3A
Paeonia lactiflora	pentanol	Glutamate receptor ionotropic	GRIN3A
Paeonia lactiflora	Phenylacetaldehyde	Glutamate dehydrogenase 1	GLUD1
Paeonia lactiflora	methylbenzoate	Glutamate dehydrogenase 1	GLUD1
Paeonia lactiflora	Eugenol	Glutamate dehydrogenase 1	GLUD1
Paeonia lactiflora	Benzaldehyde	Glutamate dehydrogenase 1	GLUD1
Paeonia lactiflora	Nonylphenol	Glutamate dehydrogenase 1	GLUD1
Paeonia lactiflora	Hexane	Glutamate--cysteine ligase regulatory subunit / glutamate-cysteine ligase	GCLM
Paeonia lactiflora	Methyl salicylate	Glutamate--cysteine ligase regulatory subunit / glutamate-cysteine ligase	GCLM
Paeonia lactiflora	Eugenol	Glutamate--cysteine ligase regulatory subunit / glutamate-cysteine ligase	GCLM
Paeonia lactiflora	n-butanol	Glutamate receptor 3 / glutamate receptor	GRIA3
Paeonia lactiflora	pentanol	Glutamate receptor 3 / glutamate receptor	GRIA3
Paeonia lactiflora	n-butanol	Delta-1-pyrroline-5-carboxylate synthase / aldehyde dehydrogenase 18 family	ALDH18A1
Paeonia lactiflora	Phenol	Delta-1-pyrroline-5-carboxylate synthase / aldehyde dehydrogenase 18 family	ALDH18A1
Paeonia lactiflora	Phenol	Glutathione S-transferase A1 / glutathione S-transferase alpha 1 / GLUTATHIONE S-TRANSFERASE A1	GSTA1
Paeonia lactiflora	Eugenol	Glutathione S-transferase A1 / glutathione S-transferase alpha 1 / GLUTATHIONE S-TRANSFERASE A1	GSTA1
Paeonia lactiflora	4-Allyl-2-methoxy-3-methylphenol	Glutathione S-transferase A1 / glutathione S-transferase alpha 1 / GLUTATHIONE S-TRANSFERASE A1	GSTA1
Paeonia lactiflora	Phenol	Glutathione S-transferase A2 / glutathione S-transferase alpha 2 / GLUTATHIONE S-TRANSFERASE A2	GSTA2
Paeonia lactiflora	Eugenol	Glutathione S-transferase A2 / glutathione S-transferase alpha 2 / GLUTATHIONE S-TRANSFERASE A2	GSTA2
Paeonia lactiflora	4-Allyl-2-methoxy-3-methylphenol	Glutathione S-transferase A2 / glutathione S-transferase alpha 2 / GLUTATHIONE S-TRANSFERASE A2	GSTA2
Paeonia lactiflora	Nonylphenol	Glutathione S-transferase A2 / glutathione S-transferase alpha 2 / GLUTATHIONE S-TRANSFERASE A2	GSTA2
Paeonia lactiflora	Eugenol	Microsomal glutathione S-transferase 1 / microsomal glutathione S-transferase 1	MGST1
Paeonia lactiflora	Gallic acid	Microsomal glutathione S-transferase 1 / microsomal glutathione S-transferase 1	MGST1
Paeonia lactiflora	Eugenol	Glutathione S-transferase Mu 2 / glutathione S-transferase mu 2 (muscle) / GLUTATHIONE S-TRANSFERASE MU 2	GSTM2
Paeonia lactiflora	Butylated hydroxytoluene	Glutathione S-transferase Mu 2 / glutathione S-transferase mu 2 (muscle) / GLUTATHIONE S-TRANSFERASE MU 2	GSTM2
Paeonia lactiflora	4-Allyl-2-methoxy-3-methylphenol	Glutathione S-transferase Mu 2 / glutathione S-transferase mu 2 (muscle) / GLUTATHIONE S-TRANSFERASE MU 2	GSTM2
Paeonia lactiflora	n-butanol	Phospholipid hydroperoxide glutathione peroxidase	GPX4
Paeonia lactiflora	Hexane	Phospholipid hydroperoxide glutathione peroxidase	GPX4
Paeonia lactiflora	Phenol	Phospholipid hydroperoxide glutathione peroxidase	GPX4
Paeonia lactiflora	Apocynin	Phospholipid hydroperoxide glutathione peroxidase	GPX4
Paeonia lactiflora	Gallic acid	Phospholipid hydroperoxide glutathione peroxidase	GPX4
Paeonia lactiflora	Hexane	Glutathione peroxidase 7 / glutathione peroxidase 7	GPX7
Paeonia lactiflora	Phenol	Lactoylglutathione lyase / glyoxalase I / GLYOXALASE I	GLO1
Paeonia lactiflora	n-butanol	Glutathione reductase	GSR
Paeonia lactiflora	Hexane	Glutathione reductase	GSR
Paeonia lactiflora	Phenol	Glutathione reductase	GSR
Paeonia lactiflora	Methyl salicylate	Glutathione reductase	GSR
Paeonia lactiflora	Eugenol	Glutathione reductase	GSR
Paeonia lactiflora	Gallic acid	Glutathione reductase	GSR
Paeonia lactiflora	Phenol	Glutathione S-transferase Mu 1 / glutathione S-transferase mu 1 / GLUTATHIONE S-TRANSFERASE MU 1	GSTM1
Paeonia lactiflora	Eugenol	Glutathione S-transferase Mu 1 / glutathione S-transferase mu 1 / GLUTATHIONE S-TRANSFERASE MU 1	GSTM1
Paeonia lactiflora	4-Allyl-2-methoxy-3-methylphenol	Glutathione S-transferase Mu 1 / glutathione S-transferase mu 1 / GLUTATHIONE S-TRANSFERASE MU 1	GSTM1
Paeonia lactiflora	Phenol	Glutathione S-transferase A3 / glutathione S-transferase alpha 3	GSTA3
Paeonia lactiflora	Eugenol	Glutathione S-transferase A3 / glutathione S-transferase alpha 3	GSTA3
Paeonia lactiflora	Butylated hydroxytoluene	Glutathione S-transferase A3 / glutathione S-transferase alpha 3	GSTA3
Paeonia lactiflora	4-Allyl-2-methoxy-3-methylphenol	Glutathione S-transferase A3 / glutathione S-transferase alpha 3	GSTA3
Paeonia lactiflora	Phenol	Glutathione S-transferase A4 / glutathione S-transferase alpha 4	GSTA4
Paeonia lactiflora	Butylated hydroxytoluene	Glutathione S-transferase A5 / glutathione S-transferase alpha 5	GSTA5
Paeonia lactiflora	Phenol	Glutathione S-transferase P / glutathione S-transferase pi 1 / GLUTATHIONE S-TRANSFERASE PI	GSTP1
Paeonia lactiflora	Eugenol	Glutathione S-transferase P / glutathione S-transferase pi 1 / GLUTATHIONE S-TRANSFERASE PI	GSTP1
Paeonia lactiflora	Butylated hydroxytoluene	Glutathione S-transferase P / glutathione S-transferase pi 1 / GLUTATHIONE S-TRANSFERASE PI	GSTP1
Paeonia lactiflora	4-Allyl-2-methoxy-3-methylphenol	Glutathione S-transferase P / glutathione S-transferase pi 1 / GLUTATHIONE S-TRANSFERASE PI	GSTP1
Paeonia lactiflora	Nonylphenol	Glutathione S-transferase P / glutathione S-transferase pi 1 / GLUTATHIONE S-TRANSFERASE PI	GSTP1
Paeonia lactiflora	n-butanol	Glutathione peroxidase 1 / glutathione peroxidase 1	GPX1
Paeonia lactiflora	Hexane	Glutathione peroxidase 1 / glutathione peroxidase 1	GPX1
Paeonia lactiflora	Phenol	Glutathione peroxidase 1 / glutathione peroxidase 1	GPX1
Paeonia lactiflora	Apocynin	Glutathione peroxidase 1 / glutathione peroxidase 1	GPX1
Paeonia lactiflora	Gallic acid	Glutathione peroxidase 1 / glutathione peroxidase 1	GPX1
Paeonia lactiflora	Butylated hydroxytoluene	Glutathione S-transferase theta-1 / glutathione S-transferase theta 1	GSTT1
Paeonia lactiflora	n-butanol	Epididymal secretory glutathione peroxidase / glutathione peroxidase 5	GPX5
Paeonia lactiflora	Hexane	Epididymal secretory glutathione peroxidase / glutathione peroxidase 5	GPX5
Paeonia lactiflora	Phenol	Epididymal secretory glutathione peroxidase / glutathione peroxidase 5	GPX5
Paeonia lactiflora	Apocynin	Epididymal secretory glutathione peroxidase / glutathione peroxidase 5	GPX5
Paeonia lactiflora	Gallic acid	Epididymal secretory glutathione peroxidase / glutathione peroxidase 5	GPX5
Paeonia lactiflora	Eugenol	Glutathione peroxidase 3 / glutathione peroxidase 3 (plasma)	GPX3
Paeonia lactiflora	Butylated hydroxytoluene	Sphingomyelin phosphodiesterase 3 / sphingomyelin phosphodiesterase 3	SMPD3
Paeonia lactiflora	4-Methylphenol	Protein kinase C alpha type / protein kinase C	PRKCA
Paeonia lactiflora	n-butanol	Protein kinase C alpha type / protein kinase C	PRKCA
Paeonia lactiflora	Butylated hydroxytoluene	Protein kinase C alpha type / protein kinase C	PRKCA
Paeonia lactiflora	Gallic acid	Protein kinase C alpha type / protein kinase C	PRKCA
Paeonia lactiflora	Hexane	Scavenger receptor class B member 1 / scavenger receptor class B	SCARB1
Paeonia lactiflora	Phenol	Scavenger receptor class B member 1 / scavenger receptor class B	SCARB1
Paeonia lactiflora	Phenol	5-aminolevulinate synthase	ALAS2
Paeonia lactiflora	n-butanol	Peroxisomal sarcosine oxidase / pipecolic acid oxidase / PEROXISOMAL SARCOSINE OXIDASE	PIPOX
Paeonia lactiflora	Hexane	Peroxisomal sarcosine oxidase / pipecolic acid oxidase / PEROXISOMAL SARCOSINE OXIDASE	PIPOX
Paeonia lactiflora	Phenol	Peroxisomal sarcosine oxidase / pipecolic acid oxidase / PEROXISOMAL SARCOSINE OXIDASE	PIPOX
Paeonia lactiflora	Probenecid	Sodium- and chloride-dependent glycine transporter 2 / solute carrier family 6 (neurotransmitter transporter)	SLC6A5
Paeonia lactiflora	Probenecid	Sodium- and chloride-dependent glycine transporter 1 / solute carrier family 6 (neurotransmitter transporter	SLC6A9
Paeonia lactiflora	Gallic acid	Creatine kinase M-type / creatine kinase	CKM
Paeonia lactiflora	Phenol	Creatine kinase B-type / creatine kinase	CKB
Paeonia lactiflora	Gallic acid	Creatine kinase B-type / creatine kinase	CKB
Paeonia lactiflora	Probenecid	Sodium- and chloride-dependent creatine transporter 1 / solute carrier family 6 (neurotransmitter transporter)	SLC6A8
Paeonia lactiflora	4-Hydroxybenzoic acid	Tryptophan--tRNA ligase	WARS2
Paeonia lactiflora	4-Hydroxybenzoic acid	Tryptophan--tRNA ligase	WARS
Paeonia lactiflora	Nonylphenol	Tryptophan--tRNA ligase	WARS
Paeonia lactiflora	Gallic acid	Methylated-DNA--protein-cysteine methyltransferase / O-6-methylguanine-DNA methyltransferase / 6-O-METHYLGUANINE-DNA METHYLTRANSFERASE	MGMT
Paeonia lactiflora	4-Methylphenol	Prostaglandin G/H synthase 1 / prostaglandin-endoperoxide synthase 1 (prostaglandin G/H synthase and cyclooxygenase) / CYCLOOXYGENASE	PTGS1
Paeonia lactiflora	Hexane	Prostaglandin G/H synthase 1 / prostaglandin-endoperoxide synthase 1 (prostaglandin G/H synthase and cyclooxygenase) / CYCLOOXYGENASE	PTGS1
Paeonia lactiflora	Phenol	Prostaglandin G/H synthase 1 / prostaglandin-endoperoxide synthase 1 (prostaglandin G/H synthase and cyclooxygenase) / CYCLOOXYGENASE	PTGS1
Paeonia lactiflora	Carvacrol	Prostaglandin G/H synthase 1 / prostaglandin-endoperoxide synthase 1 (prostaglandin G/H synthase and cyclooxygenase) / CYCLOOXYGENASE	PTGS1
Paeonia lactiflora	Butylated hydroxytoluene	Prostaglandin G/H synthase 1 / prostaglandin-endoperoxide synthase 1 (prostaglandin G/H synthase and cyclooxygenase) / CYCLOOXYGENASE	PTGS1
Paeonia lactiflora	n-butanol	Prostaglandin G/H synthase 2 / prostaglandin-endoperoxide synthase 2 (prostaglandin G/H synthase and cyclooxygenase) / CYCLOOXYGENASE-2	PTGS2
Paeonia lactiflora	Hexane	Prostaglandin G/H synthase 2 / prostaglandin-endoperoxide synthase 2 (prostaglandin G/H synthase and cyclooxygenase) / CYCLOOXYGENASE-2	PTGS2
Paeonia lactiflora	Phenol	Prostaglandin G/H synthase 2 / prostaglandin-endoperoxide synthase 2 (prostaglandin G/H synthase and cyclooxygenase) / CYCLOOXYGENASE-2	PTGS2
Paeonia lactiflora	Paeonol	Prostaglandin G/H synthase 2 / prostaglandin-endoperoxide synthase 2 (prostaglandin G/H synthase and cyclooxygenase) / CYCLOOXYGENASE-2	PTGS2
Paeonia lactiflora	Eugenol	Prostaglandin G/H synthase 2 / prostaglandin-endoperoxide synthase 2 (prostaglandin G/H synthase and cyclooxygenase) / CYCLOOXYGENASE-2	PTGS2
Paeonia lactiflora	Butylated hydroxytoluene	Prostaglandin G/H synthase 2 / prostaglandin-endoperoxide synthase 2 (prostaglandin G/H synthase and cyclooxygenase) / CYCLOOXYGENASE-2	PTGS2
Paeonia lactiflora	Apocynin	Prostaglandin G/H synthase 2 / prostaglandin-endoperoxide synthase 2 (prostaglandin G/H synthase and cyclooxygenase) / CYCLOOXYGENASE-2	PTGS2
Paeonia lactiflora	Nonylphenol	Prostaglandin G/H synthase 2 / prostaglandin-endoperoxide synthase 2 (prostaglandin G/H synthase and cyclooxygenase) / CYCLOOXYGENASE-2	PTGS2
Paeonia lactiflora	Gallic acid	Prostaglandin G/H synthase 2 / prostaglandin-endoperoxide synthase 2 (prostaglandin G/H synthase and cyclooxygenase) / CYCLOOXYGENASE-2	PTGS2
Paeonia lactiflora	Phenol	Nitric oxide synthase	NOS1
Paeonia lactiflora	Apocynin	Nitric oxide synthase	NOS1
Paeonia lactiflora	Eugenol	UDP-glucose 6-dehydrogenase	UGDH
Paeonia lactiflora	Phenylacetaldehyde	Alcohol dehydrogenase 1A / alcohol dehydrogenase 1A (class I)	ADH1A
Paeonia lactiflora	Phenylethyl alcohol	Alcohol dehydrogenase 1A / alcohol dehydrogenase 1A (class I)	ADH1A
Paeonia lactiflora	Geraniol	Alcohol dehydrogenase 1A / alcohol dehydrogenase 1A (class I)	ADH1A
Paeonia lactiflora	n-butanol	Sorbitol dehydrogenase / sorbitol dehydrogenase	SORD
Paeonia lactiflora	Benzyl alcohol	Sorbitol dehydrogenase / sorbitol dehydrogenase	SORD
Paeonia lactiflora	Phenylacetaldehyde	Alcohol dehydrogenase 4 / alcohol dehydrogenase 4 (class II)	ADH4
Paeonia lactiflora	Phenylethyl alcohol	Alcohol dehydrogenase 4 / alcohol dehydrogenase 4 (class II)	ADH4
Paeonia lactiflora	Geraniol	Alcohol dehydrogenase 4 / alcohol dehydrogenase 4 (class II)	ADH4
Paeonia lactiflora	Phenylacetaldehyde	Alcohol dehydrogenase 1B / alcohol dehydrogenase 1B (class I)	ADH1B
Paeonia lactiflora	Phenylethyl alcohol	Alcohol dehydrogenase 1B / alcohol dehydrogenase 1B (class I)	ADH1B
Paeonia lactiflora	Geraniol	Alcohol dehydrogenase 1B / alcohol dehydrogenase 1B (class I)	ADH1B
Paeonia lactiflora	Phenylacetaldehyde	Alcohol dehydrogenase class 4 mu/sigma chain / alcohol dehydrogenase 7 (class IV)	ADH7
Paeonia lactiflora	Phenylethyl alcohol	Alcohol dehydrogenase class 4 mu/sigma chain / alcohol dehydrogenase 7 (class IV)	ADH7
Paeonia lactiflora	Geraniol	Alcohol dehydrogenase class 4 mu/sigma chain / alcohol dehydrogenase 7 (class IV)	ADH7
Paeonia lactiflora	Nonylphenol	Glycerol-3-phosphate dehydrogenase [NAD(+)]	GPD1
Paeonia lactiflora	Phenylacetaldehyde	Alcohol dehydrogenase class-3 / alcohol dehydrogenase 5 (class III)	ADH5
Paeonia lactiflora	Phenylethyl alcohol	Alcohol dehydrogenase class-3 / alcohol dehydrogenase 5 (class III)	ADH5
Paeonia lactiflora	Geraniol	Alcohol dehydrogenase class-3 / alcohol dehydrogenase 5 (class III)	ADH5
Paeonia lactiflora	Hexane	Aldose reductase / aldo-keto reductase family 1	AKR1B1
Paeonia lactiflora	Benzyl alcohol	Aldose reductase / aldo-keto reductase family 1	AKR1B1
Paeonia lactiflora	Methyl salicylate	Aldose reductase / aldo-keto reductase family 1	AKR1B1
Paeonia lactiflora	Eugenol	Aldose reductase / aldo-keto reductase family 1	AKR1B1
Paeonia lactiflora	(3beta	Aldose reductase / aldo-keto reductase family 1	AKR1B1
Paeonia lactiflora	Phenol	Malate dehydrogenase	MDH2
Paeonia lactiflora	Nonylphenol	L-lactate dehydrogenase A chain / L-LACTATE DEHYDROGENASE A	LDHA
Paeonia lactiflora	Gallic acid	L-lactate dehydrogenase A chain / L-LACTATE DEHYDROGENASE A	LDHA
Paeonia lactiflora	Phenol	Peroxisomal multifunctional enzyme type 2 / hydroxysteroid (17-beta) dehydrogenase 4	HSD17B4
Paeonia lactiflora	Phenol	L-lactate dehydrogenase C chain	LDHC
Paeonia lactiflora	Gallic acid	L-lactate dehydrogenase B chain / LACTATE DEHYDROGENASE	LDHB
Paeonia lactiflora	n-butanol	Peroxisomal bifunctional enzyme / Tubulin alpha-8 chain / enoyl-CoA	EHHADH
Paeonia lactiflora	Phenol	Malate dehydrogenase	MDH1
Paeonia lactiflora	Hexane	Testosterone 17-beta-dehydrogenase 3 / hydroxysteroid (17-beta) dehydrogenase 3 / 17-BETA-HYDROXYSTEROID DEHYDROGENASE TYPE 3	HSD17B3
Paeonia lactiflora	Hexane	3-hydroxy-3-methylglutaryl-coenzyme A reductase / 3-hydroxy-3-methylglutaryl-CoA reductase / HMG-COA REDUCTASE	HMGCR
Paeonia lactiflora	(+/-)-Eucalyptol	3-hydroxy-3-methylglutaryl-coenzyme A reductase / 3-hydroxy-3-methylglutaryl-CoA reductase / HMG-COA REDUCTASE	HMGCR
Paeonia lactiflora	Phenol	3-hydroxy-3-methylglutaryl-coenzyme A reductase / 3-hydroxy-3-methylglutaryl-CoA reductase / HMG-COA REDUCTASE	HMGCR
Paeonia lactiflora	(6E)-3	3-hydroxy-3-methylglutaryl-coenzyme A reductase / 3-hydroxy-3-methylglutaryl-CoA reductase / HMG-COA REDUCTASE	HMGCR
Paeonia lactiflora	Geraniol	3-hydroxy-3-methylglutaryl-coenzyme A reductase / 3-hydroxy-3-methylglutaryl-CoA reductase / HMG-COA REDUCTASE	HMGCR
Paeonia lactiflora	Eugenol	3-hydroxy-3-methylglutaryl-coenzyme A reductase / 3-hydroxy-3-methylglutaryl-CoA reductase / HMG-COA REDUCTASE	HMGCR
Paeonia lactiflora	Butylated hydroxytoluene	3-hydroxy-3-methylglutaryl-coenzyme A reductase / 3-hydroxy-3-methylglutaryl-CoA reductase / HMG-COA REDUCTASE	HMGCR
Paeonia lactiflora	Methyl salicylate	NADP-dependent malic enzyme / malic enzyme 1	ME1
Paeonia lactiflora	Eugenol	NADP-dependent malic enzyme / malic enzyme 1	ME1
Paeonia lactiflora	Nonylphenol	D-3-phosphoglycerate dehydrogenase	PHGDH
Paeonia lactiflora	Thymol	Isocitrate dehydrogenase [NAD] subunit gamma	IDH3G
Paeonia lactiflora	Thymol	Isocitrate dehydrogenase [NAD] subunit beta	IDH3B
Paeonia lactiflora	Thymol	Isocitrate dehydrogenase [NAD] subunit alpha	IDH3A
Paeonia lactiflora	3-Methylphenol	Estradiol 17-beta-dehydrogenase 1 / hydroxysteroid (17-beta) dehydrogenase 1	HSD17B1
Paeonia lactiflora	Thymol	Estradiol 17-beta-dehydrogenase 1 / hydroxysteroid (17-beta) dehydrogenase 1	HSD17B1
Paeonia lactiflora	Carvacrol	Estradiol 17-beta-dehydrogenase 1 / hydroxysteroid (17-beta) dehydrogenase 1	HSD17B1
Paeonia lactiflora	Hexane	11-cis retinol dehydrogenase / retinol dehydrogenase 5 (11-cis/9-cis)	RDH5
Paeonia lactiflora	Hexane	Aldo-keto reductase family 1 member C4 / aldo-keto reductase family 1	AKR1C4
Paeonia lactiflora	Hexane	Aldo-keto reductase family 1 member C3 / aldo-keto reductase family 1	AKR1C3
Paeonia lactiflora	Methyl salicylate	Aldo-keto reductase family 1 member C3 / aldo-keto reductase family 1	AKR1C3
Paeonia lactiflora	Eugenol	Aldo-keto reductase family 1 member C3 / aldo-keto reductase family 1	AKR1C3
Paeonia lactiflora	Hexane	Aldo-keto reductase family 1 member C1 / aldo-keto reductase family 1	AKR1C1
Paeonia lactiflora	Methyl salicylate	Aldo-keto reductase family 1 member C1 / aldo-keto reductase family 1	AKR1C1
Paeonia lactiflora	Eugenol	Aldo-keto reductase family 1 member C1 / aldo-keto reductase family 1	AKR1C1
Paeonia lactiflora	Nonylphenol	Corticosteroid 11-beta-dehydrogenase isozyme 1 / hydroxysteroid (11-beta) dehydrogenase 1	HSD11B1
Paeonia lactiflora	Nonylphenol	3 beta-hydroxysteroid dehydrogenase/Delta 5-->4-isomerase type 1 / hydroxy-delta-5-steroid dehydrogenase	HSD3B1
Paeonia lactiflora	n-butanol	Trifunctional enzyme subunit alpha	HADHA
Paeonia lactiflora	n-butanol	Aldehyde dehydrogenase	ALDH2
Paeonia lactiflora	Phenylacetaldehyde	Aldehyde dehydrogenase	ALDH2
Paeonia lactiflora	2-Acetyl-1H-pyrrole	Aldehyde dehydrogenase	ALDH2
Paeonia lactiflora	Benzaldehyde	Aldehyde dehydrogenase	ALDH2
Paeonia lactiflora	(3beta	Corticosteroid 11-beta-dehydrogenase isozyme 2 / hydroxysteroid (11-beta) dehydrogenase 2 / 11-BETA-HYDROXYSTEROID DEHYDROGENASE 2 (11-BETA-HSD2)	HSD11B2
Paeonia lactiflora	Phenylacetaldehyde	Aldo-keto reductase family 1 member C2 / aldo-keto reductase family 1	AKR1C2
Paeonia lactiflora	Hexane	Aldo-keto reductase family 1 member C2 / aldo-keto reductase family 1	AKR1C2
Paeonia lactiflora	n-butanol	Aldehyde dehydrogenase family 3 member B2 / aldehyde dehydrogenase 3 family	ALDH3B2
Paeonia lactiflora	Phenylacetaldehyde	Aldehyde dehydrogenase family 3 member B2 / aldehyde dehydrogenase 3 family	ALDH3B2
Paeonia lactiflora	n-butanol	Methylmalonate-semialdehyde dehydrogenase [acylating]	ALDH6A1
Paeonia lactiflora	n-butanol	Aldehyde dehydrogenase	ALDH3A1
Paeonia lactiflora	Phenylacetaldehyde	Aldehyde dehydrogenase	ALDH3A1
Paeonia lactiflora	Benzaldehyde	Aldehyde dehydrogenase	ALDH3A1
Paeonia lactiflora	n-butanol	Retinal dehydrogenase 1 / aldehyde dehydrogenase 1 family	ALDH1A1
Paeonia lactiflora	2-Acetyl-1H-pyrrole	Retinal dehydrogenase 1 / aldehyde dehydrogenase 1 family	ALDH1A1
Paeonia lactiflora	Benzaldehyde	Retinal dehydrogenase 1 / aldehyde dehydrogenase 1 family	ALDH1A1
Paeonia lactiflora	Phenol	Glyceraldehyde-3-phosphate dehydrogenase	GAPDHS
Paeonia lactiflora	n-butanol	4-trimethylaminobutyraldehyde dehydrogenase / aldehyde dehydrogenase 9 family	ALDH9A1
Paeonia lactiflora	2-Acetyl-1H-pyrrole	4-trimethylaminobutyraldehyde dehydrogenase / aldehyde dehydrogenase 9 family	ALDH9A1
Paeonia lactiflora	n-butanol	Aldehyde dehydrogenase family 1 member A3 / aldehyde dehydrogenase 1 family	ALDH1A3
Paeonia lactiflora	Phenylacetaldehyde	Aldehyde dehydrogenase family 1 member A3 / aldehyde dehydrogenase 1 family	ALDH1A3
Paeonia lactiflora	2-Acetyl-1H-pyrrole	Aldehyde dehydrogenase family 1 member A3 / aldehyde dehydrogenase 1 family	ALDH1A3
Paeonia lactiflora	n-butanol	Aldehyde dehydrogenase X	ALDH1B1
Paeonia lactiflora	2-Acetyl-1H-pyrrole	Aldehyde dehydrogenase X	ALDH1B1
Paeonia lactiflora	Benzaldehyde	Aldehyde dehydrogenase X	ALDH1B1
Paeonia lactiflora	Benzaldehyde	Aldehyde dehydrogenase family 3 member B1 / aldehyde dehydrogenase 3 family	ALDH3B1
Paeonia lactiflora	Hexane	Glyceraldehyde-3-phosphate dehydrogenase / glyceraldehyde-3-phosphate dehydrogenase / GLYCERALDEHYDE-3-PHOSPHATE DEHYDROGENASE	GAPDH
Paeonia lactiflora	Phenol	Glyceraldehyde-3-phosphate dehydrogenase / glyceraldehyde-3-phosphate dehydrogenase / GLYCERALDEHYDE-3-PHOSPHATE DEHYDROGENASE	GAPDH
Paeonia lactiflora	n-butanol	Retinal dehydrogenase 2 / aldehyde dehydrogenase 1 family	ALDH1A2
Paeonia lactiflora	2-Acetyl-1H-pyrrole	Retinal dehydrogenase 2 / aldehyde dehydrogenase 1 family	ALDH1A2
Paeonia lactiflora	n-butanol	Fatty aldehyde dehydrogenase / aldehyde dehydrogenase 3 family	ALDH3A2
Paeonia lactiflora	Phenylacetaldehyde	Fatty aldehyde dehydrogenase / aldehyde dehydrogenase 3 family	ALDH3A2
Paeonia lactiflora	n-butanol	Alpha-aminoadipic semialdehyde dehydrogenase / aldehyde dehydrogenase 7 family	ALDH7A1
Paeonia lactiflora	Phenol	Dihydrofolate reductase / dihydrofolate reductase / DIHYDROFOLATE REDUCTASE	DHFR
Paeonia lactiflora	(+)-Myrtenal	2-oxoglutarate dehydrogenase	OGDH
Paeonia lactiflora	Nonylphenol	2-oxoglutarate dehydrogenase	OGDH
Paeonia lactiflora	n-butanol	Delta-1-pyrroline-5-carboxylate dehydrogenase	ALDH4A1
Paeonia lactiflora	Nonylphenol	NAD(P) transhydrogenase	NNT
Paeonia lactiflora	Eugenol	NADH-ubiquinone oxidoreductase chain 5 / NADH dehydrogenase	ND5
Paeonia lactiflora	pentanol	NADH-ubiquinone oxidoreductase chain 5 / NADH dehydrogenase	ND5
Paeonia lactiflora	Nonylphenol	Dihydrolipoyl dehydrogenase	DLD
Paeonia lactiflora	Hexane	Heme oxygenase 1 / heme oxygenase 1 / heme oxygenase (decycling) 1 / HEME OXYGENASE 1	HMOX1
Paeonia lactiflora	Phenol	Heme oxygenase 1 / heme oxygenase 1 / heme oxygenase (decycling) 1 / HEME OXYGENASE 1	HMOX1
Paeonia lactiflora	Methyl salicylate	Heme oxygenase 1 / heme oxygenase 1 / heme oxygenase (decycling) 1 / HEME OXYGENASE 1	HMOX1
Paeonia lactiflora	Eugenol	Heme oxygenase 1 / heme oxygenase 1 / heme oxygenase (decycling) 1 / HEME OXYGENASE 1	HMOX1
Paeonia lactiflora	Butylated hydroxytoluene	Heme oxygenase 1 / heme oxygenase 1 / heme oxygenase (decycling) 1 / HEME OXYGENASE 1	HMOX1
Paeonia lactiflora	(3beta	Steroid 17-alpha-hydroxylase/17	CYP17A1
Paeonia lactiflora	4-Methylphenol	Tyrosinase / tyrosinase / TYROSINASE	TYR
Paeonia lactiflora	n-butanol	Tyrosinase / tyrosinase / TYROSINASE	TYR
Paeonia lactiflora	Hexane	Tyrosinase / tyrosinase / TYROSINASE	TYR
Paeonia lactiflora	4-Hydroxybenzoic acid	Tyrosinase / tyrosinase / TYROSINASE	TYR
Paeonia lactiflora	Phenol	Tyrosinase / tyrosinase / TYROSINASE	TYR
Paeonia lactiflora	Eugenol	Tyrosinase / tyrosinase / TYROSINASE	TYR
Paeonia lactiflora	Ethyl salicylate	Tyrosinase / tyrosinase / TYROSINASE	TYR
Paeonia lactiflora	Phenylacetaldehyde	Peroxisome proliferator-activated receptor gamma / peroxisome proliferator-activated receptor gamma / PEROXISOME PROLIFERATOR-ACTIVATED RECEPTOR GAMMA/NUCLEAR RECEPTOR COREPRESSOR 2	PPARG
Paeonia lactiflora	Hexane	Peroxisome proliferator-activated receptor gamma / peroxisome proliferator-activated receptor gamma / PEROXISOME PROLIFERATOR-ACTIVATED RECEPTOR GAMMA/NUCLEAR RECEPTOR COREPRESSOR 2	PPARG
Paeonia lactiflora	Phenol	Peroxisome proliferator-activated receptor gamma / peroxisome proliferator-activated receptor gamma / PEROXISOME PROLIFERATOR-ACTIVATED RECEPTOR GAMMA/NUCLEAR RECEPTOR COREPRESSOR 2	PPARG
Paeonia lactiflora	Eugenol	Peroxisome proliferator-activated receptor gamma / peroxisome proliferator-activated receptor gamma / PEROXISOME PROLIFERATOR-ACTIVATED RECEPTOR GAMMA/NUCLEAR RECEPTOR COREPRESSOR 2	PPARG
Paeonia lactiflora	Butylated hydroxytoluene	Peroxisome proliferator-activated receptor gamma / peroxisome proliferator-activated receptor gamma / PEROXISOME PROLIFERATOR-ACTIVATED RECEPTOR GAMMA/NUCLEAR RECEPTOR COREPRESSOR 2	PPARG
Paeonia lactiflora	Gallic acid	Peroxisome proliferator-activated receptor gamma / peroxisome proliferator-activated receptor gamma / PEROXISOME PROLIFERATOR-ACTIVATED RECEPTOR GAMMA/NUCLEAR RECEPTOR COREPRESSOR 2	PPARG
Paeonia lactiflora	n-butanol	Peroxisome proliferator-activated receptor delta / peroxisome proliferator-activated receptor delta / PEROXISOME PROLIFERATOR-ACTIVATED RECEPTOR DELTA	PPARD
Paeonia lactiflora	Nonylphenol	Short-chain dehydrogenase/reductase 3 / dehydrogenase/reductase (SDR family) member 3	DHRS3
Paeonia lactiflora	Geraniol	All-trans-retinol 13	RETSAT
Paeonia lactiflora	Hexane	Retinol-binding protein 1 / retinol binding protein 1	RBP1
Paeonia lactiflora	Hexane	Retinaldehyde-binding protein 1 / retinaldehyde binding protein 1	RLBP1
Paeonia lactiflora	Nonylphenol	Nuclear receptor subfamily 1 group I member 2 / nuclear receptor subfamily 1	NR1I2
Paeonia lactiflora	(3beta	Nuclear receptor subfamily 1 group I member 2 / nuclear receptor subfamily 1	NR1I2
Paeonia lactiflora	n-butanol	Protein kinase C beta type / protein kinase C	PRKCB
Paeonia lactiflora	n-butanol	Arachidonate 5-lipoxygenase / arachidonate 5-lipoxygenase / 5-LIPOXYGENASE/5-LIPOXYGENASE ACTIVATING PROTEIN	ALOX5
Paeonia lactiflora	Hexane	Arachidonate 5-lipoxygenase / arachidonate 5-lipoxygenase / 5-LIPOXYGENASE/5-LIPOXYGENASE ACTIVATING PROTEIN	ALOX5
Paeonia lactiflora	Eugenol	Arachidonate 5-lipoxygenase / arachidonate 5-lipoxygenase / 5-LIPOXYGENASE/5-LIPOXYGENASE ACTIVATING PROTEIN	ALOX5
Paeonia lactiflora	Butylated hydroxytoluene	Arachidonate 5-lipoxygenase / arachidonate 5-lipoxygenase / 5-LIPOXYGENASE/5-LIPOXYGENASE ACTIVATING PROTEIN	ALOX5
Paeonia lactiflora	4-Hydroxybenzoic acid	Isoleucine--tRNA ligase	IARS
Paeonia lactiflora	Phenol	Isoleucine--tRNA ligase	IARS
Paeonia lactiflora	Hexane	NAD(P)H dehydrogenase [quinone] 1 / NAD(P)H dehydrogenase	NQO1
Paeonia lactiflora	Phenol	NAD(P)H dehydrogenase [quinone] 1 / NAD(P)H dehydrogenase	NQO1
Paeonia lactiflora	Methyl salicylate	NAD(P)H dehydrogenase [quinone] 1 / NAD(P)H dehydrogenase	NQO1
Paeonia lactiflora	Eugenol	NAD(P)H dehydrogenase [quinone] 1 / NAD(P)H dehydrogenase	NQO1
Paeonia lactiflora	Butylated hydroxytoluene	NAD(P)H dehydrogenase [quinone] 1 / NAD(P)H dehydrogenase	NQO1
Paeonia lactiflora	Benzaldehyde	Abelson tyrosine-protein kinase 2 / ABL proto-oncogene 2	ABL2
Paeonia lactiflora	Probenecid	Multidrug resistance protein 1 / ATP-binding cassette	ABCB1
Paeonia lactiflora	Gallic acid	Multidrug resistance protein 1 / ATP-binding cassette	ABCB1
Paeonia lactiflora	Hexane	ATP-binding cassette sub-family G member 1 / ATP-binding cassette	ABCG1
Paeonia lactiflora	4-Hydroxybenzoic acid	ATP-binding cassette sub-family G member 1 / ATP-binding cassette	ABCG1
Paeonia lactiflora	Probenecid	Canalicular multispecific organic anion transporter 1 / ATP-binding cassette	ABCC2
Paeonia lactiflora	n-butanol	ATP-binding cassette sub-family A member 1 / ATP-binding cassette	ABCA1
Paeonia lactiflora	Hexane	ATP-binding cassette sub-family A member 1 / ATP-binding cassette	ABCA1
Paeonia lactiflora	Butylated hydroxytoluene	ATP-binding cassette sub-family A member 1 / ATP-binding cassette	ABCA1
Paeonia lactiflora	Benzyl alcohol	Cytosolic purine 5'-nucleotidase / 5'-nucleotidase	NT5C2
Paeonia lactiflora	n-butanol	RAC-alpha serine/threonine-protein kinase / v-akt murine thymoma viral oncogene homolog 1	AKT1
Paeonia lactiflora	Phenol	RAC-alpha serine/threonine-protein kinase / v-akt murine thymoma viral oncogene homolog 1	AKT1
Paeonia lactiflora	Butylated hydroxytoluene	RAC-alpha serine/threonine-protein kinase / v-akt murine thymoma viral oncogene homolog 1	AKT1
Paeonia lactiflora	Apocynin	RAC-alpha serine/threonine-protein kinase / v-akt murine thymoma viral oncogene homolog 1	AKT1
Paeonia lactiflora	Gallic acid	RAC-alpha serine/threonine-protein kinase / v-akt murine thymoma viral oncogene homolog 1	AKT1
Paeonia lactiflora	(+/-)-Eucalyptol	Apoptotic protease-activating factor 1 / apoptotic peptidase activating factor 1 / APOPTOTIC PEPTIDASE ACTIVATING FACTOR 1	APAF1
Paeonia lactiflora	Eugenol	Apoptotic protease-activating factor 1 / apoptotic peptidase activating factor 1 / APOPTOTIC PEPTIDASE ACTIVATING FACTOR 1	APAF1
Paeonia lactiflora	Benzaldehyde	Apoptotic protease-activating factor 1 / apoptotic peptidase activating factor 1 / APOPTOTIC PEPTIDASE ACTIVATING FACTOR 1	APAF1
Paeonia lactiflora	Phenol	Tyrosine-protein kinase ABL1 / ABL proto-oncogene 1	ABL1
Paeonia lactiflora	Benzaldehyde	Tyrosine-protein kinase ABL1 / ABL proto-oncogene 1	ABL1
Paeonia lactiflora	Gallic acid	Tyrosine-protein kinase ABL1 / ABL proto-oncogene 1	ABL1
Paeonia lactiflora	Probenecid	Sodium-dependent proline transporter / solute carrier family 6 (neurotransmitter transporter)	SLC6A7
Paeonia lactiflora	Phenol	Adenine phosphoribosyltransferase / adenine phosphoribosyltransferase	APRT
Paeonia lactiflora	4-terpinenol	Peroxisomal trans-2-enoyl-CoA reductase / peroxisomal trans-2-enoyl-CoA reductase	PECR
Paeonia lactiflora	4-Methylphenol	Nicotinate-nucleotide--dimethylbenzimidazole phosphoribosyltransferase	cobT
Paeonia lactiflora	Nonylphenol	Neutral amino acid transporter B(0) / solute carrier family 1 (neutral amino acid transporter)	SLC1A5
Paeonia lactiflora	Apocynin	Type-1 angiotensin II receptor / angiotensin II receptor	AGTR1
Paeonia lactiflora	Phenol	Angiotensin-converting enzyme / angiotensin I converting enzyme / ANGIOTENSIN-CONVERTING ENZYME	ACE
Paeonia lactiflora	Apocynin	Angiotensin-converting enzyme / angiotensin I converting enzyme / ANGIOTENSIN-CONVERTING ENZYME	ACE
Paeonia lactiflora	Phenol	Glucocorticoid receptor / nuclear receptor subfamily 3	NR3C1
Paeonia lactiflora	(3beta	Glucocorticoid receptor / nuclear receptor subfamily 3	NR3C1
Paeonia lactiflora	Probenecid	Synaptic vesicular amine transporter / solute carrier family 18 (vesicular monoamine transporter)	SLC18A2
Paeonia lactiflora	Probenecid	Sodium-dependent dopamine transporter / solute carrier family 6 (neurotransmitter transporter)	SLC6A3
Paeonia lactiflora	Nonylphenol	Sodium-dependent dopamine transporter / solute carrier family 6 (neurotransmitter transporter)	SLC6A3
Paeonia lactiflora	Phenylethyl alcohol	Trace amine-associated receptor 1 / trace amine associated receptor 1 / TRACE AMINE-ASSOCIATED RECEPTOR 1	TAAR1
Paeonia lactiflora	Citronellal	Beta adrenergic receptor / Beta-1 adrenergic receptor / adrenoceptor beta 1	ADRB1
Paeonia lactiflora	Nonylphenol	D(2) dopamine receptor / dopamine receptor D2 / DOPAMINE RECEPTOR D2	DRD2
Paeonia lactiflora	Phenylacetaldehyde	Amine oxidase [flavin-containing] B / monoamine oxidase B / MONOAMINE OXIDASE TYPE B (MAO-B)	MAOB
Paeonia lactiflora	4-Hydroxybenzoic acid	Amine oxidase [flavin-containing] B / monoamine oxidase B / MONOAMINE OXIDASE TYPE B (MAO-B)	MAOB
Paeonia lactiflora	Paeonol	Amine oxidase [flavin-containing] B / monoamine oxidase B / MONOAMINE OXIDASE TYPE B (MAO-B)	MAOB
Paeonia lactiflora	Eugenol	Amine oxidase [flavin-containing] B / monoamine oxidase B / MONOAMINE OXIDASE TYPE B (MAO-B)	MAOB
Paeonia lactiflora	n-butanol	Neuronal acetylcholine receptor subunit alpha-4 / cholinergic receptor	CHRNA4
Paeonia lactiflora	n-butanol	Neuronal acetylcholine receptor subunit beta-2 / cholinergic receptor	CHRNB2
Paeonia lactiflora	n-butanol	Neuronal acetylcholine receptor subunit alpha-2 / cholinergic receptor	CHRNA2
Paeonia lactiflora	pentanol	Neuronal acetylcholine receptor subunit alpha-2 / cholinergic receptor	CHRNA2
Paeonia lactiflora	n-butanol	Neuronal acetylcholine receptor subunit beta-4 / cholinergic receptor	CHRNB4
Paeonia lactiflora	pentanol	Neuronal acetylcholine receptor subunit beta-4 / cholinergic receptor	CHRNB4
Paeonia lactiflora	Phenol	Cytochrome P450 19A1 / Aromatase / cytochrome P450	CYP19A1
Paeonia lactiflora	Nonylphenol	Cytochrome P450 19A1 / Aromatase / cytochrome P450	CYP19A1
Paeonia lactiflora	Gallic acid	Cytochrome P450 19A1 / Aromatase / cytochrome P450	CYP19A1
Paeonia lactiflora	(3beta	Cytochrome P450 19A1 / Aromatase / cytochrome P450	CYP19A1
Paeonia lactiflora	n-butanol	GABA-A receptor (anion channel) / Gamma-aminobutyric acid receptor subunit alpha-1 / gamma-aminobutyric acid (GABA) A receptor	GABRA1
Paeonia lactiflora	Thymol	GABA-A receptor (anion channel) / Gamma-aminobutyric acid receptor subunit alpha-1 / gamma-aminobutyric acid (GABA) A receptor	GABRA1
Paeonia lactiflora	Probenecid	Translocator protein / translocator protein (18kDa) / TRANSLOCATOR PROTEIN (TSPO)	TSPO
Paeonia lactiflora	n-butanol	Translocator protein / translocator protein (18kDa) / TRANSLOCATOR PROTEIN (TSPO)	TSPO
Paeonia lactiflora	Hexane	Translocator protein / translocator protein (18kDa) / TRANSLOCATOR PROTEIN (TSPO)	TSPO
Paeonia lactiflora	Benzyl alcohol	Translocator protein / translocator protein (18kDa) / TRANSLOCATOR PROTEIN (TSPO)	TSPO
Paeonia lactiflora	Phenol	Translocator protein / translocator protein (18kDa) / TRANSLOCATOR PROTEIN (TSPO)	TSPO
Paeonia lactiflora	Methyl salicylate	Translocator protein / translocator protein (18kDa) / TRANSLOCATOR PROTEIN (TSPO)	TSPO
Paeonia lactiflora	Apocynin	Translocator protein / translocator protein (18kDa) / TRANSLOCATOR PROTEIN (TSPO)	TSPO
Paeonia lactiflora	Phenylacetaldehyde	Amine oxidase [flavin-containing] A / monoamine oxidase A / IMIDAZOLINE I2-RECEPTOR	MAOA
Paeonia lactiflora	4-Hydroxybenzoic acid	Amine oxidase [flavin-containing] A / monoamine oxidase A / IMIDAZOLINE I2-RECEPTOR	MAOA
Paeonia lactiflora	Paeonol	Amine oxidase [flavin-containing] A / monoamine oxidase A / IMIDAZOLINE I2-RECEPTOR	MAOA
Paeonia lactiflora	Eugenol	Amine oxidase [flavin-containing] A / monoamine oxidase A / IMIDAZOLINE I2-RECEPTOR	MAOA
Paeonia lactiflora	Eugenol	Sodium channel protein type 5 subunit alpha / sodium channel	SCN5A
Paeonia lactiflora	n-butanol	Mu-type opioid receptor / opioid receptor	OPRM1
Paeonia lactiflora	Nonylphenol	Mu-type opioid receptor / opioid receptor	OPRM1
Paeonia lactiflora	Nonylphenol	Delta-type opioid receptor / opioid receptor	OPRD1
Paeonia lactiflora	Citronellal	Beta-2 adrenergic receptor / adrenoceptor beta 2	ADRB2
Paeonia lactiflora	Methyl salicylate	Estrogen-related receptor gamma / estrogen-related receptor gamma / ESTROGEN-RELATED RECEPTOR GAMMA	ESRRG
Paeonia lactiflora	Ethyl salicylate	Estrogen-related receptor gamma / estrogen-related receptor gamma / ESTROGEN-RELATED RECEPTOR GAMMA	ESRRG
Paeonia lactiflora	n-butanol	Sialidase-1 / sialidase 1 (lysosomal sialidase) / SIALIDASE 1	NEU1
Paeonia lactiflora	Phenol	Sialidase-1 / sialidase 1 (lysosomal sialidase) / SIALIDASE 1	NEU1
Paeonia lactiflora	Phenol	Adenosine receptor A2a / adenosine A2a receptor / ADENOSINE RECEPTOR A2A	ADORA2A
Paeonia lactiflora	Thymol	Ryanodine receptor 1 / ryanodine receptor 1 (skeletal) / RYANODINE RECEPTOR 1	RYR1
Paeonia lactiflora	Phenol	Ryanodine receptor 1 / ryanodine receptor 1 (skeletal) / RYANODINE RECEPTOR 1	RYR1
Paeonia lactiflora	Carvacrol	Ryanodine receptor 1 / ryanodine receptor 1 (skeletal) / RYANODINE RECEPTOR 1	RYR1
Paeonia lactiflora	Phenol	DNA-dependent protein kinase catalytic subunit / protein kinase	PRKDC
Paeonia lactiflora	Gallic acid	DNA-dependent protein kinase catalytic subunit / protein kinase	PRKDC
Paeonia lactiflora	Phenol	Phosphatidylinositol 4	PIK3CD
Paeonia lactiflora	Phenol	Serine-protein kinase ATM / ATM serine/threonine kinase	ATM
Paeonia lactiflora	Gallic acid	Serine-protein kinase ATM / ATM serine/threonine kinase	ATM
Paeonia lactiflora	Nonylphenol	Muscarinic acetylcholine receptor M2 / cholinergic receptor	CHRM2
Paeonia lactiflora	casuariin	Retinoic acid receptor beta / retinoic acid receptor	RARB
Paeonia lactiflora	Probenecid	Retinoic acid receptor RXR-alpha / retinoid X receptor	RXRA
Paeonia lactiflora	Probenecid	Renin / renin	REN
Paeonia lactiflora	Phenol	Renin / renin	REN
Paeonia lactiflora	Benzaldehyde	Renin / renin	REN
Paeonia lactiflora	Apocynin	Renin / renin	REN
Paeonia lactiflora	Nonylphenol	5-hydroxytryptamine receptor 1F / 5-hydroxytryptamine (serotonin) receptor 1F	HTR1F
Paeonia lactiflora	Benzyl alcohol	5-hydroxytryptamine receptor 1A / 5-hydroxytryptamine (serotonin) receptor 1A	HTR1A
Paeonia lactiflora	Phenol	DNA topoisomerase 2-alpha / topoisomerase (DNA) II alpha 170kDa / DNA TOPOISOMERASE II	TOP2A
Paeonia lactiflora	Benzaldehyde	ATP-sensitive inward rectifier potassium channel 11 / potassium channel	KCNJ11
Paeonia lactiflora	Eugenol	Voltage-dependent P/Q-type calcium channel subunit alpha-1A / calcium channel	CACNA1A
Paeonia lactiflora	n-butanol	Gamma-aminobutyric acid receptor subunit beta-2 / gamma-aminobutyric acid (GABA) A receptor	GABRB2
Paeonia lactiflora	Thymol	Gamma-aminobutyric acid receptor subunit beta-2 / gamma-aminobutyric acid (GABA) A receptor	GABRB2
Paeonia lactiflora	n-butanol	Gamma-aminobutyric acid receptor subunit gamma-2 / gamma-aminobutyric acid (GABA) A receptor	GABRG2
Paeonia lactiflora	Thymol	Gamma-aminobutyric acid receptor subunit gamma-2 / gamma-aminobutyric acid (GABA) A receptor	GABRG2
Paeonia lactiflora	Phenol	Carbonic anhydrase 1 / carbonic anhydrase I / CARBONIC ANHYDRASE 1 (CA I)	CA1
Paeonia lactiflora	Gallic acid	Carbonic anhydrase 1 / carbonic anhydrase I / CARBONIC ANHYDRASE 1 (CA I)	CA1
Paeonia lactiflora	Thymol	Carbonic anhydrase 2 / carbonic anhydrase II / CARBONIC ANHYDRASE 2 (CA II)	CA2
Paeonia lactiflora	4-Hydroxybenzoic acid	Carbonic anhydrase 2 / carbonic anhydrase II / CARBONIC ANHYDRASE 2 (CA II)	CA2
Paeonia lactiflora	Phenol	Carbonic anhydrase 2 / carbonic anhydrase II / CARBONIC ANHYDRASE 2 (CA II)	CA2
Paeonia lactiflora	Carvacrol	Carbonic anhydrase 2 / carbonic anhydrase II / CARBONIC ANHYDRASE 2 (CA II)	CA2
Paeonia lactiflora	veratrol	Carbonic anhydrase 2 / carbonic anhydrase II / CARBONIC ANHYDRASE 2 (CA II)	CA2
Paeonia lactiflora	Methyl gallate	Carbonic anhydrase 2 / carbonic anhydrase II / CARBONIC ANHYDRASE 2 (CA II)	CA2
Paeonia lactiflora	Methyl 4-methoxybenzoate	Carbonic anhydrase 2 / carbonic anhydrase II / CARBONIC ANHYDRASE 2 (CA II)	CA2
Paeonia lactiflora	Butylated hydroxytoluene	Carbonic anhydrase 2 / carbonic anhydrase II / CARBONIC ANHYDRASE 2 (CA II)	CA2
Paeonia lactiflora	1	Carbonic anhydrase 2 / carbonic anhydrase II / CARBONIC ANHYDRASE 2 (CA II)	CA2
Paeonia lactiflora	Gallic acid	Carbonic anhydrase 2 / carbonic anhydrase II / CARBONIC ANHYDRASE 2 (CA II)	CA2
Paeonia lactiflora	Thymol	Carbonic anhydrase 4 / carbonic anhydrase IV / CARBONIC ANHYDRASE IV	CA4
Paeonia lactiflora	4-Hydroxybenzoic acid	Carbonic anhydrase 4 / carbonic anhydrase IV / CARBONIC ANHYDRASE IV	CA4
Paeonia lactiflora	Phenol	Carbonic anhydrase 4 / carbonic anhydrase IV / CARBONIC ANHYDRASE IV	CA4
Paeonia lactiflora	veratrol	Carbonic anhydrase 4 / carbonic anhydrase IV / CARBONIC ANHYDRASE IV	CA4
Paeonia lactiflora	Gallic acid	Carbonic anhydrase 4 / carbonic anhydrase IV / CARBONIC ANHYDRASE IV	CA4
Paeonia lactiflora	Paeonol	Inhibitor of nuclear factor kappa-B kinase subunit alpha / conserved helix-loop-helix ubiquitous kinase / INHIBITOR OF NF-KAPPA-B KINASE (IKK)	CHUK
Paeonia lactiflora	Nonylphenol	Inhibitor of nuclear factor kappa-B kinase subunit alpha / conserved helix-loop-helix ubiquitous kinase / INHIBITOR OF NF-KAPPA-B KINASE (IKK)	CHUK
Paeonia lactiflora	Gallic acid	Inhibitor of nuclear factor kappa-B kinase subunit alpha / conserved helix-loop-helix ubiquitous kinase / INHIBITOR OF NF-KAPPA-B KINASE (IKK)	CHUK
Paeonia lactiflora	Phenol	Ribonucleoside-diphosphate reductase large subunit / ribonucleotide reductase M1 / RIBONUCLEOSIDE-DIPHOSPHATE REDUCTASE M1 CHAIN	RRM1
Paeonia lactiflora	Nonylphenol	Ribonucleoside-diphosphate reductase large subunit / ribonucleotide reductase M1 / RIBONUCLEOSIDE-DIPHOSPHATE REDUCTASE M1 CHAIN	RRM1
Paeonia lactiflora	Eugenol	Ribonucleoside-diphosphate reductase subunit M2 B / ribonucleotide reductase M2 B (TP53 inducible)	RRM2B
Paeonia lactiflora	2-Acetyl-1H-pyrrole	DNA polymerase epsilon subunit 4 / polymerase (DNA-directed)	POLE4
Paeonia lactiflora	Nonylphenol	Purine nucleoside phosphorylase / purine nucleoside phosphorylase / PURINE NUCLEOSIDE PHOSPHORYLASE	PNP
Paeonia lactiflora	Eugenol	Sodium channel protein type 9 subunit alpha / sodium channel	SCN9A
Paeonia lactiflora	Paeonol	Inhibitor of nuclear factor kappa-B kinase subunit beta / inhibitor of kappa light polypeptide gene enhancer in B-cells	IKBKB
Paeonia lactiflora	Eugenol	Inhibitor of nuclear factor kappa-B kinase subunit beta / inhibitor of kappa light polypeptide gene enhancer in B-cells	IKBKB
Paeonia lactiflora	Nonylphenol	Inhibitor of nuclear factor kappa-B kinase subunit beta / inhibitor of kappa light polypeptide gene enhancer in B-cells	IKBKB
Paeonia lactiflora	Gallic acid	Inhibitor of nuclear factor kappa-B kinase subunit beta / inhibitor of kappa light polypeptide gene enhancer in B-cells	IKBKB
Paeonia lactiflora	4-Methylphenol	Myeloperoxidase / myeloperoxidase / MYELOPEROXIDASE (MPO)	MPO
Paeonia lactiflora	Phenol	Myeloperoxidase / myeloperoxidase / MYELOPEROXIDASE (MPO)	MPO
Paeonia lactiflora	Eugenol	Myeloperoxidase / myeloperoxidase / MYELOPEROXIDASE (MPO)	MPO
Paeonia lactiflora	Apocynin	Myeloperoxidase / myeloperoxidase / MYELOPEROXIDASE (MPO)	MPO
Paeonia lactiflora	Gallic acid	Myeloperoxidase / myeloperoxidase / MYELOPEROXIDASE (MPO)	MPO
Paeonia lactiflora	Nonylphenol	D(1B) dopamine receptor / dopamine receptor D5	DRD5
Paeonia lactiflora	Nonylphenol	D(3) dopamine receptor / dopamine receptor D3 / DOPAMINE RECEPTORS; D3 & D4	DRD3
Paeonia lactiflora	Nonylphenol	D(4) dopamine receptor / dopamine receptor D4 / DOPAMINE D4 RECEPTOR	DRD4
Paeonia lactiflora	n-butanol	5-hydroxytryptamine receptor 3A / 5-hydroxytryptamine (serotonin) receptor 3A	HTR3A
Paeonia lactiflora	Nonylphenol	Alpha-2C adrenergic receptor / adrenoceptor alpha 2C	ADRA2C
Paeonia lactiflora	Eugenol	Sodium channel protein type 1 subunit alpha / sodium channel	SCN1A
Paeonia lactiflora	4-Methylphenol	Estrogen receptor / estrogen receptor 1	ESR1
Paeonia lactiflora	Hexane	Estrogen receptor / estrogen receptor 1	ESR1
Paeonia lactiflora	Phenol	Estrogen receptor / estrogen receptor 1	ESR1
Paeonia lactiflora	Methyl salicylate	Estrogen receptor / estrogen receptor 1	ESR1
Paeonia lactiflora	Eugenol	Estrogen receptor / estrogen receptor 1	ESR1
Paeonia lactiflora	Nonylphenol	Estrogen receptor / estrogen receptor 1	ESR1
Paeonia lactiflora	4-Methylphenol	Estrogen receptor beta / estrogen receptor 2 (ER beta) / ESTROGEN RECEPTOR (ER-BETA)	ESR2
Paeonia lactiflora	Phenol	Estrogen receptor beta / estrogen receptor 2 (ER beta) / ESTROGEN RECEPTOR (ER-BETA)	ESR2
Paeonia lactiflora	casuariin	Estrogen receptor beta / estrogen receptor 2 (ER beta) / ESTROGEN RECEPTOR (ER-BETA)	ESR2
Paeonia lactiflora	Eugenol	Estrogen receptor beta / estrogen receptor 2 (ER beta) / ESTROGEN RECEPTOR (ER-BETA)	ESR2
Paeonia lactiflora	Nonylphenol	Estrogen receptor beta / estrogen receptor 2 (ER beta) / ESTROGEN RECEPTOR (ER-BETA)	ESR2
Paeonia lactiflora	(3beta	Estrogen receptor beta / estrogen receptor 2 (ER beta) / ESTROGEN RECEPTOR (ER-BETA)	ESR2
Paeonia lactiflora	3-Piperidinol	Quinone oxidoreductase / crystallin	CRYZ
Paeonia lactiflora	Eugenol	Voltage-dependent L-type calcium channel subunit alpha-1C / calcium channel	CACNA1C
Paeonia lactiflora	Eugenol	Voltage-dependent L-type calcium channel subunit alpha-1D / calcium channel	CACNA1D
Paeonia lactiflora	Eugenol	Voltage-dependent L-type calcium channel subunit alpha-1S / calcium channel	CACNA1S
Paeonia lactiflora	Phenol	Thyroid hormone receptor alpha / thyroid hormone receptor	THRA
Paeonia lactiflora	(6E)-3	Farnesyl pyrophosphate synthase / farnesyl diphosphate synthase / FARNESYL DIPHOSPHATE SYNTHASE	FDPS
Paeonia lactiflora	Geraniol	Farnesyl pyrophosphate synthase / farnesyl diphosphate synthase / FARNESYL DIPHOSPHATE SYNTHASE	FDPS
Paeonia lactiflora	Nonylphenol	Prostaglandin F2-alpha receptor / prostaglandin F receptor (FP) / PROSTANOID FP RECEPTOR	PTGFR
Paeonia lactiflora	Probenecid	Annexin A1 / annexin A1	ANXA1
Paeonia lactiflora	Phenol	DNA ligase 1 / ligase I	LIG1
Paeonia lactiflora	Phenol	DNA ligase 3 / ligase III	LIG3
Paeonia lactiflora	Phenol	Thymidylate synthase / thymidylate synthetase / THYMIDYLATE SYNTHASE	TYMS
Paeonia lactiflora	Phenol	Progesterone receptor / progesterone receptor / PROGESTERONE RECEPTOR	PGR
Paeonia lactiflora	Nonylphenol	Progesterone receptor / progesterone receptor / PROGESTERONE RECEPTOR	PGR
Paeonia lactiflora	Probenecid	Carbonic anhydrase 7 / carbonic anhydrase VII / CARBONIC ANHYDRASE VII	CA7
Paeonia lactiflora	Thymol	Carbonic anhydrase 7 / carbonic anhydrase VII / CARBONIC ANHYDRASE VII	CA7
Paeonia lactiflora	4-Hydroxybenzoic acid	Carbonic anhydrase 7 / carbonic anhydrase VII / CARBONIC ANHYDRASE VII	CA7
Paeonia lactiflora	Gallic acid	Carbonic anhydrase 7 / carbonic anhydrase VII / CARBONIC ANHYDRASE VII	CA7
Paeonia lactiflora	Phenol	Histone deacetylase 9 / histone deacetylase 9 / HISTONE DEACETYLASE	HDAC9
Paeonia lactiflora	casuariin	High affinity nerve growth factor receptor / neurotrophic tyrosine kinase	NTRK1
Paeonia lactiflora	casuariin	BDNF/NT-3 growth factors receptor / neurotrophic tyrosine kinase	NTRK2
Paeonia lactiflora	Probenecid	Atrial natriuretic peptide receptor 1 / ATRIAL NATRIURETIC PEPTIDE RECEPTOR A	NPR1
Paeonia lactiflora	Hexane	Phospholipase A2	PLA2G2A
Paeonia lactiflora	Hexane	Peroxisome proliferator-activated receptor alpha / peroxisome proliferator-activated receptor alpha / PEROXISOME PROLIFERATOR-ACTIVATED RECEPTOR ALPHA	PPARA
Paeonia lactiflora	Phenol	Peroxisome proliferator-activated receptor alpha / peroxisome proliferator-activated receptor alpha / PEROXISOME PROLIFERATOR-ACTIVATED RECEPTOR ALPHA	PPARA
Paeonia lactiflora	Carvacrol	Peroxisome proliferator-activated receptor alpha / peroxisome proliferator-activated receptor alpha / PEROXISOME PROLIFERATOR-ACTIVATED RECEPTOR ALPHA	PPARA
Paeonia lactiflora	n-butanol	Serine/threonine-protein kinase mTOR / mechanistic target of rapamycin (serine/threonine kinase)	MTOR
Paeonia lactiflora	Nonylphenol	Cholesterol side-chain cleavage enzyme	CYP11A1
Paeonia lactiflora	Probenecid	Fibroblast growth factor 2 / fibroblast growth factor 2 (basic) / BASIC FIBROBLAST GROWTH FACTOR	FGF2
Paeonia lactiflora	Phenol	Fibroblast growth factor 2 / fibroblast growth factor 2 (basic) / BASIC FIBROBLAST GROWTH FACTOR	FGF2
Paeonia lactiflora	n-butanol	Pro-epidermal growth factor	EGF
Paeonia lactiflora	Phenol	Androgen receptor / androgen receptor / ANDROGEN RECEPTOR	AR
Paeonia lactiflora	4-Hydroxybenzoylcholine	Androgen receptor / androgen receptor / ANDROGEN RECEPTOR	AR
Paeonia lactiflora	Eugenol	Androgen receptor / androgen receptor / ANDROGEN RECEPTOR	AR
Paeonia lactiflora	Benzaldehyde	Androgen receptor / androgen receptor / ANDROGEN RECEPTOR	AR
Paeonia lactiflora	Salicylaldehyde	Androgen receptor / androgen receptor / ANDROGEN RECEPTOR	AR
Paeonia lactiflora	Butylated hydroxytoluene	Androgen receptor / androgen receptor / ANDROGEN RECEPTOR	AR
Paeonia lactiflora	Nonylphenol	Androgen receptor / androgen receptor / ANDROGEN RECEPTOR	AR
Paeonia lactiflora	(3beta	Androgen receptor / androgen receptor / ANDROGEN RECEPTOR	AR
Paeonia lactiflora	Phenol	Aryl hydrocarbon receptor / aryl hydrocarbon receptor / ARYL HYDROCARBON RECEPTOR	AHR
Paeonia lactiflora	Eugenol	Aryl hydrocarbon receptor / aryl hydrocarbon receptor / ARYL HYDROCARBON RECEPTOR	AHR
Paeonia lactiflora	Nonylphenol	Aryl hydrocarbon receptor / aryl hydrocarbon receptor / ARYL HYDROCARBON RECEPTOR	AHR
Paeonia lactiflora	Phenol	DNA topoisomerase 2-beta / topoisomerase (DNA) II beta 180kDa / DNA TOPOISOMERASE II BETA	TOP2B
Paeonia lactiflora	Eugenol	Voltage-dependent N-type calcium channel subunit alpha-1B / calcium channel	CACNA1B
Paeonia lactiflora	Eugenol	Voltage-dependent L-type calcium channel subunit alpha-1F / calcium channel	CACNA1F
Paeonia lactiflora	(3beta	Mineralocorticoid receptor / nuclear receptor subfamily 3	NR3C2
Paeonia lactiflora	Phenol	RAF proto-oncogene serine/threonine-protein kinase / Raf-1 proto-oncogene	RAF1
Paeonia lactiflora	Phenol	Vascular endothelial growth factor receptor 2 / kinase insert domain receptor / VEGFR-2 (KDR)	KDR
Paeonia lactiflora	Eugenol	Vascular endothelial growth factor receptor 1 / fms-related tyrosine kinase 1 / VEGFR-1 (FLT-1)	FLT1
Paeonia lactiflora	(6E)-3	Geranylgeranyl pyrophosphate synthase / geranylgeranyl diphosphate synthase 1 / GERANYLGERANYL DIPHOSPHATE SYNTHASE (GGPPS)	GGPS1
Paeonia lactiflora	Geraniol	Geranylgeranyl pyrophosphate synthase / geranylgeranyl diphosphate synthase 1 / GERANYLGERANYL DIPHOSPHATE SYNTHASE (GGPPS)	GGPS1
Paeonia lactiflora	Phenol	Ceramide glucosyltransferase / UDP-glucose ceramide glucosyltransferase / CERAMIDE GLUCOSYLTRANSFERASE	UGCG
Paeonia lactiflora	Nonylphenol	Sex hormone-binding globulin / sex hormone-binding globulin / TESTIS-SPECIFIC ANDROGEN-BINDING PROTEIN	SHBG
Paeonia lactiflora	Nonylphenol	Solute carrier family 2	SLC2A2
Paeonia lactiflora	Eugenol	C-X-C chemokine receptor type 4 / chemokine (C-X-C motif) receptor 4 / C-X-C CHEMOKINE RECEPTOR TYPE 4	CXCR4
Paeonia lactiflora	Gallic acid	C-X-C chemokine receptor type 4 / chemokine (C-X-C motif) receptor 4 / C-X-C CHEMOKINE RECEPTOR TYPE 4	CXCR4
Paeonia lactiflora	Nonylphenol	Cannabinoid receptor 1 / cannabinoid receptor 1 (brain) / CANNABINOID RECEPTOR 1	CNR1
Paeonia lactiflora	Phenol	Calmodulin / calmodulin 1 (phosphorylase kinase	CALM1
Paeonia lactiflora	Nonylphenol	Neutral alpha-glucosidase AB / glucosidase	GANAB
Paeonia lactiflora	3-Piperidinol	Neutral alpha-glucosidase C / glucosidase	GANC
Paeonia lactiflora	Phenol	Telomerase reverse transcriptase / telomerase reverse transcriptase / TELOMERASE REVERSE TRANSCRIPTASE	TERT
Paeonia lactiflora	Benzaldehyde	Telomerase reverse transcriptase / telomerase reverse transcriptase / TELOMERASE REVERSE TRANSCRIPTASE	TERT
Paeonia lactiflora	Phenol	NADPH oxidase / cytochrome b-245	CYBB
Paeonia lactiflora	Apocynin	NADPH oxidase / cytochrome b-245	CYBB
Paeonia lactiflora	Phenol	Elastin / elastin	ELN
Paeonia lactiflora	Butylated hydroxytoluene	Elastin / elastin	ELN
Paeonia lactiflora	Probenecid	Tubulin alpha-4A chain / tubulin	TUBA4A
Paeonia lactiflora	Nonylphenol	Tubulin alpha-4A chain / tubulin	TUBA4A
Paeonia lactiflora	Hexane	3-oxo-5-beta-steroid 4-dehydrogenase / aldo-keto reductase family 1	AKR1D1
Paeonia lactiflora	Phenol	Adenosine deaminase / adenosine deaminase / ADENOSINE DEAMINASE	ADA
Paeonia lactiflora	4-Hydroxybenzoic acid	Sodium channel protein type 2 subunit alpha / sodium channel	SCN2A
Paeonia lactiflora	Eugenol	Sodium channel protein type 2 subunit alpha / sodium channel	SCN2A
Paeonia lactiflora	Phenol	Endothelin B receptor / endothelin receptor type B / ENDOTHELIN RECEPTOR ET-B	EDNRB
Paeonia lactiflora	Nonylphenol	Endothelin B receptor / endothelin receptor type B / ENDOTHELIN RECEPTOR ET-B	EDNRB
Paeonia lactiflora	Thymol	Carbonic anhydrase 9 / carbonic anhydrase IX / CARBONIC ANHYDRASE IX	CA9
Paeonia lactiflora	4-Hydroxybenzoic acid	Carbonic anhydrase 9 / carbonic anhydrase IX / CARBONIC ANHYDRASE IX	CA9
Paeonia lactiflora	Phenol	Carbonic anhydrase 9 / carbonic anhydrase IX / CARBONIC ANHYDRASE IX	CA9
Paeonia lactiflora	veratrol	Carbonic anhydrase 9 / carbonic anhydrase IX / CARBONIC ANHYDRASE IX	CA9
Paeonia lactiflora	1	Carbonic anhydrase 9 / carbonic anhydrase IX / CARBONIC ANHYDRASE IX	CA9
Paeonia lactiflora	Gallic acid	Carbonic anhydrase 9 / carbonic anhydrase IX / CARBONIC ANHYDRASE IX	CA9
Paeonia lactiflora	Thymol	Carbonic anhydrase 12 / carbonic anhydrase XII / CARBONIC ANHYDRASE XII	CA12
Paeonia lactiflora	4-Hydroxybenzoic acid	Carbonic anhydrase 12 / carbonic anhydrase XII / CARBONIC ANHYDRASE XII	CA12
Paeonia lactiflora	Phenol	Carbonic anhydrase 12 / carbonic anhydrase XII / CARBONIC ANHYDRASE XII	CA12
Paeonia lactiflora	veratrol	Carbonic anhydrase 12 / carbonic anhydrase XII / CARBONIC ANHYDRASE XII	CA12
Paeonia lactiflora	Methyl gallate	Carbonic anhydrase 12 / carbonic anhydrase XII / CARBONIC ANHYDRASE XII	CA12
Paeonia lactiflora	1	Carbonic anhydrase 12 / carbonic anhydrase XII / CARBONIC ANHYDRASE XII	CA12
Paeonia lactiflora	Gallic acid	Carbonic anhydrase 12 / carbonic anhydrase XII / CARBONIC ANHYDRASE XII	CA12
Paeonia lactiflora	n-butanol	Transcription factor AP-1 / jun proto-oncogene / PROTO-ONCOGENE C-JUN	JUN
Paeonia lactiflora	Phenol	Transcription factor AP-1 / jun proto-oncogene / PROTO-ONCOGENE C-JUN	JUN
Paeonia lactiflora	Gallic acid	Transcription factor AP-1 / jun proto-oncogene / PROTO-ONCOGENE C-JUN	JUN
Paeonia lactiflora	Probenecid	Solute carrier family 22 member 4 / solute carrier family 22 (organic cation/zwitterion transporter)	SLC22A4
Paeonia lactiflora	Probenecid	Solute carrier family 22 member 5 / solute carrier family 22 (organic cation/carnitine transporter)	SLC22A5
Paeonia lactiflora	Nonylphenol	Carnitine O-acetyltransferase / carnitine O-acetyltransferase / CARNITINE ACETYLASE	CRAT
Paeonia lactiflora	Eugenol	Sodium channel protein type 4 subunit alpha / sodium channel	SCN4A
Paeonia lactiflora	Butylated hydroxytoluene	Cytosolic phospholipase A2 / phospholipase A2	PLA2G4A
Paeonia lactiflora	Phenylacetaldehyde	Amiloride-sensitive amine oxidase [copper-containing] / amine oxidase	AOC1
Paeonia lactiflora	n-butanol	Mitogen-activated protein kinase 3 / mitogen-activated protein kinase 3	MAPK3
Paeonia lactiflora	Nonylphenol	Mitogen-activated protein kinase 3 / mitogen-activated protein kinase 3	MAPK3
Paeonia lactiflora	Gallic acid	Mitogen-activated protein kinase 3 / mitogen-activated protein kinase 3	MAPK3
Paeonia lactiflora	Butylated hydroxytoluene	V-type proton ATPase catalytic subunit A / ATPase	ATP6V1A
Paeonia lactiflora	Methyl gallate	Trifunctional purine biosynthetic protein adenosine-3 / phosphoribosylglycinamide formyltransferase	GART
Paeonia lactiflora	n-butanol	Metabotropic glutamate receptor 5 / glutamate receptor	GRM5
Paeonia lactiflora	Phenol	Fibroblast growth factor 1 / fibroblast growth factor 1 (acidic) / FIBROBLAST GROWTH FACTOR 1 (FGF-1)	FGF1
Paeonia lactiflora	Thymol	Low-density lipoprotein receptor / low density lipoprotein receptor / LDL RECEPTOR	LDLR
Paeonia lactiflora	Hexane	Low-density lipoprotein receptor / low density lipoprotein receptor / LDL RECEPTOR	LDLR
Paeonia lactiflora	Phenol	Low-density lipoprotein receptor / low density lipoprotein receptor / LDL RECEPTOR	LDLR
Paeonia lactiflora	Eugenol	Low-density lipoprotein receptor / low density lipoprotein receptor / LDL RECEPTOR	LDLR
Paeonia lactiflora	Gallic acid	Low-density lipoprotein receptor / low density lipoprotein receptor / LDL RECEPTOR	LDLR
Paeonia lactiflora	Nonylphenol	Prostaglandin D2 receptor / prostaglandin D2 receptor (DP) / PROSTANOID DP RECEPTOR	PTGDR
Paeonia lactiflora	4-Hydroxybenzoic acid	Squalene monooxygenase / squalene epoxidase	SQLE
Paeonia lactiflora	1	Squalene monooxygenase / squalene epoxidase	SQLE
Paeonia lactiflora	Phenol	Squalene monooxygenase / squalene epoxidase	SQLE
Paeonia lactiflora	Nonylphenol	Solute carrier family 12 member 2 / solute carrier family 12 (sodium/potassium/chloride transporter)	SLC12A2
Paeonia lactiflora	Phenol	Solute carrier family 12 member 6 / solute carrier family 12 (potassium/chloride transporter)	SLC12A6
Paeonia lactiflora	Phenol	DNA topoisomerase 1 / topoisomerase (DNA) I / DNA TOPOISOMERASE I	TOP1
Paeonia lactiflora	Oleic acid	DNA topoisomerase 1 / topoisomerase (DNA) I / DNA TOPOISOMERASE I	TOP1
Paeonia lactiflora	Nonylphenol	Prostaglandin E2 receptor EP2 subtype / prostaglandin E receptor 2 (subtype EP2)	PTGER2
Paeonia lactiflora	(3beta	Prostaglandin E2 receptor EP2 subtype / prostaglandin E receptor 2 (subtype EP2)	PTGER2
Paeonia lactiflora	Phenylacetaldehyde	Membrane primary amine oxidase / amine oxidase	AOC3
Paeonia lactiflora	Phenol	Membrane primary amine oxidase / amine oxidase	AOC3
Paeonia lactiflora	n-butanol	Interstitial collagenase / matrix metallopeptidase 1 / matrix metallopeptidase 1 (interstitial collagenase)	MMP1
Paeonia lactiflora	Phenol	Interstitial collagenase / matrix metallopeptidase 1 / matrix metallopeptidase 1 (interstitial collagenase)	MMP1
Paeonia lactiflora	Benzaldehyde	Interstitial collagenase / matrix metallopeptidase 1 / matrix metallopeptidase 1 (interstitial collagenase)	MMP1
Paeonia lactiflora	n-butanol	72 kDa type IV collagenase / matrix metallopeptidase 2 / matrix metallopeptidase 2 (gelatinase A	MMP2
Paeonia lactiflora	Phenol	72 kDa type IV collagenase / matrix metallopeptidase 2 / matrix metallopeptidase 2 (gelatinase A	MMP2
Paeonia lactiflora	Digallic acid	72 kDa type IV collagenase / matrix metallopeptidase 2 / matrix metallopeptidase 2 (gelatinase A	MMP2
Paeonia lactiflora	methylbenzoate	72 kDa type IV collagenase / matrix metallopeptidase 2 / matrix metallopeptidase 2 (gelatinase A	MMP2
Paeonia lactiflora	Eugenol	72 kDa type IV collagenase / matrix metallopeptidase 2 / matrix metallopeptidase 2 (gelatinase A	MMP2
Paeonia lactiflora	Benzaldehyde	72 kDa type IV collagenase / matrix metallopeptidase 2 / matrix metallopeptidase 2 (gelatinase A	MMP2
Paeonia lactiflora	Nonylphenol	72 kDa type IV collagenase / matrix metallopeptidase 2 / matrix metallopeptidase 2 (gelatinase A	MMP2
Paeonia lactiflora	Gallic acid	72 kDa type IV collagenase / matrix metallopeptidase 2 / matrix metallopeptidase 2 (gelatinase A	MMP2
Paeonia lactiflora	Phenol	Stromelysin-1 / matrix metallopeptidase 3 / matrix metallopeptidase 3 (stromelysin 1	MMP3
Paeonia lactiflora	Phenol	Matrilysin / matrix metallopeptidase 7 / matrix metallopeptidase 7 (matrilysin	MMP7
Paeonia lactiflora	Gallic acid	Matrilysin / matrix metallopeptidase 7 / matrix metallopeptidase 7 (matrilysin	MMP7
Paeonia lactiflora	n-butanol	Matrix metalloproteinase-9 / matrix metallopeptidase 9 / matrix metallopeptidase 9 (gelatinase B	MMP9
Paeonia lactiflora	Phenol	Matrix metalloproteinase-9 / matrix metallopeptidase 9 / matrix metallopeptidase 9 (gelatinase B	MMP9
Paeonia lactiflora	Eugenol	Matrix metalloproteinase-9 / matrix metallopeptidase 9 / matrix metallopeptidase 9 (gelatinase B	MMP9
Paeonia lactiflora	Gallic acid	Matrix metalloproteinase-9 / matrix metallopeptidase 9 / matrix metallopeptidase 9 (gelatinase B	MMP9
Paeonia lactiflora	Phenol	Stromelysin-2 / matrix metallopeptidase 10 (stromelysin 2)	MMP10
Paeonia lactiflora	Phenol	Stromelysin-3 / matrix metallopeptidase 11 / matrix metallopeptidase 11 (stromelysin 3) / MATRIX METALLOPROTEINASE 11	MMP11
Paeonia lactiflora	Benzaldehyde	Matrix metalloproteinase-14 / matrix metallopeptidase 14 (membrane-inserted) / MATRIX METALLOPROTEINASE 14	MMP14
Paeonia lactiflora	Methyl salicylate	6-phosphogluconate dehydrogenase	PGD
Paeonia lactiflora	Eugenol	6-phosphogluconate dehydrogenase	PGD
Paeonia lactiflora	Methyl salicylate	Thromboxane-A synthase / thromboxane A synthase 1 (platelet) / THROMBOXANE-A SYNTHASE	TBXAS1
Paeonia lactiflora	Benzyl alcohol	5'-nucleotidase / 5'-nucleotidase	NT5E
Paeonia lactiflora	Benzaldehyde	Potassium voltage-gated channel subfamily E member 1 / potassium channel	KCNE1
Paeonia lactiflora	4-Hydroxybenzoic acid	Ectonucleotide pyrophosphatase/phosphodiesterase family member 1 / ectonucleotide pyrophosphatase/phosphodiesterase 1 / ECTONUCLEOTIDE PYROPHOSPHATASE/PHOSPHODIESTERASE FAMILY MEMBER 1	ENPP1
Paeonia lactiflora	4-Hydroxybenzoic acid	Prostacyclin synthase / prostaglandin I2 (prostacyclin) synthase / PROSTAGLANDIN I2 SYNTHASE	PTGIS
Paeonia lactiflora	Thymol	Carbonic anhydrase 14 / carbonic anhydrase XIV / CARBONIC ANHYDRASE XIV	CA14
Paeonia lactiflora	4-Hydroxybenzoic acid	Carbonic anhydrase 14 / carbonic anhydrase XIV / CARBONIC ANHYDRASE XIV	CA14
Paeonia lactiflora	Phenol	Carbonic anhydrase 14 / carbonic anhydrase XIV / CARBONIC ANHYDRASE XIV	CA14
Paeonia lactiflora	Gallic acid	Carbonic anhydrase 14 / carbonic anhydrase XIV / CARBONIC ANHYDRASE XIV	CA14
Paeonia lactiflora	Thymol	Carbonic anhydrase 3 / carbonic anhydrase III	CA3
Paeonia lactiflora	4-Hydroxybenzoic acid	Carbonic anhydrase 3 / carbonic anhydrase III	CA3
Paeonia lactiflora	Phenol	Carbonic anhydrase 3 / carbonic anhydrase III	CA3
Paeonia lactiflora	veratrol	Carbonic anhydrase 3 / carbonic anhydrase III	CA3
Paeonia lactiflora	Gallic acid	Carbonic anhydrase 3 / carbonic anhydrase III	CA3
Paeonia lactiflora	(+/-)-Eucalyptol	Transient receptor potential cation channel subfamily M member 8 / transient receptor potential cation channel	TRPM8
Paeonia lactiflora	Geraniol	Transient receptor potential cation channel subfamily M member 8 / transient receptor potential cation channel	TRPM8
Paeonia lactiflora	Carvacrol	Transient receptor potential cation channel subfamily M member 8 / transient receptor potential cation channel	TRPM8
Paeonia lactiflora	Methyl salicylate	Transient receptor potential cation channel subfamily M member 8 / transient receptor potential cation channel	TRPM8
Paeonia lactiflora	Eugenol	Transient receptor potential cation channel subfamily M member 8 / transient receptor potential cation channel	TRPM8
Paeonia lactiflora	Thymol	Transient receptor potential cation channel subfamily A member 1 / transient receptor potential cation channel	TRPA1
Paeonia lactiflora	(+/-)-Eucalyptol	Transient receptor potential cation channel subfamily A member 1 / transient receptor potential cation channel	TRPA1
Paeonia lactiflora	Phenol	Transient receptor potential cation channel subfamily A member 1 / transient receptor potential cation channel	TRPA1
Paeonia lactiflora	Geraniol	Transient receptor potential cation channel subfamily A member 1 / transient receptor potential cation channel	TRPA1
Paeonia lactiflora	Carvacrol	Transient receptor potential cation channel subfamily A member 1 / transient receptor potential cation channel	TRPA1
Paeonia lactiflora	Methyl salicylate	Transient receptor potential cation channel subfamily A member 1 / transient receptor potential cation channel	TRPA1
Paeonia lactiflora	Eugenol	Transient receptor potential cation channel subfamily A member 1 / transient receptor potential cation channel	TRPA1
Paeonia lactiflora	(3beta	Transient receptor potential cation channel subfamily A member 1 / transient receptor potential cation channel	TRPA1
Paeonia lactiflora	Thymol	Transient receptor potential cation channel subfamily V member 3 / transient receptor potential cation channel	TRPV3
Paeonia lactiflora	Carvacrol	Transient receptor potential cation channel subfamily V member 3 / transient receptor potential cation channel	TRPV3
Paeonia lactiflora	Eugenol	Transient receptor potential cation channel subfamily V member 3 / transient receptor potential cation channel	TRPV3
Paeonia lactiflora	Phenol	Pro-opiomelanocortin / proopiomelanocortin	POMC
Paeonia lactiflora	Nonylphenol	Pro-opiomelanocortin / proopiomelanocortin	POMC
Paeonia lactiflora	Phenol	Somatostatin / somatostatin / SOMATOSTATIN	SST
Paeonia lactiflora	2-Methylphenol	Somatostatin / somatostatin / SOMATOSTATIN	SST
Paeonia lactiflora	n-butanol	Alkaline phosphatase	ALPPL2
Paeonia lactiflora	Thymol	Alkaline phosphatase	ALPPL2
Paeonia lactiflora	Hexane	Alkaline phosphatase	ALPPL2
Paeonia lactiflora	Benzyl alcohol	Alkaline phosphatase	ALPPL2
Paeonia lactiflora	Phenol	Alkaline phosphatase	ALPPL2
Paeonia lactiflora	Probenecid	Interleukin-2 / interleukin 2	IL2
Paeonia lactiflora	n-butanol	Interleukin-2 / interleukin 2	IL2
Paeonia lactiflora	Phenol	Interleukin-2 / interleukin 2	IL2
Paeonia lactiflora	Eugenol	Interleukin-2 / interleukin 2	IL2
Paeonia lactiflora	Butylated hydroxytoluene	Interleukin-2 / interleukin 2	IL2
Paeonia lactiflora	(6E)-3	Delta-aminolevulinic acid dehydratase / aminolevulinate dehydratase / PORPHOBILINOGEN SYNTHASE	ALAD
Paeonia lactiflora	Gallic acid	Delta-aminolevulinic acid dehydratase / aminolevulinate dehydratase / PORPHOBILINOGEN SYNTHASE	ALAD
Paeonia lactiflora	n-butanol	Cystic fibrosis transmembrane conductance regulator / cystic fibrosis transmembrane conductance regulator (ATP-binding cassette sub-family C	CFTR
Paeonia lactiflora	Phenylethyl alcohol	Cystic fibrosis transmembrane conductance regulator / cystic fibrosis transmembrane conductance regulator (ATP-binding cassette sub-family C	CFTR
Paeonia lactiflora	Phenol	Hemoglobin subunit beta / hemoglobin	HBB
Paeonia lactiflora	Nonylphenol	Hemoglobin subunit beta / hemoglobin	HBB
Paeonia lactiflora	Phenol	Ferritin heavy chain / ferritin	FTH1
Paeonia lactiflora	Hexane	Ferritin light chain / ferritin	FTL
Paeonia lactiflora	Phenol	Ferritin light chain / ferritin	FTL
Paeonia lactiflora	Methyl salicylate	Ferritin light chain / ferritin	FTL
Paeonia lactiflora	Eugenol	Ferritin light chain / ferritin	FTL
Paeonia lactiflora	Eugenol	Prostaglandin E2 receptor EP3 subtype / prostaglandin E receptor 3 (subtype EP3) / PROSTAGLANDIN E2 RECEPTOR	PTGER3
Paeonia lactiflora	Probenecid	Sodium- and chloride-dependent GABA transporter 1 / solute carrier family 6 (neurotransmitter transporter)	SLC6A1
Paeonia lactiflora	Eugenol	Sodium channel protein type 3 subunit alpha / sodium channel	SCN3A
Paeonia lactiflora	Thymol	Carbonic anhydrase 5A	CA5A
Paeonia lactiflora	4-Hydroxybenzoic acid	Carbonic anhydrase 5A	CA5A
Paeonia lactiflora	Gallic acid	Carbonic anhydrase 5A	CA5A
Paeonia lactiflora	Thymol	Carbonic anhydrase 5B	CA5B
Paeonia lactiflora	4-Hydroxybenzoic acid	Carbonic anhydrase 5B	CA5B
Paeonia lactiflora	Gallic acid	Carbonic anhydrase 5B	CA5B
Paeonia lactiflora	Thymol	Carbonic anhydrase 6 / carbonic anhydrase VI / CARBONIC ANHYDRASE 6 (CA VI)	CA6
Paeonia lactiflora	4-Hydroxybenzoic acid	Carbonic anhydrase 6 / carbonic anhydrase VI / CARBONIC ANHYDRASE 6 (CA VI)	CA6
Paeonia lactiflora	Gallic acid	Carbonic anhydrase 6 / carbonic anhydrase VI / CARBONIC ANHYDRASE 6 (CA VI)	CA6
Paeonia lactiflora	Thymol	Carbonic anhydrase-related protein / carbonic anhydrase VIII	CA8
Paeonia lactiflora	Thymol	Carbonic anhydrase-related protein 10 / carbonic anhydrase X	CA10
Paeonia lactiflora	Thymol	Carbonic anhydrase-related protein 11 / carbonic anhydrase XI	CA11
Paeonia lactiflora	Probenecid	Carbonic anhydrase 13 / carbonic anhydrase XIII	CA13
Paeonia lactiflora	Thymol	Carbonic anhydrase 13 / carbonic anhydrase XIII	CA13
Paeonia lactiflora	4-Hydroxybenzoic acid	Carbonic anhydrase 13 / carbonic anhydrase XIII	CA13
Paeonia lactiflora	Carvacrol	Carbonic anhydrase 13 / carbonic anhydrase XIII	CA13
Paeonia lactiflora	Gallic acid	Carbonic anhydrase 13 / carbonic anhydrase XIII	CA13
Paeonia lactiflora	Nonylphenol	Prostaglandin E2 receptor EP4 subtype / prostaglandin E receptor 4 (subtype EP4)	PTGER4
Paeonia lactiflora	Phenol	DNA (cytosine-5)-methyltransferase 1 / DNA (cytosine-5-)-methyltransferase 1 / DNA (CYTOSINE-5)-METHYLTRANSFERASE 1	DNMT1
Paeonia lactiflora	Benzaldehyde	DNA (cytosine-5)-methyltransferase 1 / DNA (cytosine-5-)-methyltransferase 1 / DNA (CYTOSINE-5)-METHYLTRANSFERASE 1	DNMT1
Paeonia lactiflora	Phenol	Cellular tumor antigen p53 / tumor protein p53 / CELLULAR TUMOR ANTIGEN P53	TP53
Paeonia lactiflora	(+)-Myrtenal	Cellular tumor antigen p53 / tumor protein p53 / CELLULAR TUMOR ANTIGEN P53	TP53
Paeonia lactiflora	Eugenol	Cellular tumor antigen p53 / tumor protein p53 / CELLULAR TUMOR ANTIGEN P53	TP53
Paeonia lactiflora	Benzaldehyde	Cellular tumor antigen p53 / tumor protein p53 / CELLULAR TUMOR ANTIGEN P53	TP53
Paeonia lactiflora	Butylated hydroxytoluene	Cellular tumor antigen p53 / tumor protein p53 / CELLULAR TUMOR ANTIGEN P53	TP53
Paeonia lactiflora	4-Allyl-2-methoxy-3-methylphenol	Cellular tumor antigen p53 / tumor protein p53 / CELLULAR TUMOR ANTIGEN P53	TP53
Paeonia lactiflora	Nonylphenol	Cellular tumor antigen p53 / tumor protein p53 / CELLULAR TUMOR ANTIGEN P53	TP53
Paeonia lactiflora	Gallic acid	Cellular tumor antigen p53 / tumor protein p53 / CELLULAR TUMOR ANTIGEN P53	TP53
Paeonia lactiflora	Paeonol	NF-kappa-B inhibitor alpha / nuclear factor of kappa light polypeptide gene enhancer in B-cells inhibitor	NFKBIA
Paeonia lactiflora	Eugenol	NF-kappa-B inhibitor alpha / nuclear factor of kappa light polypeptide gene enhancer in B-cells inhibitor	NFKBIA
Paeonia lactiflora	Butylated hydroxytoluene	NF-kappa-B inhibitor alpha / nuclear factor of kappa light polypeptide gene enhancer in B-cells inhibitor	NFKBIA
Paeonia lactiflora	Phenol	Nuclear factor NF-kappa-B / nuclear factor of kappa light polypeptide gene enhancer in B-cells 2 (p49/p100)	NFKB2
Paeonia lactiflora	Hexane	Sterol O-acyltransferase 1 / sterol O-acyltransferase 1 / ACYL CHOLESTEROL ACYLTRANSFERASE 1 (ACAT-1)	SOAT1
Paeonia lactiflora	Furfuranol	Aminopeptidase N / alanyl (membrane) aminopeptidase / AMINOPEPTIDASE N	ANPEP
Paeonia lactiflora	Phenol	Hypoxanthine-guanine phosphoribosyltransferase / hypoxanthine phosphoribosyltransferase 1 / HYPOXANTHINE-GUANINE PHOSPHORIBOSYLTRANSFERASE (HGPRT)	HPRT1
Paeonia lactiflora	Nonylphenol	Protein S100-P / S100 calcium binding protein P	S100P
Paeonia lactiflora	4-Hydroxybenzoic acid	Lanosterol 14-alpha demethylase / cytochrome P450	CYP51A1
Paeonia lactiflora	(6E)-3	Lanosterol 14-alpha demethylase / cytochrome P450	CYP51A1
Paeonia lactiflora	Nonylphenol	Extracellular calcium-sensing receptor / CALCIUM SENSING RECEPTOR	CASR
Paeonia lactiflora	4-Methylphenol	Interleukin-1 beta / interleukin 1	IL1B
Paeonia lactiflora	n-butanol	Interleukin-1 beta / interleukin 1	IL1B
Paeonia lactiflora	Phenol	Interleukin-1 beta / interleukin 1	IL1B
Paeonia lactiflora	Paeonol	Interleukin-1 beta / interleukin 1	IL1B
Paeonia lactiflora	Eugenol	Interleukin-1 beta / interleukin 1	IL1B
Paeonia lactiflora	Apocynin	Interleukin-1 beta / interleukin 1	IL1B
Paeonia lactiflora	Nonylphenol	Interleukin-1 beta / interleukin 1	IL1B
Paeonia lactiflora	Gallic acid	Interleukin-1 beta / interleukin 1	IL1B
Paeonia lactiflora	Phenol	Caspase-1 / caspase 1	CASP1
Paeonia lactiflora	n-butanol	Caspase-3 / caspase 3	CASP3
Paeonia lactiflora	Thymol	Caspase-3 / caspase 3	CASP3
Paeonia lactiflora	Phenol	Caspase-3 / caspase 3	CASP3
Paeonia lactiflora	Carvacrol	Caspase-3 / caspase 3	CASP3
Paeonia lactiflora	Eugenol	Caspase-3 / caspase 3	CASP3
Paeonia lactiflora	Butylated hydroxytoluene	Caspase-3 / caspase 3	CASP3
Paeonia lactiflora	Apocynin	Caspase-3 / caspase 3	CASP3
Paeonia lactiflora	Nonylphenol	Caspase-3 / caspase 3	CASP3
Paeonia lactiflora	Gallic acid	Caspase-3 / caspase 3	CASP3
Paeonia lactiflora	Eugenol	Cytochrome c / cytochrome c	CYCS
Paeonia lactiflora	Butylated hydroxytoluene	Cytochrome c / cytochrome c	CYCS
Paeonia lactiflora	Gallic acid	Cytochrome c / cytochrome c	CYCS
Paeonia lactiflora	Nonylphenol	Troponin C	TNNC2
Paeonia lactiflora	Eugenol	Interleukin-3 / interleukin 3	IL3
Paeonia lactiflora	Probenecid	Solute carrier family 22 member 6 / solute carrier family 22 (organic anion transporter)	SLC22A6
Paeonia lactiflora	Nonylphenol	Solute carrier family 22 member 6 / solute carrier family 22 (organic anion transporter)	SLC22A6
Paeonia lactiflora	Probenecid	Solute carrier family 22 member 11 / solute carrier family 22 (organic anion/urate transporter)	SLC22A11
Paeonia lactiflora	Probenecid	Solute carrier family 22 member 8 / solute carrier family 22 (organic anion transporter)	SLC22A8
Paeonia lactiflora	Probenecid	Pannexin-1 / pannexin 1	PANX1
Paeonia lactiflora	Hexane	Fatty acid synthase / fatty acid synthase	FASN
Paeonia lactiflora	Phenol	Fatty acid synthase / fatty acid synthase	FASN
Paeonia lactiflora	Eugenol	Fatty acid synthase / fatty acid synthase	FASN
Paeonia lactiflora	Probenecid	Nuclear factor NF-kappa-B p105 subunit / nuclear factor of kappa light polypeptide gene enhancer in B-cells 1 / NUCLEAR FACTOR NF-KAPPA-B P105 SUBUNIT	NFKB1
Paeonia lactiflora	Phenol	Nuclear factor NF-kappa-B p105 subunit / nuclear factor of kappa light polypeptide gene enhancer in B-cells 1 / NUCLEAR FACTOR NF-KAPPA-B P105 SUBUNIT	NFKB1
Paeonia lactiflora	Methyl salicylate	Nuclear factor NF-kappa-B p105 subunit / nuclear factor of kappa light polypeptide gene enhancer in B-cells 1 / NUCLEAR FACTOR NF-KAPPA-B P105 SUBUNIT	NFKB1
Paeonia lactiflora	Paeonol	Nuclear factor NF-kappa-B p105 subunit / nuclear factor of kappa light polypeptide gene enhancer in B-cells 1 / NUCLEAR FACTOR NF-KAPPA-B P105 SUBUNIT	NFKB1
Paeonia lactiflora	Eugenol	Nuclear factor NF-kappa-B p105 subunit / nuclear factor of kappa light polypeptide gene enhancer in B-cells 1 / NUCLEAR FACTOR NF-KAPPA-B P105 SUBUNIT	NFKB1
Paeonia lactiflora	Butylated hydroxytoluene	Nuclear factor NF-kappa-B p105 subunit / nuclear factor of kappa light polypeptide gene enhancer in B-cells 1 / NUCLEAR FACTOR NF-KAPPA-B P105 SUBUNIT	NFKB1
Paeonia lactiflora	Nonylphenol	Nuclear factor NF-kappa-B p105 subunit / nuclear factor of kappa light polypeptide gene enhancer in B-cells 1 / NUCLEAR FACTOR NF-KAPPA-B P105 SUBUNIT	NFKB1
Paeonia lactiflora	Probenecid	Solute carrier organic anion transporter family member 2B1 / solute carrier organic anion transporter family	SLCO2B1
Paeonia lactiflora	Nonylphenol	Solute carrier organic anion transporter family member 2B1 / solute carrier organic anion transporter family	SLCO2B1
Paeonia lactiflora	Probenecid	Apoptosis regulator Bcl-2 / B-cell CLL/lymphoma 2 / APOPTOSIS REGULATOR BCL-2	BCL2
Paeonia lactiflora	Thymol	Apoptosis regulator Bcl-2 / B-cell CLL/lymphoma 2 / APOPTOSIS REGULATOR BCL-2	BCL2
Paeonia lactiflora	Phenol	Apoptosis regulator Bcl-2 / B-cell CLL/lymphoma 2 / APOPTOSIS REGULATOR BCL-2	BCL2
Paeonia lactiflora	Eugenol	Apoptosis regulator Bcl-2 / B-cell CLL/lymphoma 2 / APOPTOSIS REGULATOR BCL-2	BCL2
Paeonia lactiflora	Nonylphenol	Apoptosis regulator Bcl-2 / B-cell CLL/lymphoma 2 / APOPTOSIS REGULATOR BCL-2	BCL2
Paeonia lactiflora	Gallic acid	Apoptosis regulator Bcl-2 / B-cell CLL/lymphoma 2 / APOPTOSIS REGULATOR BCL-2	BCL2
Paeonia lactiflora	Probenecid	C-C motif chemokine 2 / chemokine (C-C motif) ligand 2 / C-C MOTIF CHEMOKINE 2	CCL2
Paeonia lactiflora	1	C-C motif chemokine 2 / chemokine (C-C motif) ligand 2 / C-C MOTIF CHEMOKINE 2	CCL2
Paeonia lactiflora	Phenol	C-C motif chemokine 2 / chemokine (C-C motif) ligand 2 / C-C MOTIF CHEMOKINE 2	CCL2
Paeonia lactiflora	Eugenol	C-C motif chemokine 2 / chemokine (C-C motif) ligand 2 / C-C MOTIF CHEMOKINE 2	CCL2
Paeonia lactiflora	Butylated hydroxytoluene	C-C motif chemokine 2 / chemokine (C-C motif) ligand 2 / C-C MOTIF CHEMOKINE 2	CCL2
Paeonia lactiflora	Nonylphenol	C-C motif chemokine 2 / chemokine (C-C motif) ligand 2 / C-C MOTIF CHEMOKINE 2	CCL2
Paeonia lactiflora	n-butanol	Mitogen-activated protein kinase 1 / mitogen-activated protein kinase 1 / ERK-2	MAPK1
Paeonia lactiflora	Butylated hydroxytoluene	Mitogen-activated protein kinase 1 / mitogen-activated protein kinase 1 / ERK-2	MAPK1
Paeonia lactiflora	Nonylphenol	Mitogen-activated protein kinase 1 / mitogen-activated protein kinase 1 / ERK-2	MAPK1
Paeonia lactiflora	Gallic acid	Mitogen-activated protein kinase 1 / mitogen-activated protein kinase 1 / ERK-2	MAPK1
Paeonia lactiflora	Eugenol	Phosphatidylinositol 3-kinase regulatory subunit alpha / phosphoinositide-3-kinase	PIK3R1
Paeonia lactiflora	Eugenol	Acetylserotonin O-methyltransferase / acetylserotonin O-methyltransferase	ASMT
Paeonia lactiflora	2-Acetyl-1H-pyrrole	Dipeptidyl peptidase 4 / dipeptidyl-peptidase 4 / DIPEPTIDYL PEPTIDASE IV	DPP4
Paeonia lactiflora	Hexane	Pancreatic triacylglycerol lipase / pancreatic lipase / PANCREATIC LIPASE	PNLIP
Paeonia lactiflora	Hexane	Microsomal triglyceride transfer protein large subunit / microsomal triglyceride transfer protein / MICROSOMAL TRIGLYCERIDE TRANSFER PROTEIN	MTTP
Paeonia lactiflora	n-butanol	Protein-tyrosine kinase 2-beta / protein tyrosine kinase 2 beta / PROTEIN TYROSINE KINASE 2 BETA	PTK2B
Paeonia lactiflora	Benzaldehyde	Protein-tyrosine kinase 2-beta / protein tyrosine kinase 2 beta / PROTEIN TYROSINE KINASE 2 BETA	PTK2B
Paeonia lactiflora	n-butanol	85/88 kDa calcium-independent phospholipase A2 / phospholipase A2	PLA2G6
Paeonia lactiflora	Hexane	85/88 kDa calcium-independent phospholipase A2 / phospholipase A2	PLA2G6
Paeonia lactiflora	Gallic acid	P-selectin / selectin P (granule membrane protein 140kDa	SELP
Paeonia lactiflora	Benzaldehyde	Natriuretic peptides B / natriuretic peptide B	NPPB
Paeonia lactiflora	4-Methylphenol	Gap junction alpha-1 protein / gap junction protein	GJA1
Paeonia lactiflora	Phenol	Gap junction alpha-1 protein / gap junction protein	GJA1
Paeonia lactiflora	Butylated hydroxytoluene	Gap junction alpha-1 protein / gap junction protein	GJA1
Paeonia lactiflora	4-Methylphenol	Vascular cell adhesion protein 1 / vascular cell adhesion molecule 1 / FIBRONECTIN RECEPTOR BETA/INTEGRIN ALPHA-4/VCAM-1	VCAM1
Paeonia lactiflora	1	Vascular cell adhesion protein 1 / vascular cell adhesion molecule 1 / FIBRONECTIN RECEPTOR BETA/INTEGRIN ALPHA-4/VCAM-1	VCAM1
Paeonia lactiflora	Phenol	Vascular cell adhesion protein 1 / vascular cell adhesion molecule 1 / FIBRONECTIN RECEPTOR BETA/INTEGRIN ALPHA-4/VCAM-1	VCAM1
Paeonia lactiflora	Apocynin	Vascular cell adhesion protein 1 / vascular cell adhesion molecule 1 / FIBRONECTIN RECEPTOR BETA/INTEGRIN ALPHA-4/VCAM-1	VCAM1
Paeonia lactiflora	Nonylphenol	Vascular cell adhesion protein 1 / vascular cell adhesion molecule 1 / FIBRONECTIN RECEPTOR BETA/INTEGRIN ALPHA-4/VCAM-1	VCAM1
Paeonia lactiflora	Phenol	E-selectin / selectin E / SELECTIN E	SELE
Paeonia lactiflora	Eugenol	Hypoxia-inducible factor 1-alpha / hypoxia inducible factor 1	HIF1A
Paeonia lactiflora	Gallic acid	Hypoxia-inducible factor 1-alpha / hypoxia inducible factor 1	HIF1A
Paeonia lactiflora	Probenecid	Multidrug resistance-associated protein 1 / ATP-binding cassette	ABCC1
Paeonia lactiflora	Eugenol	Multidrug resistance-associated protein 1 / ATP-binding cassette	ABCC1
Paeonia lactiflora	Phenylethyl alcohol	Rhodopsin / rhodopsin	RHO
Paeonia lactiflora	Hexane	Rhodopsin / rhodopsin	RHO
Paeonia lactiflora	(+/-)-Eucalyptol	Rhodopsin / rhodopsin	RHO
Paeonia lactiflora	Phenol	Rhodopsin / rhodopsin	RHO
Paeonia lactiflora	Hexane	Thioredoxin reductase 1	TXNRD1
Paeonia lactiflora	Phenol	Thioredoxin reductase 1	TXNRD1
Paeonia lactiflora	Methyl salicylate	Thioredoxin reductase 1	TXNRD1
Paeonia lactiflora	Eugenol	Thioredoxin reductase 1	TXNRD1
Paeonia lactiflora	n-butanol	G1/S-specific cyclin-D1 / cyclin D1 / CYCLIN D1	CCND1
Paeonia lactiflora	Phenol	G1/S-specific cyclin-D1 / cyclin D1 / CYCLIN D1	CCND1
Paeonia lactiflora	Geraniol	G1/S-specific cyclin-D1 / cyclin D1 / CYCLIN D1	CCND1
Paeonia lactiflora	Eugenol	G1/S-specific cyclin-D1 / cyclin D1 / CYCLIN D1	CCND1
Paeonia lactiflora	Butylated hydroxytoluene	G1/S-specific cyclin-D1 / cyclin D1 / CYCLIN D1	CCND1
Paeonia lactiflora	Nonylphenol	G1/S-specific cyclin-D1 / cyclin D1 / CYCLIN D1	CCND1
Paeonia lactiflora	Phenol	Estrogen sulfotransferase / sulfotransferase family 1E	SULT1E1
Paeonia lactiflora	Phenol	Toll-like receptor 4 / toll-like receptor 4 / TOLL-LIKE RECEPTOR 4	TLR4
Paeonia lactiflora	Eugenol	Toll-like receptor 4 / toll-like receptor 4 / TOLL-LIKE RECEPTOR 4	TLR4
Paeonia lactiflora	Probenecid	Catalase / catalase	CAT
Paeonia lactiflora	n-butanol	Catalase / catalase	CAT
Paeonia lactiflora	Thymol	Catalase / catalase	CAT
Paeonia lactiflora	Hexane	Catalase / catalase	CAT
Paeonia lactiflora	4-Hydroxybenzoic acid	Catalase / catalase	CAT
Paeonia lactiflora	Phenol	Catalase / catalase	CAT
Paeonia lactiflora	Eugenol	Catalase / catalase	CAT
Paeonia lactiflora	Butylated hydroxytoluene	Catalase / catalase	CAT
Paeonia lactiflora	Apocynin	Catalase / catalase	CAT
Paeonia lactiflora	Nonylphenol	Catalase / catalase	CAT
Paeonia lactiflora	Gallic acid	Catalase / catalase	CAT
Paeonia lactiflora	Phenol	Interferon gamma / interferon	IFNG
Paeonia lactiflora	Furfuranol	Interferon gamma / interferon	IFNG
Paeonia lactiflora	Eugenol	Interferon gamma / interferon	IFNG
Paeonia lactiflora	Nonylphenol	Interferon gamma / interferon	IFNG
Paeonia lactiflora	n-butanol	Proto-oncogene tyrosine-protein kinase Src / SRC proto-oncogene	SRC
Paeonia lactiflora	Phenol	Proto-oncogene tyrosine-protein kinase Src / SRC proto-oncogene	SRC
Paeonia lactiflora	Benzaldehyde	Proto-oncogene tyrosine-protein kinase Src / SRC proto-oncogene	SRC
Paeonia lactiflora	Phenol	Signal transducer and activator of transcription 5B / signal transducer and activator of transcription 5B / SIGNAL TRANSDUCER AND ACTIVATOR OF TRANSCRIPTION 5B	STAT5B
Paeonia lactiflora	Eugenol	Signal transducer and activator of transcription 5B / signal transducer and activator of transcription 5B / SIGNAL TRANSDUCER AND ACTIVATOR OF TRANSCRIPTION 5B	STAT5B
Paeonia lactiflora	Benzaldehyde	Signal transducer and activator of transcription 5B / signal transducer and activator of transcription 5B / SIGNAL TRANSDUCER AND ACTIVATOR OF TRANSCRIPTION 5B	STAT5B
Paeonia lactiflora	Probenecid	Cytochrome P450 3A4 / cytochrome P450	CYP3A4
Paeonia lactiflora	Hexane	Cytochrome P450 3A4 / cytochrome P450	CYP3A4
Paeonia lactiflora	(+/-)-Eucalyptol	Cytochrome P450 3A4 / cytochrome P450	CYP3A4
Paeonia lactiflora	Phenol	Cytochrome P450 3A4 / cytochrome P450	CYP3A4
Paeonia lactiflora	Methyl salicylate	Cytochrome P450 3A4 / cytochrome P450	CYP3A4
Paeonia lactiflora	Butylated hydroxytoluene	Cytochrome P450 3A4 / cytochrome P450	CYP3A4
Paeonia lactiflora	Nonylphenol	Cytochrome P450 3A4 / cytochrome P450	CYP3A4
Paeonia lactiflora	4-Methylphenol	Cytochrome P450 2D6 / cytochrome P450	CYP2D6
Paeonia lactiflora	Eugenol	Cytochrome P450 2D6 / cytochrome P450	CYP2D6
Paeonia lactiflora	(+/-)-Eucalyptol	Cytochrome P450 3A5 / cytochrome P450	CYP3A5
Paeonia lactiflora	Methyl salicylate	Cytochrome P450 3A5 / cytochrome P450	CYP3A5
Paeonia lactiflora	Phenol	Insulin-like growth factor-binding protein 3 / insulin-like growth factor binding protein 3 / INSULIN-LIKE GROWTH FACTOR BINDING PROTEIN 3	IGFBP3
Paeonia lactiflora	Phenol	Serum paraoxonase/arylesterase 1 / paraoxonase 1 / SERUM PARAOXONASE 1 (PON1)	PON1
Paeonia lactiflora	Butylated hydroxytoluene	Serum paraoxonase/arylesterase 1 / paraoxonase 1 / SERUM PARAOXONASE 1 (PON1)	PON1
Paeonia lactiflora	Eugenol	Glycogen synthase kinase-3 beta / glycogen synthase kinase 3 beta	GSK3B
Paeonia lactiflora	Nonylphenol	Serotransferrin	TF
Paeonia lactiflora	Hexane	Interleukin-6 / interleukin 6	IL6
Paeonia lactiflora	Phenol	Interleukin-6 / interleukin 6	IL6
Paeonia lactiflora	Methyl salicylate	Interleukin-6 / interleukin 6	IL6
Paeonia lactiflora	Paeonol	Interleukin-6 / interleukin 6	IL6
Paeonia lactiflora	Eugenol	Interleukin-6 / interleukin 6	IL6
Paeonia lactiflora	Gallic acid	Interleukin-6 / interleukin 6	IL6
Paeonia lactiflora	Phenol	Beta-nerve growth factor / nerve growth factor (beta polypeptide) / BETA-NERVE GROWTH FACTOR	NGF
Paeonia lactiflora	Methyl salicylate	Beta-nerve growth factor / nerve growth factor (beta polypeptide) / BETA-NERVE GROWTH FACTOR	NGF
Paeonia lactiflora	Eugenol	Beta-nerve growth factor / nerve growth factor (beta polypeptide) / BETA-NERVE GROWTH FACTOR	NGF
Paeonia lactiflora	Butylated hydroxytoluene	Beta-nerve growth factor / nerve growth factor (beta polypeptide) / BETA-NERVE GROWTH FACTOR	NGF
Paeonia lactiflora	Phenol	Interleukin-5 / interleukin 5 / INTERLEUKIN-5	IL5
Paeonia lactiflora	Furfuranol	Interleukin-5 / interleukin 5 / INTERLEUKIN-5	IL5
Paeonia lactiflora	Eugenol	Interleukin-5 / interleukin 5 / INTERLEUKIN-5	IL5
Paeonia lactiflora	Hexane	Eosinophil cationic protein / ribonuclease	RNASE3
Paeonia lactiflora	Nonylphenol	Nociceptin receptor / opiate receptor-like 1 / NOCICEPTIN RECEPTOR (ORL1 RECEPTOR)	OPRL1
Paeonia lactiflora	Phenylacetaldehyde	Primary amine oxidase	tynA
Paeonia lactiflora	Nonylphenol	Nuclear receptor coactivator 1 / nuclear receptor coactivator 1 / NUCLEAR RECEPTOR COACTIVATOR 1 ISOFORM 1	NCOA1
Paeonia lactiflora	Phenol	Nuclear receptor coactivator 2 / nuclear receptor coactivator 2	NCOA2
Paeonia lactiflora	Methyl salicylate	Nuclear receptor coactivator 2 / nuclear receptor coactivator 2	NCOA2
Paeonia lactiflora	Ethyl salicylate	Nuclear receptor coactivator 2 / nuclear receptor coactivator 2	NCOA2
Paeonia lactiflora	Phenol	Eukaryotic translation initiation factor 4E / eukaryotic translation initiation factor 4E / EUKARYOTIC TRANSLATION INITATION FACTOR	EIF4E
Paeonia lactiflora	Hexane	Serum amyloid P-component / amyloid P component	APCS
Paeonia lactiflora	Phenol	ADP-ribosyl cyclase 2 / bone marrow stromal cell antigen 1	BST1
Paeonia lactiflora	n-butanol	Synapsin-1 / synapsin I	SYN1
Paeonia lactiflora	n-butanol	Trypsin-1 / protease	PRSS1
Paeonia lactiflora	Hexane	Trypsin-1 / protease	PRSS1
Paeonia lactiflora	Phenol	Trypsin-1 / protease	PRSS1
Paeonia lactiflora	Phenol	Follistatin / follistatin	FST
Paeonia lactiflora	4-Methylphenol	Thymidine kinase	TK1
Paeonia lactiflora	n-butanol	Haloalkane dehalogenase	linB
Paeonia lactiflora	Phenol	Bile salt sulfotransferase / sulfotransferase family	SULT2A1
Paeonia lactiflora	Gallic acid	Bile salt sulfotransferase / sulfotransferase family	SULT2A1
Paeonia lactiflora	Gallic acid	Sulfotransferase family cytosolic 2B member 1 / sulfotransferase family	SULT2B1
Paeonia lactiflora	Butylated hydroxytoluene	Nuclear receptor subfamily 1 group I member 3 / nuclear receptor subfamily 1	NR1I3
Paeonia lactiflora	Nonylphenol	Nuclear receptor subfamily 1 group I member 3 / nuclear receptor subfamily 1	NR1I3
Paeonia lactiflora	Phenol	Myoglobin / myoglobin / MYOGLOBIN	MB
Paeonia lactiflora	(+/-)-Eucalyptol	Aconitate hydratase	ACO2
Paeonia lactiflora	Furfuranol	Wiskott-Aldrich syndrome protein	WAS
Paeonia lactiflora	Phenol	Ribose-5-phosphate isomerase / ribose 5-phosphate isomerase A	RPIA
Paeonia lactiflora	Butylated hydroxytoluene	Mitogen-activated protein kinase 14 / mitogen-activated protein kinase 14	MAPK14
Paeonia lactiflora	Phenol	Cyclin-dependent kinase 2 / cyclin-dependent kinase 2 / CDK2/CDK4	CDK2
Paeonia lactiflora	Geraniol	Cyclin-dependent kinase 2 / cyclin-dependent kinase 2 / CDK2/CDK4	CDK2
Paeonia lactiflora	Nonylphenol	Cyclin-dependent kinase 2 / cyclin-dependent kinase 2 / CDK2/CDK4	CDK2
Paeonia lactiflora	3-Methylphenol	Insulin / insulin	INS
Paeonia lactiflora	Nonylphenol	14-3-3 protein epsilon / tyrosine 3-monooxygenase/tryptophan 5-monooxygenase activation protein	YWHAE
Paeonia lactiflora	Phenol	Mitogen-activated protein kinase 8 / mitogen-activated protein kinase 8	MAPK8
Paeonia lactiflora	Gallic acid	Mitogen-activated protein kinase 8 / mitogen-activated protein kinase 8	MAPK8
Paeonia lactiflora	(6E)-3	Isopentenyl-diphosphate Delta-isomerase 1 / isopentenyl-diphosphate delta isomerase 1	IDI1
Paeonia lactiflora	Geraniol	Isopentenyl-diphosphate Delta-isomerase 1 / isopentenyl-diphosphate delta isomerase 1	IDI1
Paeonia lactiflora	Eugenol	Isopentenyl-diphosphate Delta-isomerase 1 / isopentenyl-diphosphate delta isomerase 1	IDI1
Paeonia lactiflora	n-butanol	Trypsin-2 / protease	PRSS2
Paeonia lactiflora	Hexane	Trypsin-2 / protease	PRSS2
Paeonia lactiflora	Phenol	Trypsin-2 / protease	PRSS2
Paeonia lactiflora	Butylated hydroxytoluene	Tyrosine-protein kinase HCK / HCK proto-oncogene	HCK
Paeonia lactiflora	Phenol	Lactotransferrin / lactotransferrin	LTF
Paeonia lactiflora	Nonylphenol	Lactotransferrin / lactotransferrin	LTF
Paeonia lactiflora	4-Methylphenol	Sulfotransferase 1A1 / sulfotransferase family	SULT1A1
Paeonia lactiflora	4-Hydroxybenzoic acid	Sulfotransferase 1A1 / sulfotransferase family	SULT1A1
Paeonia lactiflora	Phenol	Sulfotransferase 1A1 / sulfotransferase family	SULT1A1
Paeonia lactiflora	Gallic acid	Sulfotransferase 1A1 / sulfotransferase family	SULT1A1
Paeonia lactiflora	Nonylphenol	Galectin-3 / lectin	LGALS3
Paeonia lactiflora	Eugenol	Coagulation factor XIII A chain / coagulation factor XIII	F13A1
Paeonia lactiflora	n-butanol	Chymotrypsin-like elastase family member 1 / chymotrypsin-like elastase family	CELA1
Paeonia lactiflora	4-Hydroxybenzoylcholine	UDP-glucuronosyltransferase 3A1 / UDP glycosyltransferase 3 family	UGT3A1
Paeonia lactiflora	Phenol	Poly(A) polymerase alpha / poly(A) polymerase alpha	PAPOLA
Paeonia lactiflora	n-butanol	ADP-ribosylation factor 6	ARF6
Paeonia lactiflora	Phenol	Insulin-like growth factor I / insulin-like growth factor 1 (somatomedin C)	IGF1
Paeonia lactiflora	Phenol	cAMP-dependent protein kinase catalytic subunit alpha / protein kinase	PRKACA
Paeonia lactiflora	Hexane	C-terminal-binding protein 1 / C-terminal binding protein 1	CTBP1
Paeonia lactiflora	Benzyl alcohol	C-terminal-binding protein 1 / C-terminal binding protein 1	CTBP1
Paeonia lactiflora	Phenol	C-terminal-binding protein 1 / C-terminal binding protein 1	CTBP1
Paeonia lactiflora	Phenol	Citrate synthase	CS
Paeonia lactiflora	Salicylaldehyde	Guanylate kinase / guanylate kinase 1	GUK1
Paeonia lactiflora	Phenol	Histone acetyltransferase KAT2B / K(lysine) acetyltransferase 2B / HISTONE ACETYLTRANSFERASE PCAF	KAT2B
Paeonia lactiflora	4-Hydroxybenzoic acid	4-hydroxybenzoyl-CoA thioesterase	fcbC
Paeonia lactiflora	Phenol	Glucose-6-phosphate isomerase / glucose-6-phosphate isomerase	GPI
Paeonia lactiflora	n-butanol	Protein kinase C theta type / protein kinase C	PRKCQ
Paeonia lactiflora	Hexane	Lanosterol synthase / lanosterol synthase (2	LSS
Paeonia lactiflora	Phenol	Lanosterol synthase / lanosterol synthase (2	LSS
Paeonia lactiflora	Geraniol	Lanosterol synthase / lanosterol synthase (2	LSS
Paeonia lactiflora	Citronellal	Lanosterol synthase / lanosterol synthase (2	LSS
Paeonia lactiflora	Methyl salicylate	Cyclin-dependent kinase 1 / cyclin-dependent kinase 1 / CDK1/CYCLIN A	CDK1
Paeonia lactiflora	4-Allyl-2-methoxy-3-methylphenol	Cyclin-dependent kinase 1 / cyclin-dependent kinase 1 / CDK1/CYCLIN A	CDK1
Paeonia lactiflora	4-Hydroxybenzoic acid	p-hydroxybenzoate hydroxylase	pobA
Paeonia lactiflora	Phenol	Cyclin-A2 / cyclin A2 / CYCLIN A2	CCNA2
Paeonia lactiflora	Butylated hydroxytoluene	Cyclin-A2 / cyclin A2 / CYCLIN A2	CCNA2
Paeonia lactiflora	Phenylethyl alcohol	Parathion hydrolase	opd
Paeonia lactiflora	4-Hydroxybenzoic acid	Chorismate--pyruvate lyase	ubiC
Paeonia lactiflora	Nonylphenol	Phosphatidylinositol transfer protein alpha isoform / phosphatidylinositol transfer protein	PITPNA
Paeonia lactiflora	Gallic acid	Dual specificity mitogen-activated protein kinase kinase 1 / MEK-1	MAP2K1
Paeonia lactiflora	Phenol	U1 small nuclear ribonucleoprotein A / small nuclear ribonucleoprotein polypeptide A	SNRPA
Paeonia lactiflora	Phenol	DNA nucleotidylexotransferase	DNTT
Paeonia lactiflora	Hexane	GTPase HRas / Harvey rat sarcoma viral oncogene homolog / HA-RAS-CVLS	HRAS
Paeonia lactiflora	Phenol	GTPase HRas / Harvey rat sarcoma viral oncogene homolog / HA-RAS-CVLS	HRAS
Paeonia lactiflora	Eugenol	GTPase HRas / Harvey rat sarcoma viral oncogene homolog / HA-RAS-CVLS	HRAS
Paeonia lactiflora	Butylated hydroxytoluene	GTPase HRas / Harvey rat sarcoma viral oncogene homolog / HA-RAS-CVLS	HRAS
Paeonia lactiflora	Benzyl alcohol	5'(3')-deoxyribonucleotidase	NT5M
Paeonia lactiflora	n-butanol	Amyloid beta A4 protein / amyloid beta (A4) precursor protein / BETA-AMYLOID PRECURSOR PROTEIN (APP)	APP
Paeonia lactiflora	Phenol	Amyloid beta A4 protein / amyloid beta (A4) precursor protein / BETA-AMYLOID PRECURSOR PROTEIN (APP)	APP
Paeonia lactiflora	Phenol	Hepatocyte growth factor / hepatocyte growth factor (hepapoietin A; scatter factor) / HEPATOCYTE GROWTH FACTOR	HGF
Paeonia lactiflora	casuariin	Hepatocyte growth factor / hepatocyte growth factor (hepapoietin A; scatter factor) / HEPATOCYTE GROWTH FACTOR	HGF
Paeonia lactiflora	Nonylphenol	Hepatocyte growth factor / hepatocyte growth factor (hepapoietin A; scatter factor) / HEPATOCYTE GROWTH FACTOR	HGF
Paeonia lactiflora	Carvacrol	Trypsin-3 / protease	PRSS3
Paeonia lactiflora	Butylated hydroxytoluene	C-C motif chemokine 5 / chemokine (C-C motif) ligand 5 / C-C MOTIF CHEMOKINE 5	CCL5
Paeonia lactiflora	Hexane	Cytochrome P450 1A1 / cytochrome P450	CYP1A1
Paeonia lactiflora	Phenol	Cytochrome P450 1A1 / cytochrome P450	CYP1A1
Paeonia lactiflora	Eugenol	Cytochrome P450 1A1 / cytochrome P450	CYP1A1
Paeonia lactiflora	Butylated hydroxytoluene	Cytochrome P450 1A1 / cytochrome P450	CYP1A1
Paeonia lactiflora	Nonylphenol	Cytochrome P450 1A1 / cytochrome P450	CYP1A1
Paeonia lactiflora	Eugenol	Cytochrome P450 1B1 / cytochrome P450	CYP1B1
Paeonia lactiflora	Phenol	Cathepsin G / cathepsin G / CATHEPSIN G	CTSG
Paeonia lactiflora	4-Hydroxybenzoic acid	p-hydroxybenzoate hydroxylase	pobA
Paeonia lactiflora	4-Allyl-2-methoxy-3-methylphenol	Bis(5'-adenosyl)-triphosphatase / fragile histidine triad / BIS(5&#39;-ADENOSYL)-TRIPHOSPHATASE (FHIT)	FHIT
Paeonia lactiflora	Benzaldehyde	Beta-secretase 1 / beta-site APP-cleaving enzyme 1 / BETA-SECRETASE 1	BACE1
Paeonia lactiflora	Nonylphenol	Glucokinase / glucokinase (hexokinase 4) / HEXOKINASE TYPE IV	GCK
Paeonia lactiflora	Benzaldehyde	SWI/SNF-related matrix-associated actin-dependent regulator of chromatin subfamily A member 5 / SWI/SNF related	SMARCA5
Paeonia lactiflora	Nonylphenol	Neurocan core protein / neurocan	NCAN
Paeonia lactiflora	Methyl salicylate	Galectin-7 / lectin	LGALS7
Paeonia lactiflora	Nonylphenol	Interferon beta / interferon	IFNB1
Paeonia lactiflora	Hexane	Alcohol dehydrogenase [NADP(+)] / aldo-keto reductase family 1	AKR1A1
Paeonia lactiflora	Hexane	Aldo-keto reductase family 1 member B10 / aldo-keto reductase family 1	AKR1B10
Paeonia lactiflora	Methyl salicylate	Aldo-keto reductase family 1 member B10 / aldo-keto reductase family 1	AKR1B10
Paeonia lactiflora	Eugenol	Aldo-keto reductase family 1 member B10 / aldo-keto reductase family 1	AKR1B10
Paeonia lactiflora	Benzyl alcohol	Cytosol aminopeptidase / leucine aminopeptidase 3 / LEUCINE AMINOPEPTIDASE	LAP3
Paeonia lactiflora	Hexane	Glycolipid transfer protein / glycolipid transfer protein	GLTP
Paeonia lactiflora	Hexane	Complement factor B / complement factor B / COMPLEMENT FACTOR B	CFB
Paeonia lactiflora	Phenol	Complement factor B / complement factor B / COMPLEMENT FACTOR B	CFB
Paeonia lactiflora	Phenol	60S ribosomal protein L13a	RPL13A
Paeonia lactiflora	Nonylphenol	60S ribosomal protein L15	RPL15
Paeonia lactiflora	Phenol	60S ribosomal protein L19	RPL19
Paeonia lactiflora	Phenol	Annexin A5 / annexin A5	ANXA5
Paeonia lactiflora	Phenol	Poly [ADP-ribose] polymerase 1 / poly (ADP-ribose) polymerase 1 / POLY (ADP-RIBOSE) POLYMERASE-1 (PARP-1)	PARP1
Paeonia lactiflora	Eugenol	Poly [ADP-ribose] polymerase 1 / poly (ADP-ribose) polymerase 1 / POLY (ADP-RIBOSE) POLYMERASE-1 (PARP-1)	PARP1
Paeonia lactiflora	Butylated hydroxytoluene	Poly [ADP-ribose] polymerase 1 / poly (ADP-ribose) polymerase 1 / POLY (ADP-RIBOSE) POLYMERASE-1 (PARP-1)	PARP1
Paeonia lactiflora	Probenecid	Cytochrome P450 2C9 / cytochrome P450	CYP2C9
Paeonia lactiflora	Eugenol	Cytochrome P450 2C9 / cytochrome P450	CYP2C9
Paeonia lactiflora	Nonylphenol	Fructose-bisphosphate aldolase B / aldolase B	ALDOB
Paeonia lactiflora	Phenol	cAMP-dependent protein kinase type II-beta regulatory subunit / protein kinase	PRKAR2B
Paeonia lactiflora	Phenol	Histone deacetylase 1 / histone deacetylase 1 / HISTONE DEACETYLASE 1 (HDAC1)	HDAC1
Paeonia lactiflora	Phenol	Adenylate cyclase type 2 / adenylate cyclase 2 (brain)	ADCY2
Paeonia lactiflora	Gallic acid	Cell division control protein 42 homolog / cell division cycle 42	CDC42
Paeonia lactiflora	Benzaldehyde	E3 ubiquitin-protein ligase XIAP / X-linked inhibitor of apoptosis	XIAP
Paeonia lactiflora	Gallic acid	E3 ubiquitin-protein ligase XIAP / X-linked inhibitor of apoptosis	XIAP
Paeonia lactiflora	Hexane	Ferrochelatase	FECH
Paeonia lactiflora	Methyl salicylate	Ferrochelatase	FECH
Paeonia lactiflora	Eugenol	Ferrochelatase	FECH
Paeonia lactiflora	Phenol	Cytochrome c oxidase subunit 1 / cytochrome c oxidase subunit I / CYTOCHROME C OXIDASE SUBUNIT 1	COX1
Paeonia lactiflora	Phenol	Cytochrome c oxidase subunit 2 / cytochrome c oxidase subunit II / CYTOCHROME C OXIDASE SUBUNIT 2	COX2
Paeonia lactiflora	Butylated hydroxytoluene	Cytochrome c oxidase subunit 2 / cytochrome c oxidase subunit II / CYTOCHROME C OXIDASE SUBUNIT 2	COX2
Paeonia lactiflora	Phenol	Cytochrome c oxidase subunit 5A	COX5A
Paeonia lactiflora	Nonylphenol	Cytochrome c oxidase subunit 6C / cytochrome c oxidase subunit VIc	COX6C
Paeonia lactiflora	Probenecid	Cytochrome c oxidase subunit 7C	COX7C
Paeonia lactiflora	Nonylphenol	Gamma-enolase / enolase 2 (gamma	ENO2
Paeonia lactiflora	Phenol	Cyclin-dependent kinase 4 / cyclin-dependent kinase 4 / CDK4	CDK4
Paeonia lactiflora	n-butanol	Steryl-sulfatase / steroid sulfatase (microsomal)	STS
Paeonia lactiflora	Phenol	Steryl-sulfatase / steroid sulfatase (microsomal)	STS
Paeonia lactiflora	4-Methylphenol	Beta-2-microglobulin / beta-2-microglobulin / BETA-2-MICROGLOBULIN	B2M
Paeonia lactiflora	Hexane	Beta-2-microglobulin / beta-2-microglobulin / BETA-2-MICROGLOBULIN	B2M
Paeonia lactiflora	(6E)-3	Beta-2-microglobulin / beta-2-microglobulin / BETA-2-MICROGLOBULIN	B2M
Paeonia lactiflora	Eugenol	Beta-2-microglobulin / beta-2-microglobulin / BETA-2-MICROGLOBULIN	B2M
Paeonia lactiflora	Phenol	HLA class I histocompatibility antigen	HLA-A
Paeonia lactiflora	4-Methylphenol	Interleukin-12 subunit beta / interleukin 12B	IL12B
Paeonia lactiflora	Phenol	Interleukin-12 subunit beta / interleukin 12B	IL12B
Paeonia lactiflora	Eugenol	Interleukin-12 subunit beta / interleukin 12B	IL12B
Paeonia lactiflora	Phenol	Lymphocyte antigen 96 / lymphocyte antigen 96	LY96
Paeonia lactiflora	Butylated hydroxytoluene	Beta-hexosaminidase subunit beta / hexosaminidase B (beta polypeptide) / BETA-HEXOSAMINIDASE SUBUNIT BETA (HEX B)	HEXB
Paeonia lactiflora	Phenol	E3 ubiquitin-protein ligase Mdm2 / MDM2 proto-oncogene	MDM2
Paeonia lactiflora	n-butanol	Uridine 5'-monophosphate synthase / uridine monophosphate synthetase / OROTIDINE MONOPHOSPHATE DECARBOXYLASE (ODCASE)	UMPS
Paeonia lactiflora	Phenol	Uridine 5'-monophosphate synthase / uridine monophosphate synthetase / OROTIDINE MONOPHOSPHATE DECARBOXYLASE (ODCASE)	UMPS
Paeonia lactiflora	Furfuranol	Uridine 5'-monophosphate synthase / uridine monophosphate synthetase / OROTIDINE MONOPHOSPHATE DECARBOXYLASE (ODCASE)	UMPS
Paeonia lactiflora	4-Allyl-2-methoxy-3-methylphenol	Mismatch repair endonuclease PMS2 / PMS2 postmeiotic segregation increased 2 (S. cerevisiae)	PMS2
Paeonia lactiflora	Phenol	Pro-neuropeptide Y / NEUROPEPTIDE Y	NPY
Paeonia lactiflora	Hexane	Cytochrome P450 2B6 / cytochrome P450	CYP2B6
Paeonia lactiflora	(+/-)-Eucalyptol	Cytochrome P450 2B6 / cytochrome P450	CYP2B6
Paeonia lactiflora	Phenol	Cytochrome P450 2B6 / cytochrome P450	CYP2B6
Paeonia lactiflora	Butylated hydroxytoluene	Cytochrome P450 2B6 / cytochrome P450	CYP2B6
Paeonia lactiflora	n-butanol	Complement factor D / complement factor D (adipsin) / COMPLEMENT FACTOR D	CFD
Paeonia lactiflora	Phenol	Complement factor D / complement factor D (adipsin) / COMPLEMENT FACTOR D	CFD
Paeonia lactiflora	methylbenzoate	Complement factor D / complement factor D (adipsin) / COMPLEMENT FACTOR D	CFD
Paeonia lactiflora	n-butanol	Glucose-6-phosphate 1-dehydrogenase / glucose-6-phosphate dehydrogenase / GLUCOSE-6-PHOSPHATE 1-DEHYDROGENASE ISOFORM B	G6PD
Paeonia lactiflora	Hexane	Glucose-6-phosphate 1-dehydrogenase / glucose-6-phosphate dehydrogenase / GLUCOSE-6-PHOSPHATE 1-DEHYDROGENASE ISOFORM B	G6PD
Paeonia lactiflora	Phenol	Glucose-6-phosphate 1-dehydrogenase / glucose-6-phosphate dehydrogenase / GLUCOSE-6-PHOSPHATE 1-DEHYDROGENASE ISOFORM B	G6PD
Paeonia lactiflora	Methyl salicylate	Glucose-6-phosphate 1-dehydrogenase / glucose-6-phosphate dehydrogenase / GLUCOSE-6-PHOSPHATE 1-DEHYDROGENASE ISOFORM B	G6PD
Paeonia lactiflora	Eugenol	Glucose-6-phosphate 1-dehydrogenase / glucose-6-phosphate dehydrogenase / GLUCOSE-6-PHOSPHATE 1-DEHYDROGENASE ISOFORM B	G6PD
Paeonia lactiflora	Nonylphenol	Glucose-6-phosphate 1-dehydrogenase / glucose-6-phosphate dehydrogenase / GLUCOSE-6-PHOSPHATE 1-DEHYDROGENASE ISOFORM B	G6PD
Paeonia lactiflora	4-Hydroxybenzoic acid	L-amino-acid oxidase / interleukin 4 induced 1	IL4I1
Paeonia lactiflora	Thymol	Apoptosis-inducing factor 1	AIFM1
Paeonia lactiflora	Benzaldehyde	Apoptosis-inducing factor 1	AIFM1
Paeonia lactiflora	4-Hydroxybenzoic acid	Peroxisomal acyl-coenzyme A oxidase 1 / acyl-CoA oxidase 1	ACOX1
Paeonia lactiflora	Nonylphenol	Peroxisomal acyl-coenzyme A oxidase 1 / acyl-CoA oxidase 1	ACOX1
Paeonia lactiflora	Phenol	FAD-linked sulfhydryl oxidase ALR / growth factor	GFER
Paeonia lactiflora	Nonylphenol	Adenosylhomocysteinase / adenosylhomocysteinase / ADENOSYLHOMOCYSTEINASE	AHCY
Paeonia lactiflora	Digallic acid	Phosphopantothenoylcysteine decarboxylase / phosphopantothenoylcysteine decarboxylase	PPCDC
Paeonia lactiflora	n-butanol	Superoxide dismutase [Mn]	SOD2
Paeonia lactiflora	Hexane	Superoxide dismutase [Mn]	SOD2
Paeonia lactiflora	Phenol	Superoxide dismutase [Mn]	SOD2
Paeonia lactiflora	Eugenol	Superoxide dismutase [Mn]	SOD2
Paeonia lactiflora	Butylated hydroxytoluene	Superoxide dismutase [Mn]	SOD2
Paeonia lactiflora	Apocynin	Superoxide dismutase [Mn]	SOD2
Paeonia lactiflora	Gallic acid	Superoxide dismutase [Mn]	SOD2
Paeonia lactiflora	2-(4-Methyl-3-cyclohexen-1-yl)-2-propanol	Homeobox protein engrailed-2 / engrailed homeobox 2	EN2
Paeonia lactiflora	4-Methylphenol	Iodotyrosine dehalogenase 1 / iodotyrosine deiodinase	IYD
Paeonia lactiflora	Phenol	Iodotyrosine dehalogenase 1 / iodotyrosine deiodinase	IYD
Paeonia lactiflora	Eugenol	Superoxide dismutase [Cu-Zn] / superoxide dismutase 1	SOD1
Paeonia lactiflora	Apocynin	Superoxide dismutase [Cu-Zn] / superoxide dismutase 1	SOD1
Paeonia lactiflora	Gallic acid	Caspase-7 / caspase 7	CASP7
Paeonia lactiflora	Phenol	Prostatic acid phosphatase / acid phosphatase	ACPP
Paeonia lactiflora	n-butanol	2	DECR1
Paeonia lactiflora	Hexane	2	DECR1
Paeonia lactiflora	4-Hydroxybenzoic acid	2	DECR1
Paeonia lactiflora	Phenol	2	DECR1
Paeonia lactiflora	Benzaldehyde	2	DECR1
Paeonia lactiflora	Apocynin	2	DECR1
Paeonia lactiflora	Hexane	Prostaglandin reductase 1 / prostaglandin reductase 1	PTGR1
Paeonia lactiflora	Methyl salicylate	Prostaglandin reductase 1 / prostaglandin reductase 1	PTGR1
Paeonia lactiflora	Eugenol	Prostaglandin reductase 1 / prostaglandin reductase 1	PTGR1
Paeonia lactiflora	Phenylethyl alcohol	Cyclin-dependent kinase 9 / cyclin-dependent kinase 9 / CDK9/CYCLIN K	CDK9
Paeonia lactiflora	Eugenol	Cyclin-dependent kinase 6 / cyclin-dependent kinase 6 / CDK6/CYCLIN D1	CDK6
Paeonia lactiflora	Phenol	Tumor necrosis factor receptor superfamily member 1A / tumor necrosis factor receptor superfamily	TNFRSF1A
Paeonia lactiflora	Phenylacetaldehyde	Aldehyde oxidase / aldehyde oxidase 1 / ALDEHYDE OXIDASE	AOX1
Paeonia lactiflora	Benzaldehyde	Aldehyde oxidase / aldehyde oxidase 1 / ALDEHYDE OXIDASE	AOX1
Paeonia lactiflora	Nonylphenol	Carbonyl reductase [NADPH] 1 / carbonyl reductase 1 / CARBONYL REDUCTASE [NADPH] 1	CBR1
Paeonia lactiflora	4-Hydroxybenzoic acid	Deoxyhypusine synthase / deoxyhypusine synthase	DHPS
Paeonia lactiflora	Nonylphenol	Deoxyhypusine synthase / deoxyhypusine synthase	DHPS
Paeonia lactiflora	Eugenol	Cathepsin L1 / cathepsin L / CATHEPSIN L	CTSL
Paeonia lactiflora	Phenol	Uroporphyrinogen decarboxylase / uroporphyrinogen decarboxylase	UROD
Paeonia lactiflora	1	Uroporphyrinogen decarboxylase / uroporphyrinogen decarboxylase	UROD
Paeonia lactiflora	Butylated hydroxytoluene	Oxysterols receptor LXR-beta / nuclear receptor subfamily 1	NR1H2
Paeonia lactiflora	Phenol	Ras-related protein Rab-9A / RAB9A	RAB9A
Paeonia lactiflora	Probenecid	Cytochrome P450 2C8 / cytochrome P450	CYP2C8
Paeonia lactiflora	Nonylphenol	ADP-ribosylation factor-like protein 3 / ADP-ribosylation factor-like 3	ARL3
Paeonia lactiflora	Nonylphenol	Peroxiredoxin-6 / peroxiredoxin 6	PRDX6
Paeonia lactiflora	Probenecid	Catenin beta-1 / catenin (cadherin-associated protein)	CTNNB1
Paeonia lactiflora	Butylated hydroxytoluene	Catenin beta-1 / catenin (cadherin-associated protein)	CTNNB1
Paeonia lactiflora	4-Allyl-2-methoxy-3-methylphenol	Catenin beta-1 / catenin (cadherin-associated protein)	CTNNB1
Paeonia lactiflora	Butylated hydroxytoluene	Sarcoplasmic/endoplasmic reticulum calcium ATPase 1 / ATPase	ATP2A1
Paeonia lactiflora	4-Hydroxybenzoic acid	Phosphoglycerate kinase 1 / phosphoglycerate kinase 1	PGK1
Paeonia lactiflora	Phenol	Phosphoglycerate kinase 1 / phosphoglycerate kinase 1	PGK1
Paeonia lactiflora	Butylated hydroxytoluene	Phosphoglycerate kinase 1 / phosphoglycerate kinase 1	PGK1
Paeonia lactiflora	Hexane	C-reactive protein / C-reactive protein	CRP
Paeonia lactiflora	Phenol	C-reactive protein / C-reactive protein	CRP
Paeonia lactiflora	Apocynin	C-reactive protein / C-reactive protein	CRP
Paeonia lactiflora	Nonylphenol	Annexin A3 / annexin A3	ANXA3
Paeonia lactiflora	Geraniol	Cytochrome b5 / cytochrome b5 type A (microsomal)	CYB5A
Paeonia lactiflora	Furfuranol	Alpha-N-acetylgalactosaminidase / N-acetylgalactosaminidase	NAGA
Paeonia lactiflora	Probenecid	Cytochrome c1	CYC1
Paeonia lactiflora	Phenol	Cytochrome b / cytochrome b	CYTB
Paeonia lactiflora	Nonylphenol	Cytochrome b-c1 complex subunit 1	UQCRC1
Paeonia lactiflora	Salicylaldehyde	Cytochrome b-c1 complex subunit Rieske	UQCRFS1
Paeonia lactiflora	Nonylphenol	ATP synthase subunit beta	ATP5B
Paeonia lactiflora	Nonylphenol	Serine/threonine-protein kinase 17B / serine/threonine kinase 17b / DRAK2	STK17B
Paeonia lactiflora	Nonylphenol	Elongation factor Tu	TUFM
Paeonia lactiflora	Phenol	Guanine nucleotide-binding protein G(i) subunit alpha-1 / guanine nucleotide binding protein (G protein)	GNAI1
Paeonia lactiflora	Benzaldehyde	Guanine nucleotide-binding protein G(i) subunit alpha-1 / guanine nucleotide binding protein (G protein)	GNAI1
Paeonia lactiflora	Phenol	GTP-binding nuclear protein Ran / RAN	RAN
Paeonia lactiflora	Phenol	Elongation factor 1-alpha 1 / eukaryotic translation elongation factor 1 alpha 1 / ELONGATION FACTOR 1-ALPHA 1	EEF1A1
Paeonia lactiflora	Furfuranol	Elongation factor 1-alpha 1 / eukaryotic translation elongation factor 1 alpha 1 / ELONGATION FACTOR 1-ALPHA 1	EEF1A1
Paeonia lactiflora	Gallic acid	Transforming protein RhoA / ras homolog family member A / TRANSFORMING PROTEIN RHOA	RHOA
Paeonia lactiflora	Phenol	Nucleoside diphosphate kinase B / NME/NM23 nucleoside diphosphate kinase 2	NME2
Paeonia lactiflora	Nonylphenol	Nucleoside diphosphate kinase B / NME/NM23 nucleoside diphosphate kinase 2	NME2
Paeonia lactiflora	Apocynin	Ras-related C3 botulinum toxin substrate 1 / ras-related C3 botulinum toxin substrate 1 (rho family	RAC1
Paeonia lactiflora	Gallic acid	Ras-related C3 botulinum toxin substrate 1 / ras-related C3 botulinum toxin substrate 1 (rho family	RAC1
Paeonia lactiflora	n-butanol	Protein kinase C delta type / protein kinase C	PRKCD
Paeonia lactiflora	Carvacrol	Transient receptor potential cation channel subfamily M member 7 / transient receptor potential cation channel	TRPM7
Paeonia lactiflora	Nonylphenol	Transient receptor potential cation channel subfamily M member 7 / transient receptor potential cation channel	TRPM7
Paeonia lactiflora	Phenol	Galactokinase / galactokinase 1 / GALACTOKINASE	GALK1
Paeonia lactiflora	Phenol	DNA repair protein RAD51 homolog 1 / RAD51 recombinase / DNA REPAIR PROTEIN RAD51 HOMOLOG 1	RAD51
Paeonia lactiflora	Nonylphenol	6-phosphofructo-2-kinase/fructose-2	PFKFB4
Paeonia lactiflora	Phenol	Parathyroid hormone / parathyroid hormone	PTH
Paeonia lactiflora	Butylated hydroxytoluene	Hepatocyte nuclear factor 1-alpha / HNF1 homeobox A	HNF1A
Paeonia lactiflora	Nonylphenol	Hepatocyte nuclear factor 1-alpha / HNF1 homeobox A	HNF1A
Paeonia lactiflora	Nonylphenol	Protein S100-G / S100 calcium binding protein G	S100G
Paeonia lactiflora	Phenol	C-X-C motif chemokine 10 / chemokine (C-X-C motif) ligand 10	CXCL10
Paeonia lactiflora	Nonylphenol	C-X-C motif chemokine 10 / chemokine (C-X-C motif) ligand 10	CXCL10
Paeonia lactiflora	2-Methylphenol	Mannan-binding lectin serine protease 2 / mannan-binding lectin serine peptidase 2	MASP2
Paeonia lactiflora	Probenecid	UDP-glucuronosyltransferase 1-9 / UDP glucuronosyltransferase 1 family	UGT1A9
Paeonia lactiflora	Thymol	UDP-glucuronosyltransferase 1-9 / UDP glucuronosyltransferase 1 family	UGT1A9
Paeonia lactiflora	Phenol	UDP-glucuronosyltransferase 1-9 / UDP glucuronosyltransferase 1 family	UGT1A9
Paeonia lactiflora	4-Hydroxybenzoylcholine	UDP-glucuronosyltransferase 1-9 / UDP glucuronosyltransferase 1 family	UGT1A9
Paeonia lactiflora	Eugenol	UDP-glucuronosyltransferase 1-9 / UDP glucuronosyltransferase 1 family	UGT1A9
Paeonia lactiflora	Geraniol	Hydroxymethylglutaryl-CoA lyase	HMGCL
Paeonia lactiflora	2-Methylbutan-1-ol	Hydroxymethylglutaryl-CoA lyase	HMGCL
Paeonia lactiflora	Benzyl alcohol	Diamine acetyltransferase 1 / spermidine/spermine N1-acetyltransferase 1 / SPERMIDINE/SPERMINE N(1)-ACETYLTRANSFERASE 1	SAT1
Paeonia lactiflora	Eugenol	Diamine acetyltransferase 1 / spermidine/spermine N1-acetyltransferase 1 / SPERMIDINE/SPERMINE N(1)-ACETYLTRANSFERASE 1	SAT1
Paeonia lactiflora	Hexane	Antigen-presenting glycoprotein CD1d / CD1d molecule	CD1D
Paeonia lactiflora	(6E)-3	Antigen-presenting glycoprotein CD1d / CD1d molecule	CD1D
Paeonia lactiflora	(6E)-3	Cytochrome P450 2A6 / cytochrome P450	CYP2A6
Paeonia lactiflora	Benzaldehyde	Cytochrome P450 2A6 / cytochrome P450	CYP2A6
Paeonia lactiflora	Phenol	Steroidogenic factor 1 / nuclear receptor subfamily 5	NR5A1
Paeonia lactiflora	(6E)-3	Mevalonate kinase / mevalonate kinase	MVK
Paeonia lactiflora	Geraniol	Mevalonate kinase / mevalonate kinase	MVK
Paeonia lactiflora	Benzaldehyde	Aurora kinase B / aurora kinase B / SERINE/THREONINE-PROTEIN KINASE AURORA-B	AURKB
Paeonia lactiflora	4-Allyl-2-methoxy-3-methylphenol	Aurora kinase B / aurora kinase B / SERINE/THREONINE-PROTEIN KINASE AURORA-B	AURKB
Paeonia lactiflora	Nonylphenol	Rho-associated protein kinase 1 / Rho-associated	ROCK1
Paeonia lactiflora	Phenol	Tyrosine-protein kinase JAK2 / Janus kinase 2 / JAK2/JAK1	JAK2
Paeonia lactiflora	Gallic acid	Ribosomal protein S6 kinase alpha-1 / ribosomal protein S6 kinase	RPS6KA1
Paeonia lactiflora	Eugenol	C-C chemokine receptor type 5 / chemokine (C-C motif) receptor 5 (gene/pseudogene) / C-C CHEMOKINE RECEPTOR TYPE 5	CCR5
Paeonia lactiflora	Probenecid	ATP-binding cassette sub-family G member 2 / ATP-binding cassette	ABCG2
Paeonia lactiflora	4-Hydroxybenzoic acid	ATP-binding cassette sub-family G member 2 / ATP-binding cassette	ABCG2
Paeonia lactiflora	Phenol	Calcitonin gene-related peptide 1 / calcitonin-related polypeptide alpha	CALCA
Paeonia lactiflora	Methyl salicylate	Atrial natriuretic peptide receptor 3 / ATRIAL NATRIURETIC PEPTIDE RECEPTOR C	NPR3
Paeonia lactiflora	Phenol	DNA-(apurinic or apyrimidinic site) lyase / APEX nuclease (multifunctional DNA repair enzyme) 1 / APURINIC-APYRIMIDINIC ENDONUCLEASE 1 (APE1)	APEX1
Paeonia lactiflora	Gallic acid	40S ribosomal protein SA	RPSA
Paeonia lactiflora	n-butanol	Uridine phosphorylase 1 / uridine phosphorylase 1	UPP1
Paeonia lactiflora	Phenol	Uridine phosphorylase 1 / uridine phosphorylase 1	UPP1
Paeonia lactiflora	Phenol	Brain-derived neurotrophic factor / brain-derived neurotrophic factor	BDNF
Paeonia lactiflora	Eugenol	Brain-derived neurotrophic factor / brain-derived neurotrophic factor	BDNF
Paeonia lactiflora	Phenol	Interleukin-10 / interleukin 10	IL10
Paeonia lactiflora	Eugenol	Interleukin-10 / interleukin 10	IL10
Paeonia lactiflora	Butylated hydroxytoluene	Interleukin-10 / interleukin 10	IL10
Paeonia lactiflora	Nonylphenol	Interleukin-10 / interleukin 10	IL10
Paeonia lactiflora	Phenol	NAD-dependent protein deacetylase sirtuin-1 / sirtuin 1 / NAD-DEPENDENT DEACETYLASE SIRTUIN-1	SIRT1
Paeonia lactiflora	Hexane	Metabotropic glutamate receptor 2 / glutamate receptor	GRM2
Paeonia lactiflora	(+/-)-Eucalyptol	Metabotropic glutamate receptor 2 / glutamate receptor	GRM2
Paeonia lactiflora	Nonylphenol	Metabotropic glutamate receptor 2 / glutamate receptor	GRM2
Paeonia lactiflora	Eugenol	C-C chemokine receptor type 2 / chemokine (C-C motif) receptor 2	CCR2
Paeonia lactiflora	Benzaldehyde	Baculoviral IAP repeat-containing protein 5 / baculoviral IAP repeat containing 5 / BACULOVIRAL IAP REPEAT-CONTAINING PROTEIN 5	BIRC5
Paeonia lactiflora	Nonylphenol	Tubulin beta-2A chain / tubulin	TUBB2A
Paeonia lactiflora	Nonylphenol	Tubulin beta-6 chain / tubulin	TUBB6
Paeonia lactiflora	Butylated hydroxytoluene	Serine/threonine-protein kinase Chk1 / checkpoint kinase 1 / SERINE/THREONINE-PROTEIN KINASE CHK1	CHEK1
Paeonia lactiflora	Phenol	Myeloblastin / proteinase 3 / LEUKOCYTE PROTEINASE 3	PRTN3
Paeonia lactiflora	Hexane	Granulocyte-macrophage colony-stimulating factor / colony stimulating factor 2 (granulocyte-macrophage)	CSF2
Paeonia lactiflora	Phenol	Granulocyte-macrophage colony-stimulating factor / colony stimulating factor 2 (granulocyte-macrophage)	CSF2
Paeonia lactiflora	Butylated hydroxytoluene	Granulocyte-macrophage colony-stimulating factor / colony stimulating factor 2 (granulocyte-macrophage)	CSF2
Paeonia lactiflora	n-butanol	Angiotensinogen / angiotensinogen (serpin peptidase inhibitor	AGT
Paeonia lactiflora	Butylated hydroxytoluene	Angiotensinogen / angiotensinogen (serpin peptidase inhibitor	AGT
Paeonia lactiflora	Apocynin	Angiotensinogen / angiotensinogen (serpin peptidase inhibitor	AGT
Paeonia lactiflora	Nonylphenol	Angiotensinogen / angiotensinogen (serpin peptidase inhibitor	AGT
Paeonia lactiflora	Eugenol	Nicotinamide phosphoribosyltransferase / nicotinamide phosphoribosyltransferase / NICOTINAMIDE PHOSPHORIBOSYLTRANSFERASE	NAMPT
Paeonia lactiflora	Eugenol	Sodium channel protein type 8 subunit alpha / sodium channel	SCN8A
Paeonia lactiflora	methylbenzoate	V-type proton ATPase subunit B	ATP6V1B2
Paeonia lactiflora	Apocynin	NADPH oxidase organizer 1	NOXO1
Paeonia lactiflora	Hexane	Lipoprotein lipase / lipoprotein lipase / LIPOPROTEIN LIPASE	LPL
Paeonia lactiflora	Phenol	Lipoprotein lipase / lipoprotein lipase / LIPOPROTEIN LIPASE	LPL
Paeonia lactiflora	4-Methylphenol	Cytochrome P450 1A2 / cytochrome P450	CYP1A2
Paeonia lactiflora	Phenol	Cytochrome P450 1A2 / cytochrome P450	CYP1A2
Paeonia lactiflora	Eugenol	Cytochrome P450 1A2 / cytochrome P450	CYP1A2
Paeonia lactiflora	Butylated hydroxytoluene	Cytochrome P450 1A2 / cytochrome P450	CYP1A2
Paeonia lactiflora	Hexane	Squalene synthase / farnesyl-diphosphate farnesyltransferase 1 / SQUALENE SYNTHETASE	FDFT1
Paeonia lactiflora	(6E)-3	Squalene synthase / farnesyl-diphosphate farnesyltransferase 1 / SQUALENE SYNTHETASE	FDFT1
Paeonia lactiflora	Geraniol	Squalene synthase / farnesyl-diphosphate farnesyltransferase 1 / SQUALENE SYNTHETASE	FDFT1
Paeonia lactiflora	Eugenol	C-C motif chemokine 3 / chemokine (C-C motif) ligand 3	CCL3
Paeonia lactiflora	Gallic acid	Metalloproteinase inhibitor 3 / TIMP metallopeptidase inhibitor 3	TIMP3
Paeonia lactiflora	Apocynin	Endothelin-1 / endothelin 1	EDN1
Paeonia lactiflora	Eugenol	Thioredoxin reductase 2	TXNRD2
Paeonia lactiflora	n-butanol	Interleukin-8 / chemokine (C-X-C motif) ligand 8 / INTERLEUKIN 8 PRECURSOR	CXCL8
Paeonia lactiflora	Phenylacetaldehyde	Interleukin-8 / chemokine (C-X-C motif) ligand 8 / INTERLEUKIN 8 PRECURSOR	CXCL8
Paeonia lactiflora	Hexane	Interleukin-8 / chemokine (C-X-C motif) ligand 8 / INTERLEUKIN 8 PRECURSOR	CXCL8
Paeonia lactiflora	Phenol	Interleukin-8 / chemokine (C-X-C motif) ligand 8 / INTERLEUKIN 8 PRECURSOR	CXCL8
Paeonia lactiflora	Acetanisole	Interleukin-8 / chemokine (C-X-C motif) ligand 8 / INTERLEUKIN 8 PRECURSOR	CXCL8
Paeonia lactiflora	Eugenol	Interleukin-8 / chemokine (C-X-C motif) ligand 8 / INTERLEUKIN 8 PRECURSOR	CXCL8
Paeonia lactiflora	Gallic acid	Interleukin-8 / chemokine (C-X-C motif) ligand 8 / INTERLEUKIN 8 PRECURSOR	CXCL8
Paeonia lactiflora	Phenol	Hepatocyte nuclear factor 4-alpha / hepatocyte nuclear factor 4	HNF4A
Paeonia lactiflora	Furfuranol	Puromycin-sensitive aminopeptidase / aminopeptidase puromycin sensitive / PUROMYCIN-SENSITIVE AMINOPEPTIDASE	NPEPPS
Paeonia lactiflora	Eugenol	Puromycin-sensitive aminopeptidase / aminopeptidase puromycin sensitive / PUROMYCIN-SENSITIVE AMINOPEPTIDASE	NPEPPS
Paeonia lactiflora	Phenol	Calcitonin gene-related peptide 2 / calcitonin-related polypeptide beta	CALCB
Paeonia lactiflora	Eugenol	Bcl2 antagonist of cell death / BCL2-associated agonist of cell death / BCL2-ANTAGONIST OF CELL DEATH (BAD)	BAD
Paeonia lactiflora	Phenylacetaldehyde	Growth/differentiation factor 8 / myostatin	MSTN
Paeonia lactiflora	Nonylphenol	Heat shock protein beta-1 / heat shock 27kDa protein 1 / HEAT SHOCK PROTEIN BETA-1	HSPB1
Paeonia lactiflora	casuariin	Sodium/glucose cotransporter 2 / solute carrier family 5 (sodium/glucose cotransporter)	SLC5A2
Paeonia lactiflora	Phenol	Interleukin-1 alpha / interleukin 1	IL1A
Paeonia lactiflora	Methyl salicylate	Interleukin-1 alpha / interleukin 1	IL1A
Paeonia lactiflora	Butylated hydroxytoluene	Interleukin-1 alpha / interleukin 1	IL1A
Paeonia lactiflora	Nonylphenol	Interleukin-1 alpha / interleukin 1	IL1A
Paeonia lactiflora	Phenol	Breakpoint cluster region protein / breakpoint cluster region / BCR-ABL	BCR
Paeonia lactiflora	Gallic acid	Breakpoint cluster region protein / breakpoint cluster region / BCR-ABL	BCR
Paeonia lactiflora	Nonylphenol	Potassium voltage-gated channel subfamily A member 3 / potassium channel	KCNA3
Paeonia lactiflora	Eugenol	Potassium voltage-gated channel subfamily A member 5 / potassium channel	KCNA5
Paeonia lactiflora	Phenol	Coagulation factor XII / coagulation factor XII (Hageman factor) / COAGULATION FACTOR XII	F12
Paeonia lactiflora	Nonylphenol	Nuclear receptor-interacting protein 1 / nuclear receptor interacting protein 1	NRIP1
Paeonia lactiflora	n-butanol	Receptor-type tyrosine-protein phosphatase beta / protein tyrosine phosphatase	PTPRB
Paeonia lactiflora	Phenol	Uracil-DNA glycosylase / uracil-DNA glycosylase / URACIL-DNA GLYCOSYLASE (UNG)	UNG
Paeonia lactiflora	Gallic acid	Mitogen-activated protein kinase 9 / mitogen-activated protein kinase 9	MAPK9
Paeonia lactiflora	Carvacrol	Heat shock cognate 71 kDa protein / heat shock 70kDa protein 8 / HEAT SHOCK 70KDA PROTEIN 8 ISOFORM 1	HSPA8
Paeonia lactiflora	Nonylphenol	Heat shock cognate 71 kDa protein / heat shock 70kDa protein 8 / HEAT SHOCK 70KDA PROTEIN 8 ISOFORM 1	HSPA8
Paeonia lactiflora	Butylated hydroxytoluene	Oxysterols receptor LXR-alpha / nuclear receptor subfamily 1	NR1H3
Paeonia lactiflora	casuariin	Bcl-2-like protein 1 / BCL2-like 1 / APOPTOSIS REGULATOR BCL-X	BCL2L1
Paeonia lactiflora	Eugenol	Bcl-2-like protein 1 / BCL2-like 1 / APOPTOSIS REGULATOR BCL-X	BCL2L1
Paeonia lactiflora	Benzaldehyde	Focal adhesion kinase 1 / protein tyrosine kinase 2 / FOCAL ADHESION KINASE 1 (FAK)	PTK2
Paeonia lactiflora	4-Allyl-2-methoxy-3-methylphenol	Inner centromere protein / inner centromere protein antigens 135/155kDa	INCENP
Paeonia lactiflora	Phenol	Malonyl-CoA-acyl carrier protein transacylase	MCAT
Paeonia lactiflora	Apocynin	Serine/threonine-protein kinase/endoribonuclease IRE1 / endoplasmic reticulum to nucleus signaling 1 / SERINE/THREONINE-PROTEIN KINASE/ENDORIBONUCLEASE IRE1	ERN1
Paeonia lactiflora	Nonylphenol	Proteasome subunit alpha type-1 / proteasome (prosome	PSMA1
Paeonia lactiflora	Nonylphenol	Proteasome subunit alpha type-2 / proteasome (prosome	PSMA2
Paeonia lactiflora	Benzaldehyde	Proteasome subunit alpha type-3 / proteasome (prosome	PSMA3
Paeonia lactiflora	Benzaldehyde	Proteasome subunit alpha type-7 / proteasome (prosome	PSMA7
Paeonia lactiflora	Nonylphenol	Proteasome subunit beta type-4 / proteasome (prosome	PSMB4
Paeonia lactiflora	Phenol	GTPase KRas / Kirsten rat sarcoma viral oncogene homolog / GTPASE KRAS	KRAS
Paeonia lactiflora	Butylated hydroxytoluene	GTPase KRas / Kirsten rat sarcoma viral oncogene homolog / GTPASE KRAS	KRAS
Paeonia lactiflora	4-Methylphenol	Rab proteins geranylgeranyltransferase component A 1 / choroideremia (Rab escort protein 1)	CHM
Paeonia lactiflora	Phenol	Rab proteins geranylgeranyltransferase component A 1 / choroideremia (Rab escort protein 1)	CHM
Paeonia lactiflora	Nonylphenol	RAC-beta serine/threonine-protein kinase / v-akt murine thymoma viral oncogene homolog 2	AKT2
Paeonia lactiflora	Phenol	Arylacetamide deacetylase-like 2	AADACL2
Paeonia lactiflora	Nonylphenol	Serine/threonine-protein phosphatase 2B catalytic subunit alpha isoform / protein phosphatase 3	PPP3CA
Paeonia lactiflora	Nonylphenol	Actin-related protein 2/3 complex subunit 2 / actin related protein 2/3 complex	ARPC2
Paeonia lactiflora	Phenol	Myosin-7 / myosin	MYH7
Paeonia lactiflora	n-butanol	Alkaline phosphatase	ALPP
Paeonia lactiflora	Thymol	Alkaline phosphatase	ALPP
Paeonia lactiflora	Hexane	Alkaline phosphatase	ALPP
Paeonia lactiflora	Benzyl alcohol	Alkaline phosphatase	ALPP
Paeonia lactiflora	Phenol	Alkaline phosphatase	ALPP
Paeonia lactiflora	Hexane	Arachidonate 15-lipoxygenase / arachidonate 15-lipoxygenase	ALOX15
Paeonia lactiflora	Phenol	Arachidonate 15-lipoxygenase / arachidonate 15-lipoxygenase	ALOX15
Paeonia lactiflora	veratrol	Arachidonate 15-lipoxygenase / arachidonate 15-lipoxygenase	ALOX15
Paeonia lactiflora	casuariin	Arachidonate 15-lipoxygenase / arachidonate 15-lipoxygenase	ALOX15
Paeonia lactiflora	Butylated hydroxytoluene	Arachidonate 15-lipoxygenase / arachidonate 15-lipoxygenase	ALOX15
Paeonia lactiflora	1	Arachidonate 15-lipoxygenase / arachidonate 15-lipoxygenase	ALOX15
Paeonia lactiflora	Phenol	Insulin receptor substrate 1 / insulin receptor substrate 1	IRS1
Paeonia lactiflora	Nonylphenol	Interleukin-1 receptor-associated kinase 4 / interleukin-1 receptor-associated kinase 4 / INTERLEUKIN-1 RECEPTOR-ASSOCIATED KINASE 4 (IRAK4)	IRAK4
Paeonia lactiflora	Phenol	CREB-binding protein / CREB binding protein / CBP	CREBBP
Paeonia lactiflora	4-Hydroxybenzoic acid	Acyl-coenzyme A thioesterase 13 / acyl-CoA thioesterase 13	ACOT13
Paeonia lactiflora	4-Methylphenol	Proto-oncogene c-Fos / FBJ murine osteosarcoma viral oncogene homolog	FOS
Paeonia lactiflora	n-butanol	Proto-oncogene c-Fos / FBJ murine osteosarcoma viral oncogene homolog	FOS
Paeonia lactiflora	Phenol	Proto-oncogene c-Fos / FBJ murine osteosarcoma viral oncogene homolog	FOS
Paeonia lactiflora	Carvacrol	Proto-oncogene c-Fos / FBJ murine osteosarcoma viral oncogene homolog	FOS
Paeonia lactiflora	Phenol	Myc proto-oncogene protein / v-myc avian myelocytomatosis viral oncogene homolog / MYC PROTO-ONCOGENE PROTEIN	MYC
Paeonia lactiflora	Eugenol	Myc proto-oncogene protein / v-myc avian myelocytomatosis viral oncogene homolog / MYC PROTO-ONCOGENE PROTEIN	MYC
Paeonia lactiflora	Phenol	CD44 antigen / CD44 molecule (Indian blood group)	CD44
Paeonia lactiflora	Butylated hydroxytoluene	CD44 antigen / CD44 molecule (Indian blood group)	CD44
Paeonia lactiflora	Eugenol	Tumor necrosis factor-inducible gene 6 protein / tumor necrosis factor	TNFAIP6
Paeonia lactiflora	Probenecid	Sodium- and chloride-dependent GABA transporter 2 / solute carrier family 6 (neurotransmitter transporter)	SLC6A13
Paeonia lactiflora	Probenecid	Sodium- and chloride-dependent GABA transporter 3 / solute carrier family 6 (neurotransmitter transporter)	SLC6A11
Paeonia lactiflora	Probenecid	Sodium- and chloride-dependent betaine transporter / solute carrier family 6 (neurotransmitter transporter)	SLC6A12
Paeonia lactiflora	Phenol	Fibronectin / fibronectin 1 / FIBRONECTIN	FN1
Paeonia lactiflora	Phenol	Alpha-2-antiplasmin / serpin peptidase inhibitor	SERPINF2
Paeonia lactiflora	Probenecid	Heat-stable enterotoxin receptor / guanylate cyclase 2C	GUCY2C
Paeonia lactiflora	Nonylphenol	Kelch-like ECH-associated protein 1 / kelch-like ECH-associated protein 1	KEAP1
Paeonia lactiflora	Eugenol	Calcitonin gene-related peptide type 1 receptor / calcitonin receptor-like / ADRENOMEDULLIN RECEPTOR AM1; CALCRL/RAMP2	CALCRL
Paeonia lactiflora	Probenecid	Angiopoietin-1 / angiopoietin 1	ANGPT1
Paeonia lactiflora	Nonylphenol	toll-like receptor 3	TLR3
Paeonia lactiflora	n-butanol	5-hydroxytryptamine (serotonin) receptor 3B	HTR3B
Paeonia lactiflora	Phenol	v-myb avian myeloblastosis viral oncogene homolog	MYB
Paeonia lactiflora	Eugenol	v-myb avian myeloblastosis viral oncogene homolog	MYB
Paeonia lactiflora	4-Methylphenol	interleukin 12A	IL12A
Paeonia lactiflora	Phenol	interleukin 12A	IL12A
Paeonia lactiflora	Eugenol	interleukin 12A	IL12A
Paeonia lactiflora	Phenol	myeloid cell leukemia 1	MCL1
Paeonia lactiflora	2-Methylbutan-1-ol	sphingosine kinase 2 / SPHINGOSINE KINASE 2	SPHK2
Paeonia lactiflora	n-butanol	sphingosine kinase 1 / SPHINGOSINE KINASE 1	SPHK1
Paeonia lactiflora	Hexane	heparanase	HPSE
Paeonia lactiflora	Phenol	heparanase	HPSE
Paeonia lactiflora	Phenol	thioredoxin / THIOREDOXIN	TXN
Paeonia lactiflora	Nonylphenol	tachykinin receptor 2 / NEUROKININ 2 RECEPTOR	TACR2
Paeonia lactiflora	Phenol	signal transducer and activator of transcription 1	STAT1
Paeonia lactiflora	Eugenol	signal transducer and activator of transcription 1	STAT1
Paeonia lactiflora	Nonylphenol	signal transducer and activator of transcription 1	STAT1
Paeonia lactiflora	Hexane	cholesteryl ester transfer protein	CETP
Paeonia lactiflora	Phenol	CD19 molecule	CD19
Paeonia lactiflora	Butylated hydroxytoluene	CD19 molecule	CD19
Paeonia lactiflora	Eugenol	interleukin 7 receptor	IL7R
Paeonia lactiflora	4-Methylphenol	cadherin 2	CDH2
Paeonia lactiflora	n-butanol	ribosomal protein S6 kinase	RPS6KB1
Paeonia lactiflora	Phenol	CD40 molecule	CD40
Paeonia lactiflora	Probenecid	purinergic receptor P2X	P2RX7
Paeonia lactiflora	Phenol	interleukin 18	IL18
Paeonia lactiflora	Methyl salicylate	chemokine (C-X-C motif) ligand 2	CXCL2
Paeonia lactiflora	(3beta	chemokine (C-C motif) receptor 4 / C-C CHEMOKINE RECEPTOR TYPE 4 (CCR4)	CCR4
Paeonia lactiflora	Nonylphenol	gastrin-releasing peptide receptor	GRPR
Paeonia lactiflora	Eugenol	interleukin 1 receptor	IL1R2
Paeonia lactiflora	Probenecid	solute carrier family 22 (organic anion/urate transporter)	SLC22A12
Paeonia lactiflora	Butylated hydroxytoluene	interleukin 15	IL15
Paeonia lactiflora	Hexane	transthyretin / TRANSTHYRETIN	TTR
Paeonia lactiflora	Phenol	transthyretin / TRANSTHYRETIN	TTR
Paeonia lactiflora	Butylated hydroxytoluene	transthyretin / TRANSTHYRETIN	TTR
Paeonia lactiflora	Apocynin	transthyretin / TRANSTHYRETIN	TTR
Paeonia lactiflora	Hexane	apolipoprotein B	APOB
Paeonia lactiflora	Phenol	apolipoprotein B	APOB
Paeonia lactiflora	Nonylphenol	apolipoprotein B	APOB
Paeonia lactiflora	Gallic acid	apolipoprotein B	APOB
Paeonia lactiflora	Apocynin	NADPH oxidase 1 / NADPH OXIDASE 1	NOX1
Paeonia lactiflora	Butylated hydroxytoluene	stathmin 1	STMN1
Paeonia lactiflora	Eugenol	E2F transcription factor 1	E2F1
Paeonia lactiflora	Phenol	notch 1	NOTCH1
Paeonia lactiflora	Probenecid	solute carrier family 10 (sodium/bile acid cotransporter)	SLC10A2
Paeonia lactiflora	n-butanol	protein tyrosine phosphatase	PTPRJ
Paeonia lactiflora	Hexane	cathepsin A / LYSOSOMAL PROTECTIVE PROTEIN	CTSA
Paeonia lactiflora	4-Hydroxybenzoylcholine	cathepsin A / LYSOSOMAL PROTECTIVE PROTEIN	CTSA
Paeonia lactiflora	Butylated hydroxytoluene	CD37 molecule	CD37
Paeonia lactiflora	Phenol	interleukin 7	IL7
Paeonia lactiflora	Nonylphenol	zinc finger	ZFAND5
Paeonia lactiflora	(6E)-3	angiopoietin-like 3	ANGPTL3
Paeonia lactiflora	Eugenol	chemokine (C-C motif) receptor 7 / C-C CHEMOKINE RECEPTOR TYPE 7	CCR7
Paeonia lactiflora	2-Methylbutan-1-ol	chemokine (C-C motif) ligand 21	CCL21
Paeonia lactiflora	Nonylphenol	itchy E3 ubiquitin protein ligase	ITCH
Paeonia lactiflora	n-butanol	eukaryotic translation initiation factor 4E binding protein 1	EIF4EBP1
Paeonia lactiflora	Nonylphenol	forkhead box C1	FOXC1
Paeonia lactiflora	Nonylphenol	G protein-coupled estrogen receptor 1 / G-PROTEIN COUPLED ESTROGEN RECEPTOR 1	GPER1
Paeonia lactiflora	(6E)-3	high mobility group AT-hook 1	HMGA1
Paeonia lactiflora	Geraniol	high mobility group AT-hook 1	HMGA1
Paeonia lactiflora	4-Methylphenol	F11 receptor	F11R
Paeonia lactiflora	Nonylphenol	F11 receptor	F11R
Paeonia lactiflora	Eugenol	nuclear factor	NFE2L2
Paeonia lactiflora	Butylated hydroxytoluene	nuclear factor	NFE2L2
Paeonia lactiflora	Nonylphenol	nuclear factor	NFE2L2
Paeonia lactiflora	Phenol	nucleus accumbens associated 1	NACC1
Paeonia lactiflora	Probenecid	FK506 binding protein 5	FKBP5
Paeonia lactiflora	Hexane	CD36 molecule (thrombospondin receptor)	CD36
Paeonia lactiflora	Eugenol	CD36 molecule (thrombospondin receptor)	CD36
Paeonia lactiflora	n-butanol	hedgehog acyltransferase	HHAT
Paeonia lactiflora	Nonylphenol	serum/glucocorticoid regulated kinase 2 / SERINE/THREONINE-PROTEIN KINASE SGK2	SGK2
Paeonia lactiflora	Benzaldehyde	solute carrier family 9	SLC9A3
Paeonia lactiflora	n-butanol	purinergic receptor P2Y	P2RY1
Paeonia lactiflora	Nonylphenol	purinergic receptor P2Y	P2RY1
Paeonia lactiflora	Nonylphenol	uncoupling protein 2 (mitochondrial	UCP2
Paeonia lactiflora	Phenol	dual specificity phosphatase 1 / DUAL SPECIFICITY PROTEIN PHOSPHATASE 1	DUSP1
Paeonia lactiflora	Carvacrol	dual specificity phosphatase 1 / DUAL SPECIFICITY PROTEIN PHOSPHATASE 1	DUSP1
Paeonia lactiflora	Phenol	interleukin 4	IL4
Paeonia lactiflora	Furfuranol	interleukin 4	IL4
Paeonia lactiflora	Methyl salicylate	interleukin 4	IL4
Paeonia lactiflora	Butylated hydroxytoluene	interleukin 4	IL4
Paeonia lactiflora	Nonylphenol	interleukin 4	IL4
Paeonia lactiflora	2-(4-Methyl-3-cyclohexen-1-yl)-2-propanol	transketolase / TRANSKETOLASE	TKT
Paeonia lactiflora	Geraniol	transketolase / TRANSKETOLASE	TKT
Paeonia lactiflora	Nonylphenol	coagulation factor II (thrombin) receptor-like 1 / PROTEINASE-ACTIVATED RECEPTOR 2	F2RL1
Paeonia lactiflora	Methyl salicylate	cyclin B1 / CYCLIN B	CCNB1
Paeonia lactiflora	Eugenol	cyclin B1 / CYCLIN B	CCNB1
Paeonia lactiflora	Butylated hydroxytoluene	cyclin B1 / CYCLIN B	CCNB1
Paeonia lactiflora	2-(4-Methyl-3-cyclohexen-1-yl)-2-propanol	tryptase delta 1	TPSD1
Paeonia lactiflora	Butylated hydroxytoluene	transforming growth factor	TGFA
Paeonia lactiflora	Nonylphenol	galanin receptor 1 / GALR1	GALR1
Paeonia lactiflora	Phenol	v-ets avian erythroblastosis virus E26 oncogene homolog 1	ETS1
Paeonia lactiflora	Eugenol	v-ets avian erythroblastosis virus E26 oncogene homolog 1	ETS1
Paeonia lactiflora	Eugenol	calcium channel	CACNA1E
Paeonia lactiflora	Phenol	proliferating cell nuclear antigen / PROLIFERATING CELL NUCLEAR ANTIGEN	PCNA
Paeonia lactiflora	Eugenol	proliferating cell nuclear antigen / PROLIFERATING CELL NUCLEAR ANTIGEN	PCNA
Paeonia lactiflora	Butylated hydroxytoluene	proliferating cell nuclear antigen / PROLIFERATING CELL NUCLEAR ANTIGEN	PCNA
Paeonia lactiflora	Hexane	arachidonate 15-lipoxygenase	ALOX15B
Paeonia lactiflora	n-butanol	v-rel avian reticuloendotheliosis viral oncogene homolog A / V-REL RETICULOENDOTHELIOSIS VIRAL ONCOGENE HOMOLOG A ISOFORM 1	RELA
Paeonia lactiflora	1	v-rel avian reticuloendotheliosis viral oncogene homolog A / V-REL RETICULOENDOTHELIOSIS VIRAL ONCOGENE HOMOLOG A ISOFORM 1	RELA
Paeonia lactiflora	Phenol	v-rel avian reticuloendotheliosis viral oncogene homolog A / V-REL RETICULOENDOTHELIOSIS VIRAL ONCOGENE HOMOLOG A ISOFORM 1	RELA
Paeonia lactiflora	Paeonol	v-rel avian reticuloendotheliosis viral oncogene homolog A / V-REL RETICULOENDOTHELIOSIS VIRAL ONCOGENE HOMOLOG A ISOFORM 1	RELA
Paeonia lactiflora	Eugenol	v-rel avian reticuloendotheliosis viral oncogene homolog A / V-REL RETICULOENDOTHELIOSIS VIRAL ONCOGENE HOMOLOG A ISOFORM 1	RELA
Paeonia lactiflora	Butylated hydroxytoluene	v-rel avian reticuloendotheliosis viral oncogene homolog A / V-REL RETICULOENDOTHELIOSIS VIRAL ONCOGENE HOMOLOG A ISOFORM 1	RELA
Paeonia lactiflora	Nonylphenol	v-rel avian reticuloendotheliosis viral oncogene homolog A / V-REL RETICULOENDOTHELIOSIS VIRAL ONCOGENE HOMOLOG A ISOFORM 1	RELA
Paeonia lactiflora	Gallic acid	v-rel avian reticuloendotheliosis viral oncogene homolog A / V-REL RETICULOENDOTHELIOSIS VIRAL ONCOGENE HOMOLOG A ISOFORM 1	RELA
Paeonia lactiflora	n-butanol	arginine vasopressin	AVP
Paeonia lactiflora	Probenecid	integrin	ITGA2
Paeonia lactiflora	n-butanol	integrin	ITGA2
Paeonia lactiflora	Hexane	integrin	ITGA2
Paeonia lactiflora	Phenol	integrin	ITGA2
Paeonia lactiflora	Eugenol	purinergic receptor P2X	P2RX3
Paeonia lactiflora	Phenol	CD40 ligand	CD40LG
Paeonia lactiflora	Oleic acid	fatty acid binding protein 5 (psoriasis-associated) / FATTY ACID BINDING PROTEIN EPIDERMAL	FABP5
Paeonia lactiflora	n-butanol	insulin-like growth factor binding protein 1 / INSULIN-LIKE GROWTH FACTOR BINDING PROTEIN 1	IGFBP1
Paeonia lactiflora	Phenol	insulin-like growth factor binding protein 1 / INSULIN-LIKE GROWTH FACTOR BINDING PROTEIN 1	IGFBP1
Paeonia lactiflora	Hexane	3-hydroxy-3-methylglutaryl-CoA synthase 2 (mitochondrial)	HMGCS2
Paeonia lactiflora	(6E)-3	3-hydroxy-3-methylglutaryl-CoA synthase 2 (mitochondrial)	HMGCS2
Paeonia lactiflora	Nonylphenol	glycoprotein hormones	CGA
Paeonia lactiflora	Phenol	kininogen 1 / BRADYKININ-1 RECEPTOR	KNG1
Paeonia lactiflora	Methyl salicylate	kininogen 1 / BRADYKININ-1 RECEPTOR	KNG1
Paeonia lactiflora	Eugenol	kininogen 1 / BRADYKININ-1 RECEPTOR	KNG1
Paeonia lactiflora	Benzaldehyde	kininogen 1 / BRADYKININ-1 RECEPTOR	KNG1
Paeonia lactiflora	Butylated hydroxytoluene	kininogen 1 / BRADYKININ-1 RECEPTOR	KNG1
Paeonia lactiflora	n-butanol	prolactin	PRL
Paeonia lactiflora	Phenol	prolactin	PRL
Paeonia lactiflora	Nonylphenol	prolactin	PRL
Paeonia lactiflora	Gallic acid	CCAAT/enhancer binding protein (C/EBP)	CEBPB
Paeonia lactiflora	Phenol	interferon regulatory factor 1	IRF1
Paeonia lactiflora	Thymol	caspase 8	CASP8
Paeonia lactiflora	Phenol	caspase 8	CASP8
Paeonia lactiflora	Gallic acid	caspase 8	CASP8
Paeonia lactiflora	Butylated hydroxytoluene	apolipoprotein A-II	APOA2
Paeonia lactiflora	Phenol	Fas ligand (TNF superfamily	FASLG
Paeonia lactiflora	Benzaldehyde	Fas ligand (TNF superfamily	FASLG
Paeonia lactiflora	Gallic acid	Fas ligand (TNF superfamily	FASLG
Paeonia lactiflora	Hexane	leptin	LEP
Paeonia lactiflora	4-Hydroxybenzoic acid	leptin	LEP
Paeonia lactiflora	Phenol	leptin	LEP
Paeonia lactiflora	Butylated hydroxytoluene	leptin	LEP
Paeonia lactiflora	Nonylphenol	leptin	LEP
Paeonia lactiflora	Oleic acid	fatty acid binding protein 4	FABP4
Paeonia lactiflora	Butylated hydroxytoluene	secreted phosphoprotein 1	SPP1
Paeonia lactiflora	Butylated hydroxytoluene	integrin-linked kinase	ILK
Paeonia lactiflora	Phenol	GATA binding protein 4	GATA4
Paeonia lactiflora	Phenol	tumor necrosis factor	TNFAIP3
Paeonia lactiflora	Eugenol	tumor necrosis factor	TNFAIP3
Paeonia lactiflora	(+/-)-Eucalyptol	kallikrein-related peptidase 3 / PROSTATE SPECIFIC ANTIGEN	KLK3
Paeonia lactiflora	Phenol	kallikrein-related peptidase 3 / PROSTATE SPECIFIC ANTIGEN	KLK3
Paeonia lactiflora	Hexane	lysyl oxidase / LYSYL OXIDASE	LOX
Paeonia lactiflora	Phenol	lysyl oxidase / LYSYL OXIDASE	LOX
Paeonia lactiflora	Eugenol	activating transcription factor 3	ATF3
Paeonia lactiflora	4-Methylphenol	chemokine (C-X3-C motif) ligand 1	CX3CL1
Paeonia lactiflora	4-Hydroxybenzoic acid	cystathionine-beta-synthase	CBS
Paeonia lactiflora	Phenol	cystathionine-beta-synthase	CBS
Paeonia lactiflora	n-butanol	protein kinase C	PRKCZ
Paeonia lactiflora	Hexane	cathepsin C	CTSC
Paeonia lactiflora	Phenol	cathepsin C	CTSC
Paeonia lactiflora	Phenol	nucleolin	NCL
Paeonia lactiflora	Phenol	cyclin-dependent kinase inhibitor 2A	CDKN2A
Paeonia lactiflora	4-Allyl-2-methoxy-3-methylphenol	cyclin-dependent kinase inhibitor 2A	CDKN2A
Paeonia lactiflora	Oleic acid	fatty acid binding protein 1	FABP1
Paeonia lactiflora	Eugenol	integrin	ITGA6
Paeonia lactiflora	Phenol	protein phosphatase	PPM1D
Paeonia lactiflora	Benzaldehyde	myelin oligodendrocyte glycoprotein	MOG
Paeonia lactiflora	Phenol	heat shock 60kDa protein 1 (chaperonin)	HSPD1
Paeonia lactiflora	Carvacrol	heat shock 60kDa protein 1 (chaperonin)	HSPD1
Paeonia lactiflora	Phenol	cyclin-dependent kinase inhibitor 1A (p21	CDKN1A
Paeonia lactiflora	Geraniol	cyclin-dependent kinase inhibitor 1A (p21	CDKN1A
Paeonia lactiflora	Eugenol	cyclin-dependent kinase inhibitor 1A (p21	CDKN1A
Paeonia lactiflora	4-Allyl-2-methoxy-3-methylphenol	cyclin-dependent kinase inhibitor 1A (p21	CDKN1A
Paeonia lactiflora	Gallic acid	cyclin-dependent kinase inhibitor 1A (p21	CDKN1A
Paeonia lactiflora	Phenol	alpha-fetoprotein	AFP
Paeonia lactiflora	Butylated hydroxytoluene	tenascin C	TNC
Paeonia lactiflora	Gallic acid	troponin T type 2 (cardiac)	TNNT2
Paeonia lactiflora	Phenol	integrin	ITGAM
Paeonia lactiflora	Nonylphenol	inositol polyphosphate-1-phosphatase	INPP1
Paeonia lactiflora	Butylated hydroxytoluene	selectin L / LEUKOCYTE ADHESION MOLECULE-1	SELL
Paeonia lactiflora	Nonylphenol	acylaminoacyl-peptide hydrolase	APEH
Paeonia lactiflora	Eugenol	chemokine (C-X-C motif) ligand 1 (melanoma growth stimulating activity	CXCL1
Paeonia lactiflora	Probenecid	GATA binding protein 3	GATA3
Paeonia lactiflora	Gallic acid	advanced glycosylation end product-specific receptor / ADVANCED GLYCOSYLATION END PRODUCT-SPECIFIC RECEPTOR	AGER
Paeonia lactiflora	Geraniol	homeobox B13	HOXB13
Paeonia lactiflora	n-butanol	solute carrier family 2 (facilitated glucose transporter)	SLC2A4
Paeonia lactiflora	Eugenol	solute carrier family 2 (facilitated glucose transporter)	SLC2A4
Paeonia lactiflora	Butylated hydroxytoluene	cyclin E1 / CDK3/CYCLIN E	CCNE1
Paeonia lactiflora	Gallic acid	cyclin E1 / CDK3/CYCLIN E	CCNE1
Paeonia lactiflora	Eugenol	growth arrest and DNA-damage-inducible	GADD45B
Paeonia lactiflora	4-Allyl-2-methoxy-3-methylphenol	growth arrest and DNA-damage-inducible	GADD45B
Paeonia lactiflora	Nonylphenol	adiponectin	ADIPOQ
Paeonia lactiflora	Phenol	mutS homolog 2	MSH2
Paeonia lactiflora	2-(4-Methyl-3-cyclohexen-1-yl)-2-propanol	inhibitor of DNA binding 2	ID2
Paeonia lactiflora	Phenol	nuclear receptor subfamily 0	NR0B2
Paeonia lactiflora	Phenol	deoxyribonuclease I	DNASE1
Paeonia lactiflora	Phenol	FOS-like antigen 1	FOSL1
Paeonia lactiflora	Butylated hydroxytoluene	FOS-like antigen 1	FOSL1
Paeonia lactiflora	Phenol	ELAV like RNA binding protein 1 / ELAV-LIKE PROTEIN 1	ELAVL1
Paeonia lactiflora	Butylated hydroxytoluene	ELAV like RNA binding protein 1 / ELAV-LIKE PROTEIN 1	ELAVL1
Paeonia lactiflora	Apocynin	oxidized low density lipoprotein (lectin-like) receptor 1	OLR1
Paeonia lactiflora	Phenol	xeroderma pigmentosum	XPA
Paeonia lactiflora	4-Hydroxybenzoic acid	dopachrome tautomerase	DCT
Paeonia lactiflora	Phenol	dopachrome tautomerase	DCT
Paeonia lactiflora	Eugenol	E2F transcription factor 2	E2F2
Paeonia lactiflora	Phenol	CD69 molecule	CD69
Paeonia lactiflora	Benzaldehyde	COP9 signalosome subunit 5	COPS5
Paeonia lactiflora	Furfuranol	endoplasmic reticulum aminopeptidase 1 / ENDOPLASMIC RETICULUM AMINOPEPTIDASE 1	ERAP1
Paeonia lactiflora	Hexane	lipase	LIPE
Paeonia lactiflora	Phenol	neutrophil cytosolic factor 1 / NEUTROPHIL CYTOSOLIC FACTOR 1	NCF1
Paeonia lactiflora	Gallic acid	neutrophil cytosolic factor 1 / NEUTROPHIL CYTOSOLIC FACTOR 1	NCF1
Paeonia lactiflora	n-butanol	solute carrier family 2 (facilitated glucose transporter)	SLC2A1
Paeonia lactiflora	Benzaldehyde	solute carrier family 2 (facilitated glucose transporter)	SLC2A1
Paeonia lactiflora	Butylated hydroxytoluene	solute carrier family 2 (facilitated glucose transporter)	SLC2A1
Paeonia lactiflora	Phenylacetaldehyde	mitogen-activated protein kinase kinase kinase 5 / MAP3K5	MAP3K5
Paeonia lactiflora	Eugenol	mitogen-activated protein kinase kinase kinase 5 / MAP3K5	MAP3K5
Paeonia lactiflora	Apocynin	mitogen-activated protein kinase kinase kinase 5 / MAP3K5	MAP3K5
Paeonia lactiflora	(+/-)-Eucalyptol	transient receptor potential cation channel	TRPM2
Paeonia lactiflora	Apocynin	transient receptor potential cation channel	TRPC6
Paeonia lactiflora	Probenecid	caspase 9	CASP9
Paeonia lactiflora	n-butanol	caspase 9	CASP9
Paeonia lactiflora	Thymol	caspase 9	CASP9
Paeonia lactiflora	Eugenol	caspase 9	CASP9
Paeonia lactiflora	Phenol	cadherin 1	CDH1
Paeonia lactiflora	Butylated hydroxytoluene	cadherin 1	CDH1
Paeonia lactiflora	Nonylphenol	galanin receptor 2 / GALR2	GALR2
Paeonia lactiflora	n-butanol	growth hormone 1	GH1
Paeonia lactiflora	Phenol	growth hormone 1	GH1
Paeonia lactiflora	Phenol	DNA (cytosine-5-)-methyltransferase 3 beta / DNA (CYTOSINE-5)-METHYLTRANSFERASE 3B	DNMT3B
Paeonia lactiflora	Phenol	breast cancer 2	BRCA2
Paeonia lactiflora	Phenol	myeloid differentiation primary response 88	MYD88
Paeonia lactiflora	Nonylphenol	myeloid differentiation primary response 88	MYD88
Paeonia lactiflora	Nonylphenol	lipopolysaccharide binding protein	LBP
Paeonia lactiflora	Butylated hydroxytoluene	diablo	DIABLO
Paeonia lactiflora	Phenol	v-rel avian reticuloendotheliosis viral oncogene homolog	REL
Paeonia lactiflora	Phenol	forkhead box M1	FOXM1
Paeonia lactiflora	Butylated hydroxytoluene	forkhead box M1	FOXM1
Paeonia lactiflora	Phenol	transferrin receptor	TFRC
Paeonia lactiflora	Butylated hydroxytoluene	transferrin receptor	TFRC
Paeonia lactiflora	Thymol	protein tyrosine phosphatase	PTPRZ1
Paeonia lactiflora	Carvacrol	transient receptor potential cation channel	TRPV4
Paeonia lactiflora	n-butanol	platelet-derived growth factor beta polypeptide / PDGF	PDGFB
Paeonia lactiflora	Phenol	platelet-derived growth factor beta polypeptide / PDGF	PDGFB
Paeonia lactiflora	Eugenol	E2F transcription factor 3	E2F3
Paeonia lactiflora	Hexane	diacylglycerol O-acyltransferase 1 / DIACYLGLYCEROL O-ACYLTRANSFERASE 1	DGAT1
Paeonia lactiflora	Hexane	apolipoprotein A-I	APOA1
Paeonia lactiflora	Phenol	apolipoprotein A-I	APOA1
Paeonia lactiflora	Butylated hydroxytoluene	apolipoprotein A-I	APOA1
Paeonia lactiflora	Phenol	heterogeneous nuclear ribonucleoprotein A1 / HETEROGENEOUS NUCLEAR RIBONUCLEOPROTEIN A1	HNRNPA1
Paeonia lactiflora	Butylated hydroxytoluene	heterogeneous nuclear ribonucleoprotein A1 / HETEROGENEOUS NUCLEAR RIBONUCLEOPROTEIN A1	HNRNPA1
Paeonia lactiflora	Phenol	Fas cell surface death receptor	FAS
Paeonia lactiflora	Phenol	signal transducer and activator of transcription 3 (acute-phase response factor) / SIGNAL TRANSDUCER AND ACTIVATOR OF TRANSCRIPTION 3	STAT3
Paeonia lactiflora	Nonylphenol	signal transducer and activator of transcription 3 (acute-phase response factor) / SIGNAL TRANSDUCER AND ACTIVATOR OF TRANSCRIPTION 3	STAT3
Paeonia lactiflora	4-Hydroxybenzoic acid	dicer 1	DICER1
Paeonia lactiflora	Phenol	dicer 1	DICER1
Paeonia lactiflora	Phenol	tumor necrosis factor receptor superfamily	TNFRSF11A
Paeonia lactiflora	4-Methylphenol	cytochrome P450	Cyp2b2
Paeonia lactiflora	Benzyl alcohol	cytochrome P450	Cyp2b2
Paeonia lactiflora	Butylated hydroxytoluene	cytochrome P450	Cyp2b2
Paeonia lactiflora	Phenol	ryanodine receptor 2 (cardiac)	RYR2
Paeonia lactiflora	n-butanol	alkaline phosphatase	ALPL
Paeonia lactiflora	Thymol	alkaline phosphatase	ALPL
Paeonia lactiflora	Hexane	alkaline phosphatase	ALPL
Paeonia lactiflora	Benzyl alcohol	alkaline phosphatase	ALPL
Paeonia lactiflora	Phenol	alkaline phosphatase	ALPL
Paeonia lactiflora	Eugenol	alkaline phosphatase	ALPL
Paeonia lactiflora	Nonylphenol	alkaline phosphatase	ALPL
Paeonia lactiflora	1	-	ERG1
Paeonia lactiflora	Probenecid	albumin / SERUM ALBUMIN	ALB
Paeonia lactiflora	4-Methylphenol	albumin / SERUM ALBUMIN	ALB
Paeonia lactiflora	n-butanol	albumin / SERUM ALBUMIN	ALB
Paeonia lactiflora	Thymol	albumin / SERUM ALBUMIN	ALB
Paeonia lactiflora	Hexane	albumin / SERUM ALBUMIN	ALB
Paeonia lactiflora	4-Hydroxybenzoic acid	albumin / SERUM ALBUMIN	ALB
Paeonia lactiflora	Benzyl alcohol	albumin / SERUM ALBUMIN	ALB
Paeonia lactiflora	Phenol	albumin / SERUM ALBUMIN	ALB
Paeonia lactiflora	2-Methylphenol	albumin / SERUM ALBUMIN	ALB
Paeonia lactiflora	Nonylphenol	albumin / SERUM ALBUMIN	ALB
Paeonia lactiflora	Gallic acid	albumin / SERUM ALBUMIN	ALB
Paeonia lactiflora	Citronellal	inositol 1	ITPR2
Paeonia lactiflora	Citronellal	inositol 1	ITPR3
Paeonia lactiflora	Hexane	stearoyl-CoA desaturase (delta-9-desaturase) / ACYL-COA DESATURASE	SCD
Paeonia lactiflora	Hexane	diacylglycerol O-acyltransferase 2 / DIACYL GLYCEROLACYLTRANSFERASE 2 (DGAT-2)	DGAT2
Paeonia lactiflora	Phenol	ferritin mitochondrial	FTMT
Paeonia lactiflora	Benzaldehyde	pepsinogen 5	PGA5
Paeonia lactiflora	Hexane	arachidonate lipoxygenase 3	ALOXE3
Paeonia lactiflora	Hexane	arachidonate 12-lipoxygenase	ALOX12B
Paeonia lactiflora	Butylated hydroxytoluene	apolipoprotein A-IV	APOA4
Paeonia lactiflora	4-Methylphenol	cytochrome P450	CYP2E1
Paeonia lactiflora	Phenylethyl alcohol	cytochrome P450	CYP2E1
Paeonia lactiflora	Hexane	cytochrome P450	CYP2E1
Paeonia lactiflora	Benzyl alcohol	cytochrome P450	CYP2E1
Paeonia lactiflora	(+/-)-Eucalyptol	cytochrome P450	CYP2E1
Paeonia lactiflora	Phenol	cytochrome P450	CYP2E1
Paeonia lactiflora	Eugenol	cytochrome P450	CYP2E1
Paeonia lactiflora	Hexane	cytochrome P450	CYP27A1
Paeonia lactiflora	Eugenol	cytochrome P450	CYP27A1
Paeonia lactiflora	4-Hydroxybenzoic acid	cytochrome P450	CYP39A1
Paeonia lactiflora	Probenecid	cytochrome P450	CYP2C19
Paeonia lactiflora	Methyl salicylate	cytochrome P450	CYP3A7
Paeonia lactiflora	4-Hydroxybenzoic acid	cytochrome P450	CYP7A1
Paeonia lactiflora	4-Hydroxybenzoic acid	cytochrome P450	CYP7B1
Paeonia lactiflora	4-Hydroxybenzoic acid	cytochrome P450	CYP8B1
Paeonia lactiflora	(6E)-3	cytochrome P450	CYP2A13
Paeonia lactiflora	4-Hydroxybenzoic acid	coenzyme Q6 monooxygenase	COQ6
Paeonia lactiflora	Phenol	coenzyme Q6 monooxygenase	COQ6
Paeonia lactiflora	Phenol	cytochrome P450	CYP4F3
Paeonia lactiflora	Phenol	cytochrome P450	CYP4F2
Paeonia lactiflora	Methyl salicylate	cytochrome P450	CYP3A43
Paeonia lactiflora	Phenol	carbohydrate (chondroitin 6) sulfotransferase 3	CHST3
Paeonia lactiflora	Phenol	UDP glucuronosyltransferase 2 family	UGT2B7
Paeonia lactiflora	4-Hydroxybenzoylcholine	UDP glucuronosyltransferase 2 family	UGT2B7
Paeonia lactiflora	Eugenol	UDP glucuronosyltransferase 2 family	UGT2B7
Paeonia lactiflora	Phenol	sulfotransferase family	SULT1A2
Paeonia lactiflora	Methyl salicylate	galactose-3-O-sulfotransferase 1	GAL3ST1
Paeonia lactiflora	Probenecid	sulfatase 2	SULF2
Paeonia lactiflora	Probenecid	solute carrier organic anion transporter family	SLCO1B1
Paeonia lactiflora	4-Hydroxybenzoic acid	ATP-binding cassette	ABCG5
Paeonia lactiflora	Hexane	lipoprotein	LPA
Paeonia lactiflora	Phenol	lipoprotein	LPA
Paeonia lactiflora	casuariin	lipoprotein	LPA
Paeonia lactiflora	Butylated hydroxytoluene	lipoprotein	LPA
Paeonia lactiflora	Phenol	polymerase (DNA directed) iota	POLI
Paeonia lactiflora	4-Allyl-2-methoxy-3-methylphenol	polymerase (DNA-directed)	POLD3
Paeonia lactiflora	Salicylaldehyde	flavin containing monooxygenase 1	FMO1
Paeonia lactiflora	Phenol	thyroglobulin	TG
Paeonia lactiflora	Phenol	lactoperoxidase / LACTOPEROXIDASE	LPO
Paeonia lactiflora	Benzaldehyde	immunoglobulin superfamily	IGSF6
Paeonia lactiflora	Nonylphenol	immunoglobulin lambda-like polypeptide 1	IGLL1
Paeonia lactiflora	Phenol	CD79a molecule	CD79A
Paeonia lactiflora	Nonylphenol	rhomboid 5 homolog 1 (Drosophila)	RHBDF1
Paeonia lactiflora	Probenecid	BCL2-associated X protein	BAX
Paeonia lactiflora	Thymol	BCL2-associated X protein	BAX
Paeonia lactiflora	Phenol	BCL2-associated X protein	BAX
Paeonia lactiflora	Eugenol	BCL2-associated X protein	BAX
Paeonia lactiflora	Gallic acid	BCL2-associated X protein	BAX
Paeonia lactiflora	Phenol	proteasome (prosome	PSMD4
Paeonia lactiflora	Nonylphenol	proteasome (prosome	PSMC2
Paeonia lactiflora	Nonylphenol	proteasome (prosome	PSME3
Paeonia lactiflora	n-butanol	cyclin D3 / CDK4/CYCLIN D3	CCND3
Paeonia lactiflora	Benzaldehyde	cyclin H / CDK-ACTIVATING KINASE ASSEMBLY FACTOR MAT1/CYCLIN H/CYCLIN-DEPENDENT KINASE 7	CCNH
Paeonia lactiflora	Hexane	cyclin F	CCNF
Paeonia lactiflora	Phenol	cyclin F	CCNF
Paeonia lactiflora	Butylated hydroxytoluene	cyclin F	CCNF
Paeonia lactiflora	4-Allyl-2-methoxy-3-methylphenol	cyclin G1	CCNG1
Paeonia lactiflora	Nonylphenol	cyclin G1	CCNG1
Paeonia lactiflora	Nonylphenol	resistin	RETN
Paeonia lactiflora	Hexane	scavenger receptor class B	SCARB2
Paeonia lactiflora	(6E)-3	lymphocyte cytosolic protein 1 (L-plastin)	LCP1
Paeonia lactiflora	Nonylphenol	eukaryotic translation elongation factor 1 beta 2	EEF1B2
Paeonia lactiflora	Eugenol	sodium channel	SCN7A
Paeonia lactiflora	casuariin	muscle	MUSK
Paeonia lactiflora	Phenol	arylacetamide deacetylase	AADAC
Paeonia lactiflora	Hexane	carboxyl ester lipase	CEL
Paeonia lactiflora	Phenol	carboxyl ester lipase	CEL
Paeonia lactiflora	Butylated hydroxytoluene	chemokine (C-C motif) ligand 17	CCL17
Paeonia lactiflora	Phenol	heat shock 70kDa protein 4	HSPA4
Paeonia lactiflora	Carvacrol	heat shock 70kDa protein 4	HSPA4
Paeonia lactiflora	Nonylphenol	oxysterol binding protein-like 2	OSBPL2
Paeonia lactiflora	[(3R	transglutaminase 4	TGM4
Paeonia lactiflora	3-(beta-D-Glucopyranosyloxy)-7-hydroxy-2-(4-hydroxy-3-methoxyphenyl)-5-chromeniumyl beta-D-glucopyranoside chloride	transglutaminase 4	TGM4
Paeonia lactiflora	Phenol	hemoglobin	HBE1
Paeonia lactiflora	Nonylphenol	acetyl-CoA acyltransferase 2	ACAA2
Paeonia lactiflora	n-butanol	hydroxyacyl-CoA dehydrogenase/3-ketoacyl-CoA thiolase/enoyl-CoA hydratase (trifunctional protein)	HADHB
Paeonia lactiflora	(6E)-3	lysyl oxidase-like 1	LOXL1
Paeonia lactiflora	4-Hydroxybenzoic acid	adenylosuccinate lyase	ADSL
Paeonia lactiflora	4-Hydroxybenzoylcholine	solute carrier family 4 (anion exchanger)	SLC4A1
Paeonia lactiflora	4-Hydroxybenzoylcholine	solute carrier family 4 (anion exchanger)	SLC4A3
Paeonia lactiflora	4-Hydroxybenzoylcholine	solute carrier family 4	SLC4A11
Paeonia lactiflora	Probenecid	tubulin	TUBB7P
Paeonia lactiflora	Phenylacetaldehyde	amine oxidase	AOC2
Paeonia lactiflora	Phenol	paraoxonase 2	PON2
Paeonia lactiflora	Butylated hydroxytoluene	paraoxonase 2	PON2
Paeonia lactiflora	Phenol	arylsulfatase E (chondrodysplasia punctata 1)	ARSE
Paeonia lactiflora	Phenol	granzyme A (granzyme 1	GZMA
Paeonia lactiflora	Butylated hydroxytoluene	granzyme A (granzyme 1	GZMA
Paeonia lactiflora	2-Methylphenol	mannan-binding lectin serine peptidase 1 (C4/C2 activating component of Ra-reactive factor)	MASP1
Paeonia lactiflora	Hexane	chymotrypsinogen B1	CTRB1
Paeonia lactiflora	Phenol	chymotrypsinogen B1	CTRB1
Paeonia lactiflora	Nonylphenol	protease	PRSS27
Paeonia lactiflora	n-butanol	glycosylphosphatidylinositol specific phospholipase D1	GPLD1
Paeonia lactiflora	Butylated hydroxytoluene	glycosylphosphatidylinositol specific phospholipase D1	GPLD1
Paeonia lactiflora	Nonylphenol	peroxiredoxin 1	PRDX1
Paeonia lactiflora	Eugenol	peroxiredoxin 3	PRDX3
Paeonia lactiflora	Nonylphenol	peroxiredoxin 4	PRDX4
Paeonia lactiflora	Furfuranol	leucyl/cystinyl aminopeptidase / CYSTINYL AMINOPEPTIDASE	LNPEP
Paeonia lactiflora	Furfuranol	thyrotropin-releasing hormone degrading enzyme	TRHDE
Paeonia lactiflora	4-Hydroxybenzoylcholine	carboxypeptidase	CPVL
Paeonia lactiflora	Phenol	breast cancer 1	BRCA1
Paeonia lactiflora	4-Allyl-2-methoxy-3-methylphenol	breast cancer 1	BRCA1
Paeonia lactiflora	Phenol	topoisomerase (DNA) III alpha	TOP3A
Paeonia lactiflora	Probenecid	solute carrier organic anion transporter family	SLCO4A1
Paeonia lactiflora	Butylated hydroxytoluene	glutamine-fructose-6-phosphate transaminase 2	GFPT2
Paeonia lactiflora	Phenol	low density lipoprotein receptor-related protein 5	LRP5
Paeonia lactiflora	Phenol	very low density lipoprotein receptor	VLDLR
Paeonia lactiflora	Nonylphenol	annexin A7	ANXA7
Paeonia lactiflora	Phenol	myosin	MYH1
Paeonia lactiflora	Phenol	myosin	MYH13
Paeonia lactiflora	Phenol	myosin	MYH2
Paeonia lactiflora	Phenol	myosin	MYH4
Paeonia lactiflora	Butylated hydroxytoluene	myosin	MYL3
Paeonia lactiflora	Nonylphenol	myosin	MYL1
Paeonia lactiflora	Nonylphenol	myosin	MYH9
Paeonia lactiflora	Phenol	myosin	MYH6
Paeonia lactiflora	Phenylethyl alcohol	cyclic nucleotide gated channel alpha 1	CNGA1
Paeonia lactiflora	Probenecid	ATP-binding cassette	ABCC3
Paeonia lactiflora	Phenol	mutL homolog 1	MLH1
Paeonia lactiflora	Nonylphenol	insulin-like growth factor binding protein 5 / INSULIN-LIKE GROWTH FACTOR BINDING PROTEIN 5	IGFBP5
Paeonia lactiflora	casuariin	neurotrophic tyrosine kinase	NTRK3
Paeonia lactiflora	2-Methylphenol	FK506 binding protein 14	FKBP14
Paeonia lactiflora	2-Methylphenol	FK506 binding protein 7	FKBP7
Paeonia lactiflora	2-Methylphenol	FK506 binding protein 11	FKBP11
Paeonia lactiflora	2-Methylphenol	FK506 binding protein 10	FKBP10
Paeonia lactiflora	2-Methylphenol	FK506 binding protein 2	FKBP2
Paeonia lactiflora	Probenecid	peptidylprolyl isomerase (cyclophilin)-like 2	PPIL2
Paeonia lactiflora	Nonylphenol	peptidylprolyl isomerase (cyclophilin)-like 2	PPIL2
Paeonia lactiflora	Probenecid	peptidylprolyl isomerase (cyclophilin)-like 3	PPIL3
Paeonia lactiflora	Probenecid	ATP-binding cassette	ABCC4
Paeonia lactiflora	Probenecid	solute carrier organic anion transporter family	SLCO1B3
Paeonia lactiflora	Probenecid	ATP-binding cassette	ABCC6
Paeonia lactiflora	Probenecid	solute carrier organic anion transporter family	SLCO1A2
Paeonia lactiflora	Probenecid	ATP-binding cassette	ABCC10
Paeonia lactiflora	Probenecid	ATP-binding cassette	ABCC5
Paeonia lactiflora	Probenecid	solute carrier family 10	SLC10A4
Paeonia lactiflora	Probenecid	solute carrier family 10 (sodium/bile acid cotransporter)	SLC10A1
Paeonia lactiflora	Probenecid	solute carrier organic anion transporter family	SLCO1C1
Paeonia lactiflora	Probenecid	solute carrier family 22 (organic anion transporter)	SLC22A9
Paeonia lactiflora	Probenecid	solute carrier organic anion transporter family	SLCO3A1
Paeonia lactiflora	Probenecid	solute carrier family 16	SLC16A9
Paeonia lactiflora	Probenecid	solute carrier family 16	SLC16A14
Paeonia lactiflora	Probenecid	solute carrier family 16	SLC16A11
Paeonia lactiflora	Probenecid	solute carrier organic anion transporter family	SLCO4C1
Paeonia lactiflora	Probenecid	leukocyte specific transcript 1	LST1
Paeonia lactiflora	Probenecid	solute carrier organic anion transporter family	SLCO2A1
Paeonia lactiflora	Probenecid	solute carrier family 22 (organic anion transporter)	SLC22A7
Paeonia lactiflora	Benzyl alcohol	meningioma expressed antigen 5 (hyaluronidase) / N-ACETYL-BETA-D-GLUCOSAMINIDASE (O-GLCNACASE)	MGEA5
Paeonia lactiflora	Phenol	insulin-like growth factor binding protein 2	IGFBP2
Paeonia lactiflora	Nonylphenol	EPH receptor A8 / EPHA8	EPHA8
Paeonia lactiflora	Nonylphenol	ets variant 6 / TRANSCRIPTION FACTOR ETV6	ETV6
Paeonia lactiflora	Nonylphenol	mitogen-activated protein kinase kinase 3 / MAPK/ERK KINASE 3 (MEK3)	MAP2K3
Paeonia lactiflora	Nonylphenol	mitogen-activated protein kinase kinase 6 / MITOGEN-ACTIVATED PROTEIN KINASE KINASE 6 (MKK6)	MAP2K6
Paeonia lactiflora	Eugenol	factor interacting with PAPOLA and CPSF1	FIP1L1
Paeonia lactiflora	casuariin	receptor tyrosine kinase-like orphan receptor 1	ROR1
Paeonia lactiflora	Phenol	signal transducer and activator of transcription 5A / SIGNAL TRANSDUCER AND ACTIVATOR OF TRANSCRIPTION 5A	STAT5A
Paeonia lactiflora	Nonylphenol	signal transducer and activator of transcription 5A / SIGNAL TRANSDUCER AND ACTIVATOR OF TRANSCRIPTION 5A	STAT5A
Paeonia lactiflora	Gallic acid	aggrecan	ACAN
Paeonia lactiflora	Nonylphenol	collagen	COL6A2
Paeonia lactiflora	Butylated hydroxytoluene	collagen	COL18A1
Paeonia lactiflora	Eugenol	cyclin-dependent kinase inhibitor 1B (p27	CDKN1B
Paeonia lactiflora	Gallic acid	cyclin-dependent kinase inhibitor 1B (p27	CDKN1B
Paeonia lactiflora	Hexane	glutamate receptor	GRM6
Paeonia lactiflora	Nonylphenol	glutamate receptor	GRM6
Paeonia lactiflora	4-Hydroxybenzoic acid	ATP-binding cassette	ABCG8
Paeonia lactiflora	Eugenol	ATP-binding cassette	ABCA6
Paeonia lactiflora	Probenecid	transporter 1	TAP1
Paeonia lactiflora	Probenecid	ATP-binding cassette	ABCA8
Paeonia lactiflora	Nonylphenol	ATP-binding cassette	ABCA2
Paeonia lactiflora	Probenecid	ATP-binding cassette	ABCB9
Paeonia lactiflora	Butylated hydroxytoluene	tryptophan 2	TDO2
Paeonia lactiflora	Gallic acid	ribosomal protein S6 kinase	RPS6KA5
Paeonia lactiflora	n-butanol	eukaryotic translation initiation factor 3	EIF3I
Paeonia lactiflora	Phenol	argonaute RISC catalytic component 2	AGO2
Paeonia lactiflora	Nonylphenol	eukaryotic translation initiation factor 1A	EIF1AX
Paeonia lactiflora	n-butanol	ribosomal protein S6 kinase	RPS6KB2
Paeonia lactiflora	Phenol	eukaryotic translation initiation factor 4 gamma	EIF4G1
Paeonia lactiflora	n-butanol	ribosomal protein S6	RPS6
Paeonia lactiflora	Methyl salicylate	marker of proliferation Ki-67	MKI67
Paeonia lactiflora	4-Allyl-2-methoxy-3-methylphenol	marker of proliferation Ki-67	MKI67
Paeonia lactiflora	Phenol	X-ray repair complementing defective repair in Chinese hamster cells 6	XRCC6
Paeonia lactiflora	Hexane	lecithin-cholesterol acyltransferase / LECITHIN-CHOLESTEROL ACYLTRANSFERASE (LCAT)	LCAT
Paeonia lactiflora	Phenol	epoxide hydrolase 1	EPHX1
Paeonia lactiflora	4-Hydroxybenzoic acid	ectonucleotide pyrophosphatase/phosphodiesterase 7	ENPP7
Paeonia lactiflora	4-Hydroxybenzoic acid	ectonucleotide pyrophosphatase/phosphodiesterase 3	ENPP3
Paeonia lactiflora	4-Hydroxybenzoic acid	ectonucleotide pyrophosphatase/phosphodiesterase 6	ENPP6
Paeonia lactiflora	Benzyl alcohol	5'-nucleotidase	NT5C1A
Paeonia lactiflora	4-Hydroxybenzoic acid	ectonucleotide pyrophosphatase/phosphodiesterase 2 / AUTOTAXIN	ENPP2
Paeonia lactiflora	Benzyl alcohol	5'-nucleotidase	NT5C3A
Paeonia lactiflora	Phenol	tRNA nucleotidyl transferase	TRNT1
Paeonia lactiflora	Benzyl alcohol	5'	NT5C
Paeonia lactiflora	Phenol	5'	NT5C
Paeonia lactiflora	Eugenol	potassium channel	KCNJ2
Paeonia lactiflora	Nonylphenol	nuclear transcription factor	NFX1
Paeonia lactiflora	Phenol	RAD52 homolog (S. cerevisiae)	RAD52
Paeonia lactiflora	4-Allyl-2-methoxy-3-methylphenol	RAD52 homolog (S. cerevisiae)	RAD52
Paeonia lactiflora	Eugenol	solute carrier family 16 (aromatic amino acid transporter)	SLC16A10
Paeonia lactiflora	Phenol	histone cluster 1	HIST1H4C
Paeonia lactiflora	Apocynin	lamin B1	LMNB1
Paeonia lactiflora	Apocynin	lamin A/C	LMNA
Paeonia lactiflora	Apocynin	lamin B2	LMNB2
Paeonia lactiflora	Hexane	thimet oligopeptidase 1	THOP1
Paeonia lactiflora	Nonylphenol	thimet oligopeptidase 1	THOP1
Paeonia lactiflora	Butylated hydroxytoluene	phosphate regulating endopeptidase homolog	PHEX
Paeonia lactiflora	Hexane	neurolysin (metallopeptidase M3 family)	NLN
Paeonia lactiflora	(6E)-3	sortilin 1 / NEUROTENSIN RECEPTOR 3	SORT1
Paeonia lactiflora	Nonylphenol	purinergic receptor P2X	P2RX2
Paeonia lactiflora	Eugenol	chemokine (C-C motif) ligand 13	CCL13
Paeonia lactiflora	Phenol	cytochrome b-245	CYBA
Paeonia lactiflora	Apocynin	cytochrome b-245	CYBA
Paeonia lactiflora	Nonylphenol	cytochrome b-245	CYBA
Paeonia lactiflora	Hexane	chemokine (C-X-C motif) ligand 16	CXCL16
Paeonia lactiflora	Eugenol	chemokine (C-C motif) ligand 19	CCL19
Paeonia lactiflora	2-Methylbutan-1-ol	chemokine (C-C motif) ligand 19	CCL19
Paeonia lactiflora	Eugenol	chemokine (C-C motif) ligand 4	CCL4
Paeonia lactiflora	Phenol	chemokine (C-X-C motif) ligand 9	CXCL9
Paeonia lactiflora	Phenol	H2A histone family	H2AFX
Paeonia lactiflora	n-butanol	proenkephalin	PENK
Paeonia lactiflora	Phenol	cortistatin	CORT
Paeonia lactiflora	Phenol	LPS-responsive vesicle trafficking	LRBA
Paeonia lactiflora	Benzaldehyde	protein kinase	PRKG1
Paeonia lactiflora	Benzaldehyde	protein kinase	PRKG2
Paeonia lactiflora	Hexane	sterol regulatory element binding transcription factor 2 / STEROL REGULATORY ELEMENT-BINDING PROTEIN 2	SREBF2
Paeonia lactiflora	Benzaldehyde	zinc finger protein 384	ZNF384
Paeonia lactiflora	Nonylphenol	lysine (K)-specific methyltransferase 2A	KMT2A
Paeonia lactiflora	Nonylphenol	cartilage associated protein	CRTAP
Paeonia lactiflora	Phenol	NDC80 kinetochore complex component	NDC80
Paeonia lactiflora	Geraniol	homeobox A10	HOXA10
Paeonia lactiflora	Phenol	early growth response 1	EGR1
Paeonia lactiflora	Eugenol	early growth response 1	EGR1
Paeonia lactiflora	4-Allyl-2-methoxy-3-methylphenol	early growth response 1	EGR1
Paeonia lactiflora	Phenol	branched chain keto acid dehydrogenase E1	BCKDHA
Paeonia lactiflora	Phenol	transglutaminase 1 / PROTEIN-GLUTAMINE GAMMA-GLUTAMYLTRANSFERASE K	TGM1
Paeonia lactiflora	Benzyl alcohol	glucosamine-phosphate N-acetyltransferase 1	GNPNAT1
Paeonia lactiflora	n-butanol	glycerol-3-phosphate acyltransferase	GPAM
Paeonia lactiflora	Phenol	E1A binding protein p300 / HISTONE ACETYLTRANSFERASE P300	EP300
Paeonia lactiflora	Benzyl alcohol	spermidine/spermine N1-acetyltransferase family member 2	SAT2
Paeonia lactiflora	Phenol	N-acetyltransferase 1 (arylamine N-acetyltransferase) / ARYLAMINE N-ACETYLTRANSFERASE 1	NAT1
Paeonia lactiflora	n-butanol	1-acylglycerol-3-phosphate O-acyltransferase 6	AGPAT6
Paeonia lactiflora	Nonylphenol	nicotinamide riboside kinase 2	NMRK2
Paeonia lactiflora	Phenol	myogenic differentiation 1	MYOD1
Paeonia lactiflora	Phenol	myogenin (myogenic factor 4)	MYOG
Paeonia lactiflora	Phenol	MyoD family inhibitor domain containing	MDFIC
Paeonia lactiflora	Nonylphenol	WD repeat domain 5 / WD REPEAT-CONTAINING PROTEIN 5	WDR5
Paeonia lactiflora	Phenol	guanine nucleotide binding protein (G protein)	GNAI3
Paeonia lactiflora	Benzaldehyde	guanine nucleotide binding protein (G protein)	GNAI3
Paeonia lactiflora	Benzaldehyde	guanine nucleotide binding protein (G protein)	GNAT2
Paeonia lactiflora	Phenol	guanine nucleotide binding protein (G protein)	GNAI2
Paeonia lactiflora	Benzaldehyde	guanine nucleotide binding protein (G protein)	GNAI2
Paeonia lactiflora	Eugenol	guanine nucleotide binding protein (G protein)	GNA15
Paeonia lactiflora	Methyl salicylate	bradykinin receptor B1	BDKRB1
Paeonia lactiflora	Eugenol	bradykinin receptor B1	BDKRB1
Paeonia lactiflora	Carvacrol	transient receptor potential cation channel	TRPV2
Paeonia lactiflora	n-butanol	growth associated protein 43	GAP43
Paeonia lactiflora	Nonylphenol	S100 calcium binding protein A6	S100A6
Paeonia lactiflora	Probenecid	ATP-binding cassette	ABCC11
Paeonia lactiflora	Nonylphenol	inter-alpha-trypsin inhibitor heavy chain 2	ITIH2
Paeonia lactiflora	Hexane	glucuronidase	GUSB
Paeonia lactiflora	Phenol	glucuronidase	GUSB
Paeonia lactiflora	(+)-Myrtenal	glucuronidase	GUSB
Paeonia lactiflora	4-Hydroxybenzoylcholine	UDP glucuronosyltransferase 2 family	UGT2B17
Paeonia lactiflora	Eugenol	UDP glucuronosyltransferase 2 family	UGT2B17
Paeonia lactiflora	Probenecid	beta-1	B3GAT2
Paeonia lactiflora	n-butanol	beta-1	B3GAT2
Paeonia lactiflora	Phenol	beta-1	B3GAT2
Paeonia lactiflora	Eugenol	beta-1	B3GAT2
Paeonia lactiflora	Phenol	UDP glucuronosyltransferase 2 family	UGT2B10
Paeonia lactiflora	4-Hydroxybenzoylcholine	UDP glucuronosyltransferase 2 family	UGT2B10
Paeonia lactiflora	Eugenol	UDP glucuronosyltransferase 2 family	UGT2B10
Paeonia lactiflora	4-Hydroxybenzoylcholine	UDP glucuronosyltransferase 2 family	UGT2A1
Paeonia lactiflora	Phenol	UDP glucuronosyltransferase 2 family	UGT2B4
[truncated: 1,235 more rows]

## Sheet: SWTFormula_RP_compound_gene
herbName	compName	geneName	geneSymbol
Rehmannia glutinosa	DL-Isoleucine	Prothrombin / coagulation factor II (thrombin) / THROMBIN	F2
Rehmannia glutinosa	DL-Glutamic acid	Prothrombin / coagulation factor II (thrombin) / THROMBIN	F2
Rehmannia glutinosa	DL-Lysine	Prothrombin / coagulation factor II (thrombin) / THROMBIN	F2
Rehmannia glutinosa	DL-TYROSINE	Epidermal growth factor receptor / epidermal growth factor receptor	EGFR
Rehmannia glutinosa	DL-Glutamic acid	Epidermal growth factor receptor / epidermal growth factor receptor	EGFR
Rehmannia glutinosa	DL-Lysine	Epidermal growth factor receptor / epidermal growth factor receptor	EGFR
Rehmannia glutinosa	DL-TYROSINE	Complement C1s subcomponent / complement component 1	C1S
Rehmannia glutinosa	DL-Glutamic acid	Complement C1s subcomponent / complement component 1	C1S
Rehmannia glutinosa	DL-Lysine	Complement C1s subcomponent / complement component 1	C1S
Rehmannia glutinosa	D-(-)-Mannitol	Tumor necrosis factor / tumor necrosis factor / TUMOR NECROSIS FACTOR (TNF-ALPHA)	TNF
Rehmannia glutinosa	Stearic acid	Tumor necrosis factor / tumor necrosis factor / TUMOR NECROSIS FACTOR (TNF-ALPHA)	TNF
Rehmannia glutinosa	DL-Isoleucine	Tumor necrosis factor / tumor necrosis factor / TUMOR NECROSIS FACTOR (TNF-ALPHA)	TNF
Rehmannia glutinosa	DL-Glutamic acid	Tumor necrosis factor / tumor necrosis factor / TUMOR NECROSIS FACTOR (TNF-ALPHA)	TNF
Rehmannia glutinosa	DL-Lysine	Tumor necrosis factor / tumor necrosis factor / TUMOR NECROSIS FACTOR (TNF-ALPHA)	TNF
Rehmannia glutinosa	Catalpol	Tumor necrosis factor / tumor necrosis factor / TUMOR NECROSIS FACTOR (TNF-ALPHA)	TNF
Rehmannia glutinosa	DL-Lysine	Gonadotropin-releasing hormone receptor / gonadotropin-releasing hormone receptor / GONADOTROPIN-RELEASING HORMONE RECEPTOR	GNRHR
Rehmannia glutinosa	DL-Valine	Plasminogen / plasminogen / PLASMIN	PLG
Rehmannia glutinosa	DL-Lysine	Plasminogen / plasminogen / PLASMIN	PLG
Rehmannia glutinosa	Pyroglutamic acid	Fibrinogen alpha chain / fibrinogen alpha chain	FGA
Rehmannia glutinosa	DL-Lysine	Urokinase plasminogen activator surface receptor / plasminogen activator	PLAUR
Rehmannia glutinosa	Stearic acid	Plasminogen activator inhibitor 1 / serpin peptidase inhibitor	SERPINE1
Rehmannia glutinosa	DL-Lysine	Plasminogen activator inhibitor 1 / serpin peptidase inhibitor	SERPINE1
Rehmannia glutinosa	DL-Isoleucine	Erythropoietin receptor / erythropoietin receptor / ERYTHROPOIETIN RECEPTOR	EPOR
Rehmannia glutinosa	DL-Glutamic acid	Erythropoietin receptor / erythropoietin receptor / ERYTHROPOIETIN RECEPTOR	EPOR
Rehmannia glutinosa	DL-Lysine	Erythropoietin receptor / erythropoietin receptor / ERYTHROPOIETIN RECEPTOR	EPOR
Rehmannia glutinosa	DL-Valine	Urokinase-type plasminogen activator / plasminogen activator	PLAU
Rehmannia glutinosa	DL-Lysine	Urokinase-type plasminogen activator / plasminogen activator	PLAU
Rehmannia glutinosa	DL-Glutamic acid	Tissue-type plasminogen activator / plasminogen activator	PLAT
Rehmannia glutinosa	DL-Valine	Tissue-type plasminogen activator / plasminogen activator	PLAT
Rehmannia glutinosa	DL-Lysine	Tissue-type plasminogen activator / plasminogen activator	PLAT
Rehmannia glutinosa	DL-Lysine	Plasma serine protease inhibitor / serpin peptidase inhibitor	SERPINA5
Rehmannia glutinosa	DL-Lysine	Low-density lipoprotein receptor-related protein 2 / low density lipoprotein receptor-related protein 2	LRP2
Rehmannia glutinosa	DL-Valine	Neutrophil elastase / elastase	ELANE
Rehmannia glutinosa	DL-Lysine	Neutrophil elastase / elastase	ELANE
Rehmannia glutinosa	DL-TYROSINE	Coagulation factor X / coagulation factor X / COAGULATION FACTOR X/ANTITHROMBIN III	F10
Rehmannia glutinosa	DL-Lysine	Coagulation factor X / coagulation factor X / COAGULATION FACTOR X/ANTITHROMBIN III	F10
Rehmannia glutinosa	DL-Lysine	Coagulation factor IX / coagulation factor IX	F9
Rehmannia glutinosa	DL-Lysine	von Willebrand factor	VWF
Rehmannia glutinosa	DL-Glutamic acid	78 kDa glucose-regulated protein / heat shock 70kDa protein 5 (glucose-regulated protein	HSPA5
Rehmannia glutinosa	DL-TYROSINE	Calreticulin / calreticulin	CALR
Rehmannia glutinosa	DL-Isoleucine	Calreticulin / calreticulin	CALR
Rehmannia glutinosa	DL-Glutamic acid	Calreticulin / calreticulin	CALR
Rehmannia glutinosa	DL-Valine	Calreticulin / calreticulin	CALR
Rehmannia glutinosa	DL-Lysine	Calreticulin / calreticulin	CALR
Rehmannia glutinosa	DL-Isoleucine	Insulin receptor / insulin receptor	INSR
Rehmannia glutinosa	DL-Glutamic acid	Insulin receptor / insulin receptor	INSR
Rehmannia glutinosa	DL-Lysine	Insulin receptor / insulin receptor	INSR
Rehmannia glutinosa	DL-Lysine	Retinoblastoma-associated protein / retinoblastoma 1 / HISTIDINE-TAGGED RB	RB1
Rehmannia glutinosa	Pyroglutamic acid	Cathepsin D / cathepsin D / CATHEPSIN D	CTSD
Rehmannia glutinosa	DL-Lysine	Cathepsin D / cathepsin D / CATHEPSIN D	CTSD
Rehmannia glutinosa	Pyroglutamic acid	Insulin-degrading enzyme / insulin-degrading enzyme / INSULIN-DEGRADING ENZYME	IDE
Rehmannia glutinosa	Palmitelaidic acid	Neuroendocrine convertase 1 / proprotein convertase subtilisin/kexin type 1 / PROHORMONE CONVERTASE 1	PCSK1
Rehmannia glutinosa	DL-Lysine	Annexin A2 / annexin A2	ANXA2
Rehmannia glutinosa	DL-Lysine	Vasopressin V1a receptor / arginine vasopressin receptor 1A	AVPR1A
Rehmannia glutinosa	DL-Lysine	Vasopressin V1b receptor / arginine vasopressin receptor 1B / VASOPRESSIN RECEPTOR	AVPR1B
Rehmannia glutinosa	DL-Glutamic acid	Vitamin K-dependent gamma-carboxylase / gamma-glutamyl carboxylase	GGCX
Rehmannia glutinosa	Stearic acid	Coagulation factor VII / coagulation factor VII (serum prothrombin conversion accelerator) / COAGULATION FACTOR III/FACTOR VIIA (FVIIA)	F7
Rehmannia glutinosa	DL-Lysine	Coagulation factor VII / coagulation factor VII (serum prothrombin conversion accelerator) / COAGULATION FACTOR III/FACTOR VIIA (FVIIA)	F7
Rehmannia glutinosa	DL-Lysine	Tissue factor / coagulation factor III (thromboplastin	F3
Rehmannia glutinosa	DL-Lysine	Glucagon receptor / glucagon receptor / GLUCAGON RECEPTOR	GCGR
Rehmannia glutinosa	DL-Glutamic acid	Vesicle-associated membrane protein 2 / vesicle-associated membrane protein 2 (synaptobrevin 2)	VAMP2
Rehmannia glutinosa	DL-Isoleucine	High affinity immunoglobulin epsilon receptor subunit beta / membrane-spanning 4-domains	MS4A2
Rehmannia glutinosa	DL-Glutamic acid	Toll-like receptor 2 / toll-like receptor 2 / TOLL-LIKE RECEPTOR 2	TLR2
Rehmannia glutinosa	DL-Lysine	Toll-like receptor 2 / toll-like receptor 2 / TOLL-LIKE RECEPTOR 2	TLR2
Rehmannia glutinosa	DL-Lysine	Growth hormone receptor / growth hormone receptor	GHR
Rehmannia glutinosa	DL-Lysine	Vitronectin / vitronectin	VTN
Rehmannia glutinosa	DL-Lysine	Thrombomodulin / thrombomodulin	THBD
Rehmannia glutinosa	DL-Isoleucine	Vitamin K-dependent protein S / protein S (alpha)	PROS1
Rehmannia glutinosa	DL-Glutamic acid	Vitamin K-dependent protein S / protein S (alpha)	PROS1
Rehmannia glutinosa	DL-Lysine	Vitamin K-dependent protein S / protein S (alpha)	PROS1
Rehmannia glutinosa	DL-Lysine	Growth factor receptor-bound protein 2 / growth factor receptor-bound protein 2 / GROWTH FACTOR RECEPTOR-BOUND PROTEIN 2	GRB2
Rehmannia glutinosa	Stearic acid	Apolipoprotein E / apolipoprotein E	APOE
Rehmannia glutinosa	DL-Glutamic acid	Apolipoprotein E / apolipoprotein E	APOE
Rehmannia glutinosa	DL-Lysine	Apolipoprotein E / apolipoprotein E	APOE
Rehmannia glutinosa	DL-Glutamic acid	Transforming growth factor beta-1 / transforming growth factor	TGFB1
Rehmannia glutinosa	DL-Lysine	Transforming growth factor beta-1 / transforming growth factor	TGFB1
Rehmannia glutinosa	DL-Lysine	Receptor tyrosine-protein kinase erbB-2 / erb-b2 receptor tyrosine kinase 2 / HER-2 SUBSTRATE	ERBB2
Rehmannia glutinosa	DL-Lysine	Proteinase-activated receptor 1 / coagulation factor II (thrombin) receptor	F2R
Rehmannia glutinosa	DL-Glutamic acid	Glutamate carboxypeptidase 2 / folate hydrolase (prostate-specific membrane antigen) 1 / GLUTAMATE CARBOXYPEPTIDASE II	FOLH1
Rehmannia glutinosa	Pyroglutamic acid	Peptidyl-prolyl cis-trans isomerase F	PPIF
Rehmannia glutinosa	DL-Glutamic acid	Peptidyl-prolyl cis-trans isomerase F	PPIF
Rehmannia glutinosa	DL-Isoleucine	T-cell surface glycoprotein CD4 / CD4 molecule / T-CELL SURFACE ANTIGEN CD4	CD4
Rehmannia glutinosa	DL-Glutamic acid	T-cell surface glycoprotein CD4 / CD4 molecule / T-CELL SURFACE ANTIGEN CD4	CD4
Rehmannia glutinosa	DL-Lysine	T-cell surface glycoprotein CD4 / CD4 molecule / T-CELL SURFACE ANTIGEN CD4	CD4
Rehmannia glutinosa	DL-Glutamic acid	Somatostatin receptor type 5 / somatostatin receptor 5	SSTR5
Rehmannia glutinosa	DL-Lysine	Oxytocin receptor / oxytocin receptor	OXTR
Rehmannia glutinosa	DL-TYROSINE	Oxytocin-neurophysin 1 / oxytocin/neurophysin I prepropeptide	OXT
Rehmannia glutinosa	DL-Glutamic acid	Oxytocin-neurophysin 1 / oxytocin/neurophysin I prepropeptide	OXT
Rehmannia glutinosa	DL-Lysine	Oxytocin-neurophysin 1 / oxytocin/neurophysin I prepropeptide	OXT
Rehmannia glutinosa	DL-Glutamic acid	Intercellular adhesion molecule 1 / intercellular adhesion molecule 1 / INTERCELLULAR ADHESION MOLECULE-1	ICAM1
Rehmannia glutinosa	DL-Lysine	Intercellular adhesion molecule 1 / intercellular adhesion molecule 1 / INTERCELLULAR ADHESION MOLECULE-1	ICAM1
Rehmannia glutinosa	DL-TYROSINE	Vascular endothelial growth factor A / vascular endothelial growth factor A / VASCULAR ENDOTHELIAL GROWTH FACTOR A (VEGF2)	VEGFA
Rehmannia glutinosa	DL-Isoleucine	Vascular endothelial growth factor A / vascular endothelial growth factor A / VASCULAR ENDOTHELIAL GROWTH FACTOR A (VEGF2)	VEGFA
Rehmannia glutinosa	Pyroglutamic acid	Vascular endothelial growth factor A / vascular endothelial growth factor A / VASCULAR ENDOTHELIAL GROWTH FACTOR A (VEGF2)	VEGFA
Rehmannia glutinosa	DL-Glutamic acid	Vascular endothelial growth factor A / vascular endothelial growth factor A / VASCULAR ENDOTHELIAL GROWTH FACTOR A (VEGF2)	VEGFA
Rehmannia glutinosa	DL-Valine	Vascular endothelial growth factor A / vascular endothelial growth factor A / VASCULAR ENDOTHELIAL GROWTH FACTOR A (VEGF2)	VEGFA
Rehmannia glutinosa	DL-Lysine	Vascular endothelial growth factor A / vascular endothelial growth factor A / VASCULAR ENDOTHELIAL GROWTH FACTOR A (VEGF2)	VEGFA
Rehmannia glutinosa	DL-Valine	Alanine--glyoxylate aminotransferase 2	AGXT2
Rehmannia glutinosa	DL-Lysine	Alanine--glyoxylate aminotransferase 2	AGXT2
Rehmannia glutinosa	DL-Glutamic acid	Glutamate decarboxylase 1 / GAD1 protein / Glutamate decarboxylase 1 (Brain	GAD1
Rehmannia glutinosa	DL-Glutamic acid	Serine hydroxymethyltransferase	SHMT1
Rehmannia glutinosa	DL-Lysine	Serine hydroxymethyltransferase	SHMT1
Rehmannia glutinosa	DL-TYROSINE	Aspartate aminotransferase	GOT1
Rehmannia glutinosa	DL-Glutamic acid	Aspartate aminotransferase	GOT1
Rehmannia glutinosa	D-(-)-Mannitol	Ornithine aminotransferase	OAT
Rehmannia glutinosa	DL-Glutamic acid	Ornithine aminotransferase	OAT
Rehmannia glutinosa	DL-Glutamic acid	Kynurenine/alpha-aminoadipate aminotransferase	AADAT
Rehmannia glutinosa	DL-Glutamic acid	4-aminobutyrate aminotransferase	ABAT
Rehmannia glutinosa	DL-Lysine	4-aminobutyrate aminotransferase	ABAT
Rehmannia glutinosa	DL-Glutamic acid	Sphingosine-1-phosphate lyase 1 / sphingosine-1-phosphate lyase 1	SGPL1
Rehmannia glutinosa	L-(-)-Phenylalanine	Tyrosine aminotransferase / tyrosine aminotransferase	TAT
Rehmannia glutinosa	DL-TYROSINE	Tyrosine aminotransferase / tyrosine aminotransferase	TAT
Rehmannia glutinosa	DL-Glutamic acid	Tyrosine aminotransferase / tyrosine aminotransferase	TAT
Rehmannia glutinosa	DL-Lysine	Tyrosine aminotransferase / tyrosine aminotransferase	TAT
Rehmannia glutinosa	DL-Glutamic acid	Kynurenine--oxoglutarate transaminase 1 / cysteine conjugate-beta lyase	CCBL1
Rehmannia glutinosa	DL-TYROSINE	Threonine synthase-like 1 / threonine synthase-like 1 (S. cerevisiae)	THNSL1
Rehmannia glutinosa	DL-Isoleucine	Threonine synthase-like 1 / threonine synthase-like 1 (S. cerevisiae)	THNSL1
Rehmannia glutinosa	DL-Glutamic acid	Threonine synthase-like 1 / threonine synthase-like 1 (S. cerevisiae)	THNSL1
Rehmannia glutinosa	DL-Lysine	Threonine synthase-like 1 / threonine synthase-like 1 (S. cerevisiae)	THNSL1
Rehmannia glutinosa	DL-Isoleucine	Glycogen phosphorylase	PYGL
Rehmannia glutinosa	DL-Glutamic acid	Glycogen phosphorylase	PYGL
Rehmannia glutinosa	DL-Lysine	Glycogen phosphorylase	PYGL
Rehmannia glutinosa	DL-Glutamic acid	Cysteine sulfinic acid decarboxylase / P-selectin cytoplasmic tail-associated protein (PCAP) / cysteine sulfinic acid decarboxylase	CSAD
Rehmannia glutinosa	DL-TYROSINE	Arginine decarboxylase / antizyme inhibitor 2	AZIN2
Rehmannia glutinosa	DL-Lysine	Arginine decarboxylase / antizyme inhibitor 2	AZIN2
Rehmannia glutinosa	DL-Isoleucine	L-serine dehydratase/L-threonine deaminase	SDS
Rehmannia glutinosa	DL-Glutamic acid	Glycine dehydrogenase [decarboxylating]	GLDC
Rehmannia glutinosa	DL-Glutamic acid	Alanine aminotransferase 1 / glutamic-pyruvate transaminase (alanine aminotransferase)	GPT
Rehmannia glutinosa	DL-Glutamic acid	Phosphoserine aminotransferase / phosphoserine aminotransferase 1	PSAT1
Rehmannia glutinosa	DL-Glutamic acid	Serine--pyruvate aminotransferase / alanine-glyoxylate aminotransferase	AGXT
Rehmannia glutinosa	DL-TYROSINE	Cystathionine gamma-lyase / cystathionine gamma-lyase / CYSTATHIONINE GAMMA-LYASE (CSE)	CTH
Rehmannia glutinosa	DL-Isoleucine	Branched-chain-amino-acid aminotransferase	BCAT1
Rehmannia glutinosa	DL-Glutamic acid	Branched-chain-amino-acid aminotransferase	BCAT1
Rehmannia glutinosa	DL-Valine	Branched-chain-amino-acid aminotransferase	BCAT1
Rehmannia glutinosa	DL-Isoleucine	Branched-chain-amino-acid aminotransferase	BCAT2
Rehmannia glutinosa	DL-Glutamic acid	Branched-chain-amino-acid aminotransferase	BCAT2
Rehmannia glutinosa	DL-Valine	Branched-chain-amino-acid aminotransferase	BCAT2
Rehmannia glutinosa	DL-Glutamic acid	Formimidoyltransferase-cyclodeaminase / formimidoyltransferase cyclodeaminase	FTCD
Rehmannia glutinosa	Stearic acid	Aspartate aminotransferase	GOT2
Rehmannia glutinosa	DL-TYROSINE	Aspartate aminotransferase	GOT2
Rehmannia glutinosa	DL-Glutamic acid	Aspartate aminotransferase	GOT2
Rehmannia glutinosa	DL-Lysine	Aspartate aminotransferase	GOT2
Rehmannia glutinosa	DL-Isoleucine	Glycogen phosphorylase	PYGB
Rehmannia glutinosa	DL-Glutamic acid	Glycogen phosphorylase	PYGB
Rehmannia glutinosa	DL-Lysine	Glycogen phosphorylase	PYGB
Rehmannia glutinosa	DL-Isoleucine	Glycogen phosphorylase	PYGM
Rehmannia glutinosa	DL-Glutamic acid	Glycogen phosphorylase	PYGM
Rehmannia glutinosa	DL-Lysine	Glycogen phosphorylase	PYGM
Rehmannia glutinosa	DL-TYROSINE	Aromatic-L-amino-acid decarboxylase / dopa decarboxylase (aromatic L-amino acid decarboxylase)	DDC
Rehmannia glutinosa	DL-Glutamic acid	Aromatic-L-amino-acid decarboxylase / dopa decarboxylase (aromatic L-amino acid decarboxylase)	DDC
Rehmannia glutinosa	DL-Isoleucine	Serine hydroxymethyltransferase	SHMT2
Rehmannia glutinosa	DL-Glutamic acid	Serine hydroxymethyltransferase	SHMT2
Rehmannia glutinosa	DL-Glutamic acid	Kynurenine--oxoglutarate transaminase 3 / cysteine conjugate-beta lyase 2 / KYNURENINE--OXOGLUTARATE TRANSAMINASE 3	CCBL2
Rehmannia glutinosa	DL-Lysine	5-phosphohydroxy-L-lysine phospho-lyase	PHYKPL
Rehmannia glutinosa	DL-Glutamic acid	Alanine aminotransferase 2 / glutamic pyruvate transaminase (alanine aminotransferase) 2	GPT2
Rehmannia glutinosa	DL-Isoleucine	Serine dehydratase-like / serine dehydratase-like	SDSL
Rehmannia glutinosa	DL-Glutamic acid	Serine racemase / serine racemase / SERINE RACEMASE	SRR
Rehmannia glutinosa	DL-Glutamic acid	Methionine synthase / 5-methyltetrahydrofolate-homocysteine methyltransferase / METHIONINE SYNTHASE	MTR
Rehmannia glutinosa	DL-Isoleucine	Methylmalonyl-CoA mutase	MUT
Rehmannia glutinosa	DL-Glutamic acid	Methylmalonyl-CoA mutase	MUT
Rehmannia glutinosa	DL-Valine	Methylmalonyl-CoA mutase	MUT
Rehmannia glutinosa	DL-Lysine	Methylmalonyl-CoA mutase	MUT
Rehmannia glutinosa	DL-Valine	Methylmalonic aciduria type A protein	MMAA
Rehmannia glutinosa	DL-Glutamic acid	Methylenetetrahydrofolate reductase / methylenetetrahydrofolate reductase (NAD(P)H)	MTHFR
Rehmannia glutinosa	DL-Glutamic acid	C-1-tetrahydrofolate synthase	MTHFD1
Rehmannia glutinosa	DL-Glutamic acid	Cytosolic 10-formyltetrahydrofolate dehydrogenase / aldehyde dehydrogenase 1 family	ALDH1L1
Rehmannia glutinosa	DL-Valine	Cytosolic 10-formyltetrahydrofolate dehydrogenase / aldehyde dehydrogenase 1 family	ALDH1L1
Rehmannia glutinosa	DL-Glutamic acid	Bifunctional purine biosynthesis protein PURH / 5-aminoimidazole-4-carboxamide ribonucleotide formyltransferase/IMP cyclohydrolase / AICAR TRANSFORMYLASE	ATIC
Rehmannia glutinosa	DL-Glutamic acid	Histidine ammonia-lyase / histidine ammonia-lyase	HAL
Rehmannia glutinosa	Phenylacetic acid	Histidine ammonia-lyase / histidine ammonia-lyase	HAL
Rehmannia glutinosa	DL-Glutamic acid	Glycine N-methyltransferase / glycine N-methyltransferase	GNMT
Rehmannia glutinosa	Palmitelaidic acid	Catechol O-methyltransferase / catechol-O-methyltransferase / CATECHOL O-METHYLTRANSFERASE	COMT
Rehmannia glutinosa	DL-Glutamic acid	Catechol O-methyltransferase / catechol-O-methyltransferase / CATECHOL O-METHYLTRANSFERASE	COMT
Rehmannia glutinosa	DL-Isoleucine	Pyruvate kinase PKLR / pyruvate kinase	PKLR
Rehmannia glutinosa	DL-Glutamic acid	Pyruvate kinase PKLR / pyruvate kinase	PKLR
Rehmannia glutinosa	DL-Lysine	Pyruvate kinase PKLR / pyruvate kinase	PKLR
Rehmannia glutinosa	DL-Isoleucine	Pyruvate kinase PKM / pyruvate kinase	PKM
Rehmannia glutinosa	DL-Glutamic acid	Pyruvate kinase PKM / pyruvate kinase	PKM
Rehmannia glutinosa	DL-Lysine	Pyruvate kinase PKM / pyruvate kinase	PKM
Rehmannia glutinosa	DL-Glutamic acid	Monocarboxylate transporter 1 / solute carrier family 16 (monocarboxylate transporter)	SLC16A1
Rehmannia glutinosa	DL-Isoleucine	Pyruvate carboxylase	PC
Rehmannia glutinosa	DL-Glutamic acid	Pyruvate carboxylase	PC
Rehmannia glutinosa	DL-Lysine	Pyruvate carboxylase	PC
Rehmannia glutinosa	Phenylacetic acid	Pyruvate carboxylase	PC
Rehmannia glutinosa	L-(-)-Phenylalanine	Large neutral amino acids transporter small subunit 2 / solute carrier family 7 (amino acid transporter light chain	SLC7A8
Rehmannia glutinosa	DL-TYROSINE	Large neutral amino acids transporter small subunit 2 / solute carrier family 7 (amino acid transporter light chain	SLC7A8
Rehmannia glutinosa	DL-Isoleucine	Large neutral amino acids transporter small subunit 2 / solute carrier family 7 (amino acid transporter light chain	SLC7A8
Rehmannia glutinosa	DL-Valine	Large neutral amino acids transporter small subunit 2 / solute carrier family 7 (amino acid transporter light chain	SLC7A8
Rehmannia glutinosa	L-(-)-Phenylalanine	Phenylalanine--tRNA ligase alpha subunit / phenylalanyl-tRNA synthetase	FARSA
Rehmannia glutinosa	DL-TYROSINE	Phenylalanine--tRNA ligase alpha subunit / phenylalanyl-tRNA synthetase	FARSA
Rehmannia glutinosa	Phenylacetic acid	Phenylalanine--tRNA ligase alpha subunit / phenylalanyl-tRNA synthetase	FARSA
Rehmannia glutinosa	L-(-)-Phenylalanine	Phenylalanine-4-hydroxylase / phenylalanine hydroxylase / PHENYLALANINE-4-HYDROXYLASE	PAH
Rehmannia glutinosa	DL-TYROSINE	Phenylalanine-4-hydroxylase / phenylalanine hydroxylase / PHENYLALANINE-4-HYDROXYLASE	PAH
Rehmannia glutinosa	DL-Isoleucine	Phenylalanine-4-hydroxylase / phenylalanine hydroxylase / PHENYLALANINE-4-HYDROXYLASE	PAH
Rehmannia glutinosa	DL-Glutamic acid	Phenylalanine-4-hydroxylase / phenylalanine hydroxylase / PHENYLALANINE-4-HYDROXYLASE	PAH
Rehmannia glutinosa	L-(-)-Phenylalanine	Phenylalanine--tRNA ligase	FARS2
Rehmannia glutinosa	DL-TYROSINE	Phenylalanine--tRNA ligase	FARS2
Rehmannia glutinosa	Phenylacetic acid	Phenylalanine--tRNA ligase	FARS2
Rehmannia glutinosa	L-(-)-Phenylalanine	Phenylalanine--tRNA ligase beta subunit / phenylalanyl-tRNA synthetase	FARSB
Rehmannia glutinosa	DL-TYROSINE	Phenylalanine--tRNA ligase beta subunit / phenylalanyl-tRNA synthetase	FARSB
Rehmannia glutinosa	L-(-)-Phenylalanine	Tyrosine 3-monooxygenase / tyrosine hydroxylase / TYROSINE 3-HYDROXYLASE	TH
Rehmannia glutinosa	DL-TYROSINE	Tyrosine 3-monooxygenase / tyrosine hydroxylase / TYROSINE 3-HYDROXYLASE	TH
Rehmannia glutinosa	DL-Isoleucine	Tyrosine 3-monooxygenase / tyrosine hydroxylase / TYROSINE 3-HYDROXYLASE	TH
Rehmannia glutinosa	DL-Glutamic acid	Tyrosine 3-monooxygenase / tyrosine hydroxylase / TYROSINE 3-HYDROXYLASE	TH
Rehmannia glutinosa	DL-Lysine	Tyrosine 3-monooxygenase / tyrosine hydroxylase / TYROSINE 3-HYDROXYLASE	TH
Rehmannia glutinosa	DL-Isoleucine	Propionyl-CoA carboxylase beta chain	PCCB
Rehmannia glutinosa	DL-Glutamic acid	Propionyl-CoA carboxylase beta chain	PCCB
Rehmannia glutinosa	DL-Valine	Propionyl-CoA carboxylase beta chain	PCCB
Rehmannia glutinosa	DL-Lysine	Propionyl-CoA carboxylase beta chain	PCCB
Rehmannia glutinosa	DL-Isoleucine	Biotin--protein ligase / holocarboxylase synthetase (biotin-(proprionyl-CoA-carboxylase (ATP-hydrolysing)) ligase) / BIOTIN--PROTEIN LIGASE	HLCS
Rehmannia glutinosa	DL-Lysine	Biotin--protein ligase / holocarboxylase synthetase (biotin-(proprionyl-CoA-carboxylase (ATP-hydrolysing)) ligase) / BIOTIN--PROTEIN LIGASE	HLCS
Rehmannia glutinosa	DL-Glutamic acid	Sodium-dependent multivitamin transporter / solute carrier family 5 (sodium/multivitamin and iodide cotransporter)	SLC5A6
Rehmannia glutinosa	DL-Glutamic acid	Methylcrotonoyl-CoA carboxylase beta chain	MCCC2
Rehmannia glutinosa	DL-Lysine	Methylcrotonoyl-CoA carboxylase beta chain	MCCC2
Rehmannia glutinosa	Stearic acid	Acetyl-CoA carboxylase 2 / acetyl-CoA carboxylase beta / ACETYL-COA CARBOXYLASE 2 (ACC2)	ACACB
Rehmannia glutinosa	Palmitelaidic acid	Acetyl-CoA carboxylase 2 / acetyl-CoA carboxylase beta / ACETYL-COA CARBOXYLASE 2 (ACC2)	ACACB
Rehmannia glutinosa	DL-Isoleucine	Acetyl-CoA carboxylase 2 / acetyl-CoA carboxylase beta / ACETYL-COA CARBOXYLASE 2 (ACC2)	ACACB
Rehmannia glutinosa	DL-Glutamic acid	Acetyl-CoA carboxylase 2 / acetyl-CoA carboxylase beta / ACETYL-COA CARBOXYLASE 2 (ACC2)	ACACB
Rehmannia glutinosa	DL-Lysine	Acetyl-CoA carboxylase 2 / acetyl-CoA carboxylase beta / ACETYL-COA CARBOXYLASE 2 (ACC2)	ACACB
Rehmannia glutinosa	Diacetin	Acetyl-CoA carboxylase 2 / acetyl-CoA carboxylase beta / ACETYL-COA CARBOXYLASE 2 (ACC2)	ACACB
Rehmannia glutinosa	Pentadecyl ketone	Methylcrotonoyl-CoA carboxylase subunit alpha	MCCC1
Rehmannia glutinosa	Pentadecyl ketone	Propionyl-CoA carboxylase alpha chain	PCCA
Rehmannia glutinosa	DL-Glutamic acid	Acetylcholinesterase / acetylcholinesterase (Yt blood group)	ACHE
Rehmannia glutinosa	Catalpol	Acetylcholinesterase / acetylcholinesterase (Yt blood group)	ACHE
Rehmannia glutinosa	DL-Glutamic acid	Cholinesterase / butyrylcholinesterase	BCHE
Rehmannia glutinosa	DL-Glutamic acid	High affinity cationic amino acid transporter 1 / solute carrier family 7 (cationic amino acid transporter	SLC7A1
Rehmannia glutinosa	DL-Lysine	High affinity cationic amino acid transporter 1 / solute carrier family 7 (cationic amino acid transporter	SLC7A1
Rehmannia glutinosa	DL-Glutamic acid	Cationic amino acid transporter 4 / solute carrier family 7	SLC7A4
Rehmannia glutinosa	DL-Lysine	Cationic amino acid transporter 4 / solute carrier family 7	SLC7A4
Rehmannia glutinosa	DL-Glutamic acid	Cationic amino acid transporter 3 / solute carrier family 7 (cationic amino acid transporter	SLC7A3
Rehmannia glutinosa	DL-Lysine	Cationic amino acid transporter 3 / solute carrier family 7 (cationic amino acid transporter	SLC7A3
Rehmannia glutinosa	DL-Glutamic acid	Low affinity cationic amino acid transporter 2 / solute carrier family 7 (cationic amino acid transporter	SLC7A2
Rehmannia glutinosa	DL-Lysine	Low affinity cationic amino acid transporter 2 / solute carrier family 7 (cationic amino acid transporter	SLC7A2
Rehmannia glutinosa	DL-Isoleucine	Lysine--tRNA ligase / lysyl-tRNA synthetase / LYSYL-TRNA SYNTHETASE	KARS
Rehmannia glutinosa	DL-Glutamic acid	Lysine--tRNA ligase / lysyl-tRNA synthetase / LYSYL-TRNA SYNTHETASE	KARS
Rehmannia glutinosa	DL-Lysine	Lysine--tRNA ligase / lysyl-tRNA synthetase / LYSYL-TRNA SYNTHETASE	KARS
Rehmannia glutinosa	DL-Glutamic acid	Nitric oxide synthase	NOS3
Rehmannia glutinosa	DL-Lysine	Nitric oxide synthase	NOS3
Rehmannia glutinosa	DL-Glutamic acid	Argininosuccinate lyase / argininosuccinate lyase	ASL
Rehmannia glutinosa	DL-Lysine	Argininosuccinate lyase / argininosuccinate lyase	ASL
Rehmannia glutinosa	Phenylacetic acid	Argininosuccinate lyase / argininosuccinate lyase	ASL
Rehmannia glutinosa	DL-Glutamic acid	Nitric oxide synthase	NOS2
Rehmannia glutinosa	DL-Lysine	Nitric oxide synthase	NOS2
Rehmannia glutinosa	Catalpol	Nitric oxide synthase	NOS2
Rehmannia glutinosa	DL-Isoleucine	Arginase-2	ARG2
Rehmannia glutinosa	DL-Glutamic acid	Arginase-2	ARG2
Rehmannia glutinosa	DL-Valine	Arginase-2	ARG2
Rehmannia glutinosa	DL-Lysine	Arginase-2	ARG2
Rehmannia glutinosa	DL-Glutamic acid	Argininosuccinate synthase / Argininosuccinate synthetase	ASS1
Rehmannia glutinosa	Phenylacetic acid	Argininosuccinate synthase / Argininosuccinate synthetase	ASS1
Rehmannia glutinosa	DL-Lysine	Procollagen-lysine	PLOD2
Rehmannia glutinosa	Succinic acid	Procollagen-lysine	PLOD3
Rehmannia glutinosa	DL-Lysine	Procollagen-lysine	PLOD3
Rehmannia glutinosa	Succinic acid	Gamma-butyrobetaine dioxygenase / butyrobetaine (gamma)	BBOX1
Rehmannia glutinosa	DL-Lysine	Gamma-butyrobetaine dioxygenase / butyrobetaine (gamma)	BBOX1
Rehmannia glutinosa	Succinic acid	Prolyl 4-hydroxylase subunit alpha-1 / prolyl 4-hydroxylase	P4HA1
Rehmannia glutinosa	Succinic acid	Prolyl 3-hydroxylase 1 / prolyl 3-hydroxylase 1	P3H1
Rehmannia glutinosa	Succinic acid	Prolyl 3-hydroxylase 2 / prolyl 3-hydroxylase 2	P3H2
Rehmannia glutinosa	Succinic acid	Prolyl 3-hydroxylase 3 / leprecan-like 2	P3H3
Rehmannia glutinosa	Stearic acid	Lysine-specific demethylase 5D / lysine (K)-specific demethylase 5D	KDM5D
Rehmannia glutinosa	Succinic acid	Procollagen-lysine	PLOD1
Rehmannia glutinosa	DL-Lysine	Procollagen-lysine	PLOD1
Rehmannia glutinosa	Succinic acid	Trimethyllysine dioxygenase	TMLHE
Rehmannia glutinosa	DL-Glutamic acid	Ribonuclease pancreatic / ribonuclease	RNASE1
Rehmannia glutinosa	DL-Lysine	Ribonuclease pancreatic / ribonuclease	RNASE1
Rehmannia glutinosa	DL-Isoleucine	Lysozyme C / lysozyme	LYZ
Rehmannia glutinosa	DL-Glutamic acid	Lysozyme C / lysozyme	LYZ
Rehmannia glutinosa	DL-Valine	Lysozyme C / lysozyme	LYZ
Rehmannia glutinosa	DL-Lysine	Lysozyme C / lysozyme	LYZ
Rehmannia glutinosa	DL-Glutamic acid	Calcium-binding mitochondrial carrier protein Aralar2 / solute carrier family 25 (aspartate/glutamate carrier)	SLC25A13
Rehmannia glutinosa	DL-Glutamic acid	Asparagine synthetase [glutamine-hydrolyzing] / asparagine synthetase (glutamine-hydrolyzing) / ASPARAGINE SYNTHETASE	ASNS
Rehmannia glutinosa	DL-Isoleucine	Aspartate--tRNA ligase	DARS
Rehmannia glutinosa	DL-Glutamic acid	Aspartate--tRNA ligase	DARS
Rehmannia glutinosa	DL-Lysine	Aspartate--tRNA ligase	DARS
Rehmannia glutinosa	DL-Glutamic acid	Calcium-binding mitochondrial carrier protein Aralar1 / solute carrier family 25 (aspartate/glutamate carrier)	SLC25A12
Rehmannia glutinosa	Succinic acid	Aspartyl/asparaginyl beta-hydroxylase / aspartate beta-hydroxylase	ASPH
Rehmannia glutinosa	DL-Glutamic acid	CAD protein / carbamoyl-phosphate synthetase 2	CAD
Rehmannia glutinosa	DL-Lysine	CAD protein / carbamoyl-phosphate synthetase 2	CAD
Rehmannia glutinosa	DL-Glutamic acid	Excitatory amino acid transporter 3 / solute carrier family 1 (neuronal/epithelial high affinity glutamate transporter	SLC1A1
Rehmannia glutinosa	DL-Glutamic acid	Isoaspartyl peptidase/L-asparaginase / asparaginase like 1	ASRGL1
Rehmannia glutinosa	DL-Isoleucine	Ornithine carbamoyltransferase	OTC
Rehmannia glutinosa	DL-Glutamic acid	Ornithine carbamoyltransferase	OTC
Rehmannia glutinosa	DL-Lysine	Ornithine carbamoyltransferase	OTC
Rehmannia glutinosa	Phenylacetic acid	Ornithine carbamoyltransferase	OTC
Rehmannia glutinosa	DL-Isoleucine	Arginase-1 / arginase 1 / ARGINASE-1	ARG1
Rehmannia glutinosa	DL-Glutamic acid	Arginase-1 / arginase 1 / ARGINASE-1	ARG1
Rehmannia glutinosa	DL-Valine	Arginase-1 / arginase 1 / ARGINASE-1	ARG1
Rehmannia glutinosa	DL-Lysine	Arginase-1 / arginase 1 / ARGINASE-1	ARG1
Rehmannia glutinosa	DL-Glutamic acid	CTP synthase 1	CTPS1
Rehmannia glutinosa	DL-Glutamic acid	Amidophosphoribosyltransferase / phosphoribosyl pyrophosphate amidotransferase	PPAT
Rehmannia glutinosa	Stearic acid	Cyclic AMP-responsive element-binding protein 1 / cAMP responsive element binding protein 1	CREB1
Rehmannia glutinosa	DL-Glutamic acid	Cyclic AMP-responsive element-binding protein 1 / cAMP responsive element binding protein 1	CREB1
Rehmannia glutinosa	DL-Lysine	Cyclic AMP-responsive element-binding protein 1 / cAMP responsive element binding protein 1	CREB1
Rehmannia glutinosa	DL-Glutamic acid	Acetyl-coenzyme A synthetase	ACSS2
Rehmannia glutinosa	DL-Glutamic acid	Fructose-1	FBP1
Rehmannia glutinosa	Stearic acid	Fatty acid desaturase 1 / fatty acid desaturase 1 / FATTY ACID DESATURASE 1	FADS1
Rehmannia glutinosa	Palmitelaidic acid	Fatty acid desaturase 1 / fatty acid desaturase 1 / FATTY ACID DESATURASE 1	FADS1
Rehmannia glutinosa	Stearic acid	Fatty acid desaturase 2 / fatty acid desaturase 2 / FATTY ACID DESATURASE 2	FADS2
Rehmannia glutinosa	Palmitelaidic acid	Fatty acid desaturase 2 / fatty acid desaturase 2 / FATTY ACID DESATURASE 2	FADS2
Rehmannia glutinosa	DL-Glutamic acid	Sodium/calcium exchanger 1 / solute carrier family 8 (sodium/calcium exchanger)	SLC8A1
Rehmannia glutinosa	DL-TYROSINE	Tyrosine--tRNA ligase	YARS2
Rehmannia glutinosa	DL-TYROSINE	Tyrosine--tRNA ligase	YARS
Rehmannia glutinosa	DL-Glutamic acid	Cystine/glutamate transporter / solute carrier family 7 (anionic amino acid transporter light chain	SLC7A11
Rehmannia glutinosa	DL-Lysine	B(0	SLC7A9
Rehmannia glutinosa	DL-TYROSINE	Neutral and basic amino acid transport protein rBAT / solute carrier family 3 (amino acid transporter heavy chain)	SLC3A1
Rehmannia glutinosa	DL-Glutamic acid	Neutral and basic amino acid transport protein rBAT / solute carrier family 3 (amino acid transporter heavy chain)	SLC3A1
Rehmannia glutinosa	DL-Lysine	Neutral and basic amino acid transport protein rBAT / solute carrier family 3 (amino acid transporter heavy chain)	SLC3A1
Rehmannia glutinosa	Succinic acid	Succinate dehydrogenase cytochrome b560 subunit	SDHC
Rehmannia glutinosa	Succinic acid	Succinate receptor 1 / succinate receptor 1 / SUCCINATE RECEPTOR 1	SUCNR1
Rehmannia glutinosa	Succinic acid	Succinyl-CoA:3-ketoacid coenzyme A transferase 2	OXCT2
Rehmannia glutinosa	DL-Glutamic acid	Succinyl-CoA:3-ketoacid coenzyme A transferase 2	OXCT2
Rehmannia glutinosa	Succinic acid	Succinyl-CoA ligase [ADP-forming] subunit beta	SUCLA2
Rehmannia glutinosa	Succinic acid	Mitochondrial dicarboxylate carrier / solute carrier family 25 (mitochondrial carrier; dicarboxylate transporter)	SLC25A10
Rehmannia glutinosa	Succinic acid	Succinate dehydrogenase [ubiquinone] flavoprotein subunit	SDHA
Rehmannia glutinosa	Succinic acid	17-beta-hydroxysteroid dehydrogenase type 6 / hydroxysteroid (17-beta) dehydrogenase 6	HSD17B6
Rehmannia glutinosa	Succinic acid	Solute carrier family 13 member 3 / solute carrier family 13 (sodium-dependent dicarboxylate transporter)	SLC13A3
Rehmannia glutinosa	Succinic acid	Solute carrier family 13 member 2 / solute carrier family 13 (sodium-dependent dicarboxylate transporter)	SLC13A2
Rehmannia glutinosa	Succinic acid	Solute carrier family 13 member 1 / solute carrier family 13 (sodium/sulfate symporter)	SLC13A1
Rehmannia glutinosa	Succinic acid	Succinyl-CoA ligase [GDP-forming] subunit beta	SUCLG2
Rehmannia glutinosa	Succinic acid	Succinate dehydrogenase [ubiquinone] cytochrome b small subunit	SDHD
Rehmannia glutinosa	DL-Lysine	Succinate dehydrogenase [ubiquinone] cytochrome b small subunit	SDHD
Rehmannia glutinosa	Succinic acid	Prolyl 4-hydroxylase subunit alpha-2 / prolyl 4-hydroxylase	P4HA2
Rehmannia glutinosa	Succinic acid	Succinate dehydrogenase [ubiquinone] iron-sulfur subunit	SDHB
Rehmannia glutinosa	Phenylacetic acid	Succinate dehydrogenase [ubiquinone] iron-sulfur subunit	SDHB
Rehmannia glutinosa	Succinic acid	Succinate-semialdehyde dehydrogenase	ALDH5A1
Rehmannia glutinosa	DL-Glutamic acid	Succinate-semialdehyde dehydrogenase	ALDH5A1
Rehmannia glutinosa	DL-Valine	Succinate-semialdehyde dehydrogenase	ALDH5A1
Rehmannia glutinosa	Succinic acid	Succinyl-CoA ligase [ADP/GDP-forming] subunit alpha	SUCLG1
Rehmannia glutinosa	Succinic acid	Succinyl-CoA:3-ketoacid coenzyme A transferase 1	OXCT1
Rehmannia glutinosa	DL-Glutamic acid	Succinyl-CoA:3-ketoacid coenzyme A transferase 1	OXCT1
Rehmannia glutinosa	DL-Isoleucine	N-acetylglucosamine-1-phosphodiester alpha-N-acetylglucosaminidase	NAGPA
Rehmannia glutinosa	DL-Glutamic acid	Metabotropic glutamate receptor 1 / glutamate receptor	GRM1
Rehmannia glutinosa	DL-Glutamic acid	Metabotropic glutamate receptor 4 / glutamate receptor	GRM4
Rehmannia glutinosa	DL-Glutamic acid	Glutamate receptor ionotropic	GRIK5
Rehmannia glutinosa	DL-Glutamic acid	Metabotropic glutamate receptor 7 / glutamate receptor	GRM7
Rehmannia glutinosa	DL-Glutamic acid	Metabotropic glutamate receptor 8 / glutamate receptor	GRM8
Rehmannia glutinosa	DL-Glutamic acid	Excitatory amino acid transporter 5 / solute carrier family 1 (glutamate transporter)	SLC1A7
Rehmannia glutinosa	DL-Glutamic acid	Phosphoribosylformylglycinamidine synthase / phosphoribosylformylglycinamidine synthase	PFAS
Rehmannia glutinosa	DL-Glutamic acid	Glutamate receptor ionotropic	GRIN2D
Rehmannia glutinosa	DL-Glutamic acid	Glutamate receptor ionotropic	GRID2
Rehmannia glutinosa	DL-Glutamic acid	Glutamate receptor ionotropic	GRIN3B
Rehmannia glutinosa	DL-Glutamic acid	Glutamyl-tRNA(Gln) amidotransferase subunit B	GATB
Rehmannia glutinosa	DL-Glutamic acid	Glutaminase kidney isoform	GLS
Rehmannia glutinosa	DL-Isoleucine	Bifunctional glutamate/proline--tRNA ligase / glutamyl-prolyl-tRNA synthetase / AMINOACYL-TRNA SYNTHETASE	EPRS
Rehmannia glutinosa	DL-Glutamic acid	Bifunctional glutamate/proline--tRNA ligase / glutamyl-prolyl-tRNA synthetase / AMINOACYL-TRNA SYNTHETASE	EPRS
Rehmannia glutinosa	DL-Lysine	Bifunctional glutamate/proline--tRNA ligase / glutamyl-prolyl-tRNA synthetase / AMINOACYL-TRNA SYNTHETASE	EPRS
Rehmannia glutinosa	DL-Glutamic acid	Excitatory amino acid transporter 1 / solute carrier family 1 (glial high affinity glutamate transporter)	SLC1A3
Rehmannia glutinosa	DL-Glutamic acid	Excitatory amino acid transporter 2 / solute carrier family 1 (glial high affinity glutamate transporter)	SLC1A2
Rehmannia glutinosa	DL-TYROSINE	Glutamate--cysteine ligase catalytic subunit / glutamate-cysteine ligase	GCLC
Rehmannia glutinosa	Pyroglutamic acid	Glutamate--cysteine ligase catalytic subunit / glutamate-cysteine ligase	GCLC
Rehmannia glutinosa	DL-Glutamic acid	Glutamate--cysteine ligase catalytic subunit / glutamate-cysteine ligase	GCLC
Rehmannia glutinosa	DL-Glutamic acid	Excitatory amino acid transporter 4 / solute carrier family 1 (high affinity aspartate/glutamate transporter)	SLC1A6
Rehmannia glutinosa	Pyroglutamic acid	Glutamate dehydrogenase 2	GLUD2
Rehmannia glutinosa	DL-Glutamic acid	Glutamate dehydrogenase 2	GLUD2
Rehmannia glutinosa	DL-Valine	Glutamate dehydrogenase 2	GLUD2
Rehmannia glutinosa	DL-Lysine	Glutamate dehydrogenase 2	GLUD2
Rehmannia glutinosa	DL-Glutamic acid	GMP synthase [glutamine-hydrolyzing] / guanine monphosphate synthase	GMPS
Rehmannia glutinosa	DL-Glutamic acid	Glutamate receptor ionotropic	GRIN1
Rehmannia glutinosa	DL-Glutamic acid	Folylpolyglutamate synthase	FPGS
Rehmannia glutinosa	DL-TYROSINE	Glutamyl aminopeptidase / glutamyl aminopeptidase (aminopeptidase A) / AMINOPEPTIDASE A	ENPEP
Rehmannia glutinosa	DL-Glutamic acid	Glutamyl aminopeptidase / glutamyl aminopeptidase (aminopeptidase A) / AMINOPEPTIDASE A	ENPEP
Rehmannia glutinosa	DL-Glutamic acid	Glutamate receptor ionotropic	GRIN2A
Rehmannia glutinosa	DL-Glutamic acid	Glutamate receptor ionotropic	GRIN2C
Rehmannia glutinosa	DL-Glutamic acid	Lengsin / lengsin	LGSN
Rehmannia glutinosa	DL-Glutamic acid	Glutamine-dependent NAD(+) synthetase / NAD synthetase 1 / NAD SYNTHETASE	NADSYN1
Rehmannia glutinosa	DL-Glutamic acid	N-acetylglutamate synthase	NAGS
Rehmannia glutinosa	DL-Lysine	N-acetylglutamate synthase	NAGS
Rehmannia glutinosa	DL-Glutamic acid	Glutamate receptor ionotropic	GRIN3A
Rehmannia glutinosa	DL-Glutamic acid	Mitochondrial glutamate carrier 2 / solute carrier family 25 (glutamate carrier)	SLC25A18
Rehmannia glutinosa	DL-Glutamic acid	Mitochondrial glutamate carrier 1 / solute carrier family 25 (mitochondrial carrier: glutamate)	SLC25A22
Rehmannia glutinosa	DL-Glutamic acid	Alpha-aminoadipic semialdehyde synthase	AASS
Rehmannia glutinosa	DL-Lysine	Alpha-aminoadipic semialdehyde synthase	AASS
Rehmannia glutinosa	DL-Glutamic acid	Glutaminase liver isoform	GLS2
Rehmannia glutinosa	DL-Lysine	Glutaminase liver isoform	GLS2
Rehmannia glutinosa	DL-Isoleucine	Aspartyl aminopeptidase / aspartyl aminopeptidase / ASPARTYL AMINOPEPTIDASE	DNPEP
Rehmannia glutinosa	DL-Glutamic acid	Aspartyl aminopeptidase / aspartyl aminopeptidase / ASPARTYL AMINOPEPTIDASE	DNPEP
Rehmannia glutinosa	DL-Glutamic acid	Carboxypeptidase Q / carboxypeptidase Q	CPQ
Rehmannia glutinosa	Pyroglutamic acid	Glutamate dehydrogenase 1	GLUD1
Rehmannia glutinosa	DL-Glutamic acid	Glutamate dehydrogenase 1	GLUD1
Rehmannia glutinosa	DL-Valine	Glutamate dehydrogenase 1	GLUD1
Rehmannia glutinosa	DL-Lysine	Glutamate dehydrogenase 1	GLUD1
Rehmannia glutinosa	DL-Glutamic acid	Glutamate receptor ionotropic	GRIK1
Rehmannia glutinosa	DL-Isoleucine	Glutamate receptor 1 / glutamate receptor	GRIA1
Rehmannia glutinosa	DL-Glutamic acid	Glutamate receptor 1 / glutamate receptor	GRIA1
Rehmannia glutinosa	DL-Valine	Glutamate receptor 1 / glutamate receptor	GRIA1
Rehmannia glutinosa	DL-Lysine	Glutamate receptor 1 / glutamate receptor	GRIA1
Rehmannia glutinosa	Pyroglutamic acid	Glutamate--cysteine ligase regulatory subunit / glutamate-cysteine ligase	GCLM
Rehmannia glutinosa	DL-Glutamic acid	Glutamate--cysteine ligase regulatory subunit / glutamate-cysteine ligase	GCLM
Rehmannia glutinosa	DL-Glutamic acid	Glutamate receptor 2 / glutamate receptor	GRIA2
Rehmannia glutinosa	DL-Glutamic acid	Glutamate receptor 4 / glutamate receptor	GRIA4
Rehmannia glutinosa	DL-Isoleucine	Delta-1-pyrroline-5-carboxylate synthase / aldehyde dehydrogenase 18 family	ALDH18A1
Rehmannia glutinosa	Pyroglutamic acid	Delta-1-pyrroline-5-carboxylate synthase / aldehyde dehydrogenase 18 family	ALDH18A1
Rehmannia glutinosa	DL-Glutamic acid	Delta-1-pyrroline-5-carboxylate synthase / aldehyde dehydrogenase 18 family	ALDH18A1
Rehmannia glutinosa	DL-Glutamic acid	Glutamate receptor ionotropic	GRIK2
Rehmannia glutinosa	DL-Glutamic acid	Glutamate receptor ionotropic	GRIK3
Rehmannia glutinosa	DL-Glutamic acid	Microsomal glutathione S-transferase 3 / microsomal glutathione S-transferase 3	MGST3
Rehmannia glutinosa	DL-Isoleucine	Hematopoietic prostaglandin D synthase / hematopoietic prostaglandin D synthase / PROSTAGLANDIN D SYNTHASE	HPGDS
Rehmannia glutinosa	DL-Isoleucine	Glutathione S-transferase A1 / glutathione S-transferase alpha 1 / GLUTATHIONE S-TRANSFERASE A1	GSTA1
Rehmannia glutinosa	DL-Glutamic acid	Glutathione S-transferase A1 / glutathione S-transferase alpha 1 / GLUTATHIONE S-TRANSFERASE A1	GSTA1
Rehmannia glutinosa	DL-Lysine	Glutathione S-transferase A1 / glutathione S-transferase alpha 1 / GLUTATHIONE S-TRANSFERASE A1	GSTA1
Rehmannia glutinosa	DL-Isoleucine	Glutathione S-transferase A2 / glutathione S-transferase alpha 2 / GLUTATHIONE S-TRANSFERASE A2	GSTA2
Rehmannia glutinosa	DL-Glutamic acid	Glutathione S-transferase A2 / glutathione S-transferase alpha 2 / GLUTATHIONE S-TRANSFERASE A2	GSTA2
Rehmannia glutinosa	DL-Lysine	Glutathione S-transferase A2 / glutathione S-transferase alpha 2 / GLUTATHIONE S-TRANSFERASE A2	GSTA2
Rehmannia glutinosa	DL-Glutamic acid	Microsomal glutathione S-transferase 1 / microsomal glutathione S-transferase 1	MGST1
Rehmannia glutinosa	Pyroglutamic acid	S-formylglutathione hydrolase / esterase D	ESD
Rehmannia glutinosa	DL-Glutamic acid	Glutathione S-transferase Mu 2 / glutathione S-transferase mu 2 (muscle) / GLUTATHIONE S-TRANSFERASE MU 2	GSTM2
Rehmannia glutinosa	DL-Glutamic acid	Phospholipid hydroperoxide glutathione peroxidase	GPX4
Rehmannia glutinosa	DL-Glutamic acid	Glutathione S-transferase Mu 5 / glutathione S-transferase mu 5	GSTM5
Rehmannia glutinosa	DL-Glutamic acid	Glutathione peroxidase 7 / glutathione peroxidase 7	GPX7
Rehmannia glutinosa	DL-Glutamic acid	Microsomal glutathione S-transferase 2 / microsomal glutathione S-transferase 2	MGST2
Rehmannia glutinosa	DL-Glutamic acid	Glutathione S-transferase omega-2 / glutathione S-transferase omega 2	GSTO2
Rehmannia glutinosa	DL-Lysine	Glutathione S-transferase omega-2 / glutathione S-transferase omega 2	GSTO2
Rehmannia glutinosa	Palmitelaidic acid	Leukotriene C4 synthase / leukotriene C4 synthase / LEUKOTRIENE C4 SYNTHASE	LTC4S
Rehmannia glutinosa	DL-Glutamic acid	Glutathione reductase	GSR
Rehmannia glutinosa	DL-Valine	Glutathione reductase	GSR
Rehmannia glutinosa	DL-Lysine	Glutathione reductase	GSR
Rehmannia glutinosa	Pyroglutamic acid	Glutathione synthetase / glutathione synthetase	GSS
Rehmannia glutinosa	DL-Glutamic acid	Glutathione synthetase / glutathione synthetase	GSS
Rehmannia glutinosa	DL-Isoleucine	Glutathione S-transferase Mu 1 / glutathione S-transferase mu 1 / GLUTATHIONE S-TRANSFERASE MU 1	GSTM1
Rehmannia glutinosa	DL-Glutamic acid	Glutathione S-transferase Mu 1 / glutathione S-transferase mu 1 / GLUTATHIONE S-TRANSFERASE MU 1	GSTM1
Rehmannia glutinosa	DL-Isoleucine	Glutathione S-transferase A3 / glutathione S-transferase alpha 3	GSTA3
Rehmannia glutinosa	DL-Glutamic acid	Glutathione S-transferase A3 / glutathione S-transferase alpha 3	GSTA3
Rehmannia glutinosa	DL-Lysine	Glutathione S-transferase A3 / glutathione S-transferase alpha 3	GSTA3
Rehmannia glutinosa	DL-Glutamic acid	Glutathione S-transferase Mu 3 / glutathione S-transferase mu 3 (brain)	GSTM3
Rehmannia glutinosa	DL-Isoleucine	Glutathione S-transferase A4 / glutathione S-transferase alpha 4	GSTA4
Rehmannia glutinosa	DL-Glutamic acid	Glutathione S-transferase A4 / glutathione S-transferase alpha 4	GSTA4
Rehmannia glutinosa	DL-Lysine	Glutathione S-transferase A4 / glutathione S-transferase alpha 4	GSTA4
Rehmannia glutinosa	DL-Glutamic acid	Glutathione S-transferase Mu 4 / glutathione S-transferase mu 4	GSTM4
Rehmannia glutinosa	DL-Glutamic acid	Glutathione S-transferase A5 / glutathione S-transferase alpha 5	GSTA5
Rehmannia glutinosa	DL-Isoleucine	Glutathione S-transferase P / glutathione S-transferase pi 1 / GLUTATHIONE S-TRANSFERASE PI	GSTP1
Rehmannia glutinosa	DL-Glutamic acid	Glutathione S-transferase P / glutathione S-transferase pi 1 / GLUTATHIONE S-TRANSFERASE PI	GSTP1
Rehmannia glutinosa	DL-Glutamic acid	Glutathione S-transferase omega-1 / glutathione S-transferase omega 1 / GLUTATHIONE S-TRANSFERASE OMEGA-1 ISOFORM 1	GSTO1
Rehmannia glutinosa	DL-Lysine	Glutathione S-transferase omega-1 / glutathione S-transferase omega 1 / GLUTATHIONE S-TRANSFERASE OMEGA-1 ISOFORM 1	GSTO1
Rehmannia glutinosa	Stearic acid	Glutathione peroxidase 1 / glutathione peroxidase 1	GPX1
Rehmannia glutinosa	DL-Glutamic acid	Glutathione peroxidase 1 / glutathione peroxidase 1	GPX1
Rehmannia glutinosa	DL-Glutamic acid	Maleylacetoacetate isomerase / glutathione S-transferase zeta 1	GSTZ1
Rehmannia glutinosa	DL-Lysine	Maleylacetoacetate isomerase / glutathione S-transferase zeta 1	GSTZ1
Rehmannia glutinosa	DL-Glutamic acid	Epididymal secretory glutathione peroxidase / glutathione peroxidase 5	GPX5
Rehmannia glutinosa	Stearic acid	Scavenger receptor class B member 1 / scavenger receptor class B	SCARB1
Rehmannia glutinosa	DL-Lysine	Scavenger receptor class B member 1 / scavenger receptor class B	SCARB1
Rehmannia glutinosa	DL-Glutamic acid	Glycine--tRNA ligase / glycyl-tRNA synthetase	GARS
Rehmannia glutinosa	DL-Isoleucine	Proton-coupled amino acid transporter 1 / solute carrier family 36 (proton/amino acid symporter)	SLC36A1
Rehmannia glutinosa	DL-Lysine	Glycine N-acyltransferase-like protein 1 / glycine-N-acyltransferase-like 1	GLYATL1
Rehmannia glutinosa	DL-Glutamic acid	Vesicular inhibitory amino acid transporter / solute carrier family 32 (GABA vesicular transporter)	SLC32A1
Rehmannia glutinosa	Stearic acid	Peroxisomal sarcosine oxidase / pipecolic acid oxidase / PEROXISOMAL SARCOSINE OXIDASE	PIPOX
Rehmannia glutinosa	DL-TYROSINE	Peroxisomal sarcosine oxidase / pipecolic acid oxidase / PEROXISOMAL SARCOSINE OXIDASE	PIPOX
Rehmannia glutinosa	Pyroglutamic acid	Peroxisomal sarcosine oxidase / pipecolic acid oxidase / PEROXISOMAL SARCOSINE OXIDASE	PIPOX
Rehmannia glutinosa	DL-Glutamic acid	Peroxisomal sarcosine oxidase / pipecolic acid oxidase / PEROXISOMAL SARCOSINE OXIDASE	PIPOX
Rehmannia glutinosa	DL-Glutamic acid	Sodium- and chloride-dependent glycine transporter 2 / solute carrier family 6 (neurotransmitter transporter)	SLC6A5
Rehmannia glutinosa	DL-Glutamic acid	Sodium- and chloride-dependent glycine transporter 1 / solute carrier family 6 (neurotransmitter transporter	SLC6A9
Rehmannia glutinosa	DL-Glutamic acid	Glycine receptor subunit alpha-1 / glycine receptor	GLRA1
Rehmannia glutinosa	DL-Glutamic acid	Glycine receptor subunit beta / glycine receptor	GLRB
Rehmannia glutinosa	DL-Glutamic acid	Glycine receptor subunit alpha-3 / glycine receptor	GLRA3
Rehmannia glutinosa	DL-Glutamic acid	Glycine receptor subunit alpha-2 / glycine receptor	GLRA2
Rehmannia glutinosa	DL-Glutamic acid	Creatine kinase M-type / creatine kinase	CKM
Rehmannia glutinosa	DL-Glutamic acid	Creatine kinase B-type / creatine kinase	CKB
Rehmannia glutinosa	DL-Glutamic acid	Sodium- and chloride-dependent creatine transporter 1 / solute carrier family 6 (neurotransmitter transporter)	SLC6A8
Rehmannia glutinosa	DL-Isoleucine	Probable leucine--tRNA ligase	LARS2
Rehmannia glutinosa	DL-Isoleucine	Leucine--tRNA ligase	LARS
Rehmannia glutinosa	DL-Glutamic acid	Leucine--tRNA ligase	LARS
Rehmannia glutinosa	DL-Lysine	Leucine--tRNA ligase	LARS
Rehmannia glutinosa	DL-Isoleucine	Tryptophan--tRNA ligase	WARS2
Rehmannia glutinosa	DL-Isoleucine	Tryptophan--tRNA ligase	WARS
Rehmannia glutinosa	Phenylacetic acid	Methylated-DNA--protein-cysteine methyltransferase / O-6-methylguanine-DNA methyltransferase / 6-O-METHYLGUANINE-DNA METHYLTRANSFERASE	MGMT
Rehmannia glutinosa	DL-Glutamic acid	Cysteine dioxygenase type 1 / cysteine dioxygenase type 1	CDO1
Rehmannia glutinosa	Stearic acid	Prostaglandin G/H synthase 2 / prostaglandin-endoperoxide synthase 2 (prostaglandin G/H synthase and cyclooxygenase) / CYCLOOXYGENASE-2	PTGS2
Rehmannia glutinosa	DL-Glutamic acid	Prostaglandin G/H synthase 2 / prostaglandin-endoperoxide synthase 2 (prostaglandin G/H synthase and cyclooxygenase) / CYCLOOXYGENASE-2	PTGS2
Rehmannia glutinosa	Catalpol	Prostaglandin G/H synthase 2 / prostaglandin-endoperoxide synthase 2 (prostaglandin G/H synthase and cyclooxygenase) / CYCLOOXYGENASE-2	PTGS2
Rehmannia glutinosa	DL-Lysine	N(G)	DDAH1
Rehmannia glutinosa	Stearic acid	Nitric oxide synthase	NOS1
Rehmannia glutinosa	DL-Glutamic acid	Nitric oxide synthase	NOS1
Rehmannia glutinosa	DL-Lysine	Nitric oxide synthase	NOS1
Rehmannia glutinosa	DL-Isoleucine	Threonine--tRNA ligase	TARS
Rehmannia glutinosa	DL-Isoleucine	Threonine--tRNA ligase	TARS2
Rehmannia glutinosa	DL-Isoleucine	UDP-glucose 6-dehydrogenase	UGDH
Rehmannia glutinosa	DL-Isoleucine	Alcohol dehydrogenase 1A / alcohol dehydrogenase 1A (class I)	ADH1A
Rehmannia glutinosa	DL-Glutamic acid	Sorbitol dehydrogenase / sorbitol dehydrogenase	SORD
Rehmannia glutinosa	DL-Isoleucine	Alcohol dehydrogenase 4 / alcohol dehydrogenase 4 (class II)	ADH4
Rehmannia glutinosa	DL-Isoleucine	Alcohol dehydrogenase 1B / alcohol dehydrogenase 1B (class I)	ADH1B
Rehmannia glutinosa	DL-Isoleucine	Alcohol dehydrogenase class 4 mu/sigma chain / alcohol dehydrogenase 7 (class IV)	ADH7
Rehmannia glutinosa	Stearic acid	Glycerol-3-phosphate dehydrogenase [NAD(+)]	GPD1
Rehmannia glutinosa	DL-Glutamic acid	L-lactate dehydrogenase A-like 6A	LDHAL6A
Rehmannia glutinosa	DL-Isoleucine	Alcohol dehydrogenase class-3 / alcohol dehydrogenase 5 (class III)	ADH5
Rehmannia glutinosa	DL-Lysine	Aldose reductase / aldo-keto reductase family 1	AKR1B1
Rehmannia glutinosa	Phenylacetic acid	Aldose reductase / aldo-keto reductase family 1	AKR1B1
Rehmannia glutinosa	DL-Isoleucine	3-hydroxyacyl-CoA dehydrogenase type-2 / hydroxysteroid (17-beta) dehydrogenase 10	HSD17B10
Rehmannia glutinosa	DL-Glutamic acid	Malate dehydrogenase	MDH2
Rehmannia glutinosa	DL-Lysine	Malate dehydrogenase	MDH2
Rehmannia glutinosa	DL-Glutamic acid	L-lactate dehydrogenase A chain / L-LACTATE DEHYDROGENASE A	LDHA
Rehmannia glutinosa	DL-Glutamic acid	NAD-dependent malic enzyme	ME2
Rehmannia glutinosa	DL-Lysine	Peroxisomal multifunctional enzyme type 2 / hydroxysteroid (17-beta) dehydrogenase 4	HSD17B4
Rehmannia glutinosa	Phenylacetic acid	Peroxisomal multifunctional enzyme type 2 / hydroxysteroid (17-beta) dehydrogenase 4	HSD17B4
Rehmannia glutinosa	DL-Glutamic acid	L-lactate dehydrogenase B chain / LACTATE DEHYDROGENASE	LDHB
Rehmannia glutinosa	DL-Isoleucine	Hydroxyacyl-coenzyme A dehydrogenase	HADH
Rehmannia glutinosa	DL-Isoleucine	Malate dehydrogenase	MDH1
Rehmannia glutinosa	DL-Glutamic acid	Malate dehydrogenase	MDH1
Rehmannia glutinosa	DL-Lysine	Malate dehydrogenase	MDH1
Rehmannia glutinosa	DL-Glutamic acid	3-hydroxyisobutyrate dehydrogenase	HIBADH
Rehmannia glutinosa	DL-Glutamic acid	NADP-dependent malic enzyme / malic enzyme 1	ME1
Rehmannia glutinosa	DL-Glutamic acid	D-3-phosphoglycerate dehydrogenase	PHGDH
Rehmannia glutinosa	DL-Isoleucine	Isocitrate dehydrogenase [NAD] subunit gamma	IDH3G
Rehmannia glutinosa	DL-Lysine	Isocitrate dehydrogenase [NAD] subunit gamma	IDH3G
Rehmannia glutinosa	DL-Isoleucine	Isocitrate dehydrogenase [NAD] subunit beta	IDH3B
Rehmannia glutinosa	DL-Glutamic acid	Isocitrate dehydrogenase [NAD] subunit beta	IDH3B
Rehmannia glutinosa	DL-Lysine	Isocitrate dehydrogenase [NAD] subunit beta	IDH3B
Rehmannia glutinosa	DL-Isoleucine	Isocitrate dehydrogenase [NAD] subunit alpha	IDH3A
Rehmannia glutinosa	DL-Lysine	Isocitrate dehydrogenase [NAD] subunit alpha	IDH3A
Rehmannia glutinosa	DL-Glutamic acid	Inosine-5'-monophosphate dehydrogenase 2 / IMP (inosine 5'-monophosphate) dehydrogenase 2 / INOSINE MONOPHOSPHATE DEHYDROGENASE TYPE 2 (IMPDH2)	IMPDH2
Rehmannia glutinosa	DL-Glutamic acid	Inosine-5'-monophosphate dehydrogenase 1 / IMP (inosine 5'-monophosphate) dehydrogenase 1 / INOSINE MONOPHOSPHATE DEHYDROGENASE TYPE 1 (IMPDH1)	IMPDH1
Rehmannia glutinosa	DL-Glutamic acid	Aldehyde dehydrogenase	ALDH2
Rehmannia glutinosa	DL-Valine	Aldehyde dehydrogenase	ALDH2
Rehmannia glutinosa	Phenylacetic acid	Aldehyde dehydrogenase	ALDH2
Rehmannia glutinosa	DL-Glutamic acid	Aldehyde dehydrogenase family 3 member B2 / aldehyde dehydrogenase 3 family	ALDH3B2
Rehmannia glutinosa	DL-Valine	Aldehyde dehydrogenase family 3 member B2 / aldehyde dehydrogenase 3 family	ALDH3B2
Rehmannia glutinosa	DL-Glutamic acid	Methylmalonate-semialdehyde dehydrogenase [acylating]	ALDH6A1
Rehmannia glutinosa	DL-Valine	Methylmalonate-semialdehyde dehydrogenase [acylating]	ALDH6A1
Rehmannia glutinosa	DL-Glutamic acid	Aldehyde dehydrogenase	ALDH3A1
Rehmannia glutinosa	DL-Valine	Aldehyde dehydrogenase	ALDH3A1
Rehmannia glutinosa	DL-Glutamic acid	Retinal dehydrogenase 1 / aldehyde dehydrogenase 1 family	ALDH1A1
Rehmannia glutinosa	DL-Valine	Retinal dehydrogenase 1 / aldehyde dehydrogenase 1 family	ALDH1A1
Rehmannia glutinosa	DL-Glutamic acid	Glyceraldehyde-3-phosphate dehydrogenase	GAPDHS
Rehmannia glutinosa	DL-Lysine	Glyceraldehyde-3-phosphate dehydrogenase	GAPDHS
Rehmannia glutinosa	DL-Glutamic acid	4-trimethylaminobutyraldehyde dehydrogenase / aldehyde dehydrogenase 9 family	ALDH9A1
Rehmannia glutinosa	DL-Valine	4-trimethylaminobutyraldehyde dehydrogenase / aldehyde dehydrogenase 9 family	ALDH9A1
Rehmannia glutinosa	DL-Glutamic acid	Aldehyde dehydrogenase family 1 member A3 / aldehyde dehydrogenase 1 family	ALDH1A3
Rehmannia glutinosa	DL-Valine	Aldehyde dehydrogenase family 1 member A3 / aldehyde dehydrogenase 1 family	ALDH1A3
Rehmannia glutinosa	DL-Glutamic acid	Aldehyde dehydrogenase X	ALDH1B1
Rehmannia glutinosa	DL-Valine	Aldehyde dehydrogenase X	ALDH1B1
Rehmannia glutinosa	DL-Glutamic acid	Glyceraldehyde-3-phosphate dehydrogenase / glyceraldehyde-3-phosphate dehydrogenase / GLYCERALDEHYDE-3-PHOSPHATE DEHYDROGENASE	GAPDH
Rehmannia glutinosa	DL-Lysine	Glyceraldehyde-3-phosphate dehydrogenase / glyceraldehyde-3-phosphate dehydrogenase / GLYCERALDEHYDE-3-PHOSPHATE DEHYDROGENASE	GAPDH
Rehmannia glutinosa	DL-Glutamic acid	Retinal dehydrogenase 2 / aldehyde dehydrogenase 1 family	ALDH1A2
Rehmannia glutinosa	DL-Valine	Retinal dehydrogenase 2 / aldehyde dehydrogenase 1 family	ALDH1A2
Rehmannia glutinosa	DL-Glutamic acid	Fatty aldehyde dehydrogenase / aldehyde dehydrogenase 3 family	ALDH3A2
Rehmannia glutinosa	DL-Valine	Fatty aldehyde dehydrogenase / aldehyde dehydrogenase 3 family	ALDH3A2
Rehmannia glutinosa	Phenylacetic acid	Fatty aldehyde dehydrogenase / aldehyde dehydrogenase 3 family	ALDH3A2
Rehmannia glutinosa	DL-Glutamic acid	Alpha-aminoadipic semialdehyde dehydrogenase / aldehyde dehydrogenase 7 family	ALDH7A1
Rehmannia glutinosa	DL-Valine	Alpha-aminoadipic semialdehyde dehydrogenase / aldehyde dehydrogenase 7 family	ALDH7A1
Rehmannia glutinosa	DL-Glutamic acid	Pyrroline-5-carboxylate reductase 2 / pyrroline-5-carboxylate reductase family	PYCR2
Rehmannia glutinosa	DL-Glutamic acid	Pyrroline-5-carboxylate reductase 1	PYCR1
Rehmannia glutinosa	DL-Lysine	Pyrroline-5-carboxylate reductase 1	PYCR1
Rehmannia glutinosa	DL-Valine	Pyruvate dehydrogenase E1 component subunit alpha	PDHA2
Rehmannia glutinosa	DL-Valine	Pyruvate dehydrogenase E1 component subunit alpha	PDHA1
Rehmannia glutinosa	Stearic acid	Short-chain specific acyl-CoA dehydrogenase	ACADS
Rehmannia glutinosa	DL-Isoleucine	Dihydrofolate reductase / dihydrofolate reductase / DIHYDROFOLATE REDUCTASE	DHFR
Rehmannia glutinosa	DL-Glutamic acid	Dihydrofolate reductase / dihydrofolate reductase / DIHYDROFOLATE REDUCTASE	DHFR
Rehmannia glutinosa	DL-Lysine	Dihydrofolate reductase / dihydrofolate reductase / DIHYDROFOLATE REDUCTASE	DHFR
Rehmannia glutinosa	DL-Isoleucine	2-oxoglutarate dehydrogenase	OGDH
Rehmannia glutinosa	DL-Glutamic acid	2-oxoglutarate dehydrogenase	OGDH
Rehmannia glutinosa	DL-Lysine	2-oxoglutarate dehydrogenase	OGDH
Rehmannia glutinosa	DL-Glutamic acid	NADH dehydrogenase [ubiquinone] iron-sulfur protein 7	NDUFS7
Rehmannia glutinosa	DL-Glutamic acid	Delta-1-pyrroline-5-carboxylate dehydrogenase	ALDH4A1
Rehmannia glutinosa	DL-Valine	Delta-1-pyrroline-5-carboxylate dehydrogenase	ALDH4A1
Rehmannia glutinosa	DL-Glutamic acid	NADH-cytochrome b5 reductase 3	CYB5R3
Rehmannia glutinosa	Phenylacetic acid	NADH-ubiquinone oxidoreductase chain 4 / NADH dehydrogenase	ND4
Rehmannia glutinosa	DL-TYROSINE	Dihydropteridine reductase / quinoid dihydropteridine reductase	QDPR
Rehmannia glutinosa	Stearic acid	Acyl carrier protein	NDUFAB1
Rehmannia glutinosa	Palmitelaidic acid	Acyl carrier protein	NDUFAB1
Rehmannia glutinosa	DL-Isoleucine	Dihydrolipoyl dehydrogenase	DLD
Rehmannia glutinosa	DL-Glutamic acid	Dihydrolipoyl dehydrogenase	DLD
Rehmannia glutinosa	DL-Valine	Dihydrolipoyl dehydrogenase	DLD
Rehmannia glutinosa	Palmitelaidic acid	Cytochrome P450 4A11 / cytochrome P450	CYP4A11
Rehmannia glutinosa	Pentadecyl ketone	Cytochrome P450 4A11 / cytochrome P450	CYP4A11
Rehmannia glutinosa	DL-Glutamic acid	Dihydrolipoyllysine-residue acetyltransferase component of pyruvate dehydrogenase complex	DLAT
Rehmannia glutinosa	D-(-)-Mannitol	Heme oxygenase 1 / heme oxygenase 1 / heme oxygenase (decycling) 1 / HEME OXYGENASE 1	HMOX1
Rehmannia glutinosa	DL-Glutamic acid	Heme oxygenase 1 / heme oxygenase 1 / heme oxygenase (decycling) 1 / HEME OXYGENASE 1	HMOX1
Rehmannia glutinosa	DL-Glutamic acid	Heme oxygenase 2 / heme oxygenase (decycling) 2	HMOX2
Rehmannia glutinosa	Palmitelaidic acid	Steroid 17-alpha-hydroxylase/17	CYP17A1
Rehmannia glutinosa	Phenylacetic acid	Steroid 17-alpha-hydroxylase/17	CYP17A1
Rehmannia glutinosa	Palmitelaidic acid	Tyrosinase / tyrosinase / TYROSINASE	TYR
Rehmannia glutinosa	DL-TYROSINE	Tyrosinase / tyrosinase / TYROSINASE	TYR
Rehmannia glutinosa	DL-Isoleucine	Tyrosinase / tyrosinase / TYROSINASE	TYR
Rehmannia glutinosa	Pyroglutamic acid	Tyrosinase / tyrosinase / TYROSINASE	TYR
Rehmannia glutinosa	DL-Glutamic acid	Tyrosinase / tyrosinase / TYROSINASE	TYR
Rehmannia glutinosa	DL-Valine	Tyrosinase / tyrosinase / TYROSINASE	TYR
Rehmannia glutinosa	DL-Lysine	Tyrosinase / tyrosinase / TYROSINASE	TYR
Rehmannia glutinosa	Stearic acid	Peroxisome proliferator-activated receptor gamma / peroxisome proliferator-activated receptor gamma / PEROXISOME PROLIFERATOR-ACTIVATED RECEPTOR GAMMA/NUCLEAR RECEPTOR COREPRESSOR 2	PPARG
Rehmannia glutinosa	Palmitelaidic acid	Peroxisome proliferator-activated receptor gamma / peroxisome proliferator-activated receptor gamma / PEROXISOME PROLIFERATOR-ACTIVATED RECEPTOR GAMMA/NUCLEAR RECEPTOR COREPRESSOR 2	PPARG
Rehmannia glutinosa	DL-Glutamic acid	Peroxisome proliferator-activated receptor gamma / peroxisome proliferator-activated receptor gamma / PEROXISOME PROLIFERATOR-ACTIVATED RECEPTOR GAMMA/NUCLEAR RECEPTOR COREPRESSOR 2	PPARG
Rehmannia glutinosa	DL-Lysine	Peroxisome proliferator-activated receptor gamma / peroxisome proliferator-activated receptor gamma / PEROXISOME PROLIFERATOR-ACTIVATED RECEPTOR GAMMA/NUCLEAR RECEPTOR COREPRESSOR 2	PPARG
Rehmannia glutinosa	Stearic acid	Peroxisome proliferator-activated receptor delta / peroxisome proliferator-activated receptor delta / PEROXISOME PROLIFERATOR-ACTIVATED RECEPTOR DELTA	PPARD
Rehmannia glutinosa	Palmitelaidic acid	Free fatty acid receptor 1 / free fatty acid receptor 1 / G-PROTEIN COUPLED RECEPTOR 40	FFAR1
Rehmannia glutinosa	DL-Lysine	Free fatty acid receptor 1 / free fatty acid receptor 1 / G-PROTEIN COUPLED RECEPTOR 40	FFAR1
Rehmannia glutinosa	DL-Isoleucine	Alanine--tRNA ligase	AARS
Rehmannia glutinosa	DL-Lysine	Alanine--tRNA ligase	AARS
Rehmannia glutinosa	DL-Glutamic acid	Neutral amino acid transporter A / solute carrier family 1 (glutamate/neutral amino acid transporter)	SLC1A4
Rehmannia glutinosa	DL-Isoleucine	Valine--tRNA ligase / valyl-tRNA synthetase / VALYL-TRNA SYNTHETASE 2	VARS
Rehmannia glutinosa	DL-Glutamic acid	Valine--tRNA ligase / valyl-tRNA synthetase / VALYL-TRNA SYNTHETASE 2	VARS
Rehmannia glutinosa	DL-Valine	Valine--tRNA ligase / valyl-tRNA synthetase / VALYL-TRNA SYNTHETASE 2	VARS
Rehmannia glutinosa	DL-Glutamic acid	Dehydrogenase/reductase SDR family member 4 / dehydrogenase/reductase (SDR family) member 4	DHRS4
Rehmannia glutinosa	DL-Glutamic acid	Arachidonate 5-lipoxygenase / arachidonate 5-lipoxygenase / 5-LIPOXYGENASE/5-LIPOXYGENASE ACTIVATING PROTEIN	ALOX5
Rehmannia glutinosa	DL-Glutamic acid	Serine/threonine-protein phosphatase 2A catalytic subunit alpha isoform / protein phosphatase 2	PPP2CA
Rehmannia glutinosa	DL-Isoleucine	Lipoyl synthase	LIAS
Rehmannia glutinosa	DL-Isoleucine	Short/branched chain specific acyl-CoA dehydrogenase	ACADSB
Rehmannia glutinosa	DL-Isoleucine	Isoleucine--tRNA ligase	IARS
Rehmannia glutinosa	DL-Glutamic acid	Isoleucine--tRNA ligase	IARS
Rehmannia glutinosa	DL-Valine	Isoleucine--tRNA ligase	IARS
Rehmannia glutinosa	DL-Lysine	Isoleucine--tRNA ligase	IARS
Rehmannia glutinosa	DL-Glutamic acid	Taste receptor type 1 member 2 / taste receptor	TAS1R2
Rehmannia glutinosa	D-(-)-Mannitol	Multidrug resistance protein 1 / ATP-binding cassette	ABCB1
Rehmannia glutinosa	DL-Glutamic acid	Multidrug resistance protein 1 / ATP-binding cassette	ABCB1
Rehmannia glutinosa	Stearic acid	ATP-binding cassette sub-family G member 1 / ATP-binding cassette	ABCG1
Rehmannia glutinosa	Stearic acid	ATP-binding cassette sub-family A member 1 / ATP-binding cassette	ABCA1
Rehmannia glutinosa	Stearic acid	RAC-alpha serine/threonine-protein kinase / v-akt murine thymoma viral oncogene homolog 1	AKT1
Rehmannia glutinosa	DL-TYROSINE	RAC-alpha serine/threonine-protein kinase / v-akt murine thymoma viral oncogene homolog 1	AKT1
Rehmannia glutinosa	DL-Isoleucine	RAC-alpha serine/threonine-protein kinase / v-akt murine thymoma viral oncogene homolog 1	AKT1
Rehmannia glutinosa	DL-Glutamic acid	RAC-alpha serine/threonine-protein kinase / v-akt murine thymoma viral oncogene homolog 1	AKT1
Rehmannia glutinosa	DL-Lysine	RAC-alpha serine/threonine-protein kinase / v-akt murine thymoma viral oncogene homolog 1	AKT1
Rehmannia glutinosa	DL-Lysine	Beta-adrenergic receptor kinase 1 / adrenergic	ADRBK1
Rehmannia glutinosa	DL-Glutamic acid	Apoptotic protease-activating factor 1 / apoptotic peptidase activating factor 1 / APOPTOTIC PEPTIDASE ACTIVATING FACTOR 1	APAF1
Rehmannia glutinosa	DL-Isoleucine	ADP/ATP translocase 1 / solute carrier family 25 (mitochondrial carrier; adenine nucleotide translocator)	SLC25A4
Rehmannia glutinosa	DL-Glutamic acid	ATP-binding cassette sub-family C member 8 / ATP-binding cassette	ABCC8
Rehmannia glutinosa	DL-Lysine	Activated CDC42 kinase 1 / tyrosine kinase	TNK2
Rehmannia glutinosa	Myristicin	Tyrosine-protein kinase ABL1 / ABL proto-oncogene 1	ABL1
Rehmannia glutinosa	DL-Glutamic acid	Proline dehydrogenase 1	PRODH
Rehmannia glutinosa	DL-Glutamic acid	Pyrroline-5-carboxylate reductase 3 / pyrroline-5-carboxylate reductase-like	PYCRL
Rehmannia glutinosa	DL-Glutamic acid	Sodium-dependent proline transporter / solute carrier family 6 (neurotransmitter transporter)	SLC6A7
Rehmannia glutinosa	Pyroglutamic acid	Sodium-dependent serotonin transporter / solute carrier family 6 (neurotransmitter transporter)	SLC6A4
Rehmannia glutinosa	DL-Glutamic acid	Sodium-dependent serotonin transporter / solute carrier family 6 (neurotransmitter transporter)	SLC6A4
Rehmannia glutinosa	DL-Lysine	Type-1 angiotensin II receptor / angiotensin II receptor	AGTR1
Rehmannia glutinosa	DL-Glutamic acid	Angiotensin-converting enzyme / angiotensin I converting enzyme / ANGIOTENSIN-CONVERTING ENZYME	ACE
Rehmannia glutinosa	DL-Lysine	Angiotensin-converting enzyme / angiotensin I converting enzyme / ANGIOTENSIN-CONVERTING ENZYME	ACE
Rehmannia glutinosa	DL-Glutamic acid	Glucocorticoid receptor / nuclear receptor subfamily 3	NR3C1
Rehmannia glutinosa	DL-Lysine	Glucocorticoid receptor / nuclear receptor subfamily 3	NR3C1
Rehmannia glutinosa	DL-Glutamic acid	Gamma-aminobutyric acid type B receptor subunit 1 / gamma-aminobutyric acid (GABA) B receptor	GABBR1
Rehmannia glutinosa	Pyroglutamic acid	Synaptic vesicular amine transporter / solute carrier family 18 (vesicular monoamine transporter)	SLC18A2
Rehmannia glutinosa	DL-Glutamic acid	Synaptic vesicular amine transporter / solute carrier family 18 (vesicular monoamine transporter)	SLC18A2
Rehmannia glutinosa	Pyroglutamic acid	Sodium-dependent dopamine transporter / solute carrier family 6 (neurotransmitter transporter)	SLC6A3
Rehmannia glutinosa	DL-Glutamic acid	Sodium-dependent dopamine transporter / solute carrier family 6 (neurotransmitter transporter)	SLC6A3
Rehmannia glutinosa	DL-Glutamic acid	Sodium-dependent noradrenaline transporter / solute carrier family 6 (neurotransmitter transporter)	SLC6A2
Rehmannia glutinosa	Pyroglutamic acid	Alpha adrenergic receptor / Alpha-1A adrenergic receptor / adrenoceptor alpha 1A	ADRA1A
Rehmannia glutinosa	DL-Lysine	Alpha adrenergic receptor / Alpha-1A adrenergic receptor / adrenoceptor alpha 1A	ADRA1A
Rehmannia glutinosa	DL-Glutamic acid	D(2) dopamine receptor / dopamine receptor D2 / DOPAMINE RECEPTOR D2	DRD2
Rehmannia glutinosa	Pyroglutamic acid	Amine oxidase [flavin-containing] B / monoamine oxidase B / MONOAMINE OXIDASE TYPE B (MAO-B)	MAOB
Rehmannia glutinosa	DL-Glutamic acid	Amine oxidase [flavin-containing] B / monoamine oxidase B / MONOAMINE OXIDASE TYPE B (MAO-B)	MAOB
Rehmannia glutinosa	Phenylacetic acid	Amine oxidase [flavin-containing] B / monoamine oxidase B / MONOAMINE OXIDASE TYPE B (MAO-B)	MAOB
Rehmannia glutinosa	DL-Glutamic acid	Gastrin/cholecystokinin type B receptor / cholecystokinin B receptor / CHOLECYSTOKININ RECEPTOR	CCKBR
Rehmannia glutinosa	DL-Lysine	Gastrin/cholecystokinin type B receptor / cholecystokinin B receptor / CHOLECYSTOKININ RECEPTOR	CCKBR
Rehmannia glutinosa	DL-Glutamic acid	Neuronal acetylcholine receptor subunit alpha-4 / cholinergic receptor	CHRNA4
Rehmannia glutinosa	DL-Lysine	Neuronal acetylcholine receptor subunit alpha-4 / cholinergic receptor	CHRNA4
Rehmannia glutinosa	DL-Lysine	Neuronal acetylcholine receptor subunit alpha-7 / Alpha-7 nicotinic cholinergic receptor subunit / cholinergic receptor	CHRNA7
Rehmannia glutinosa	DL-Lysine	Neuronal acetylcholine receptor subunit alpha-2 / cholinergic receptor	CHRNA2
Rehmannia glutinosa	DL-Glutamic acid	Neuronal acetylcholine receptor subunit alpha-3 / cholinergic receptor	CHRNA3
Rehmannia glutinosa	DL-Glutamic acid	Neuronal acetylcholine receptor subunit beta-3 / cholinergic receptor	CHRNB3
Rehmannia glutinosa	DL-Glutamic acid	Neuronal acetylcholine receptor subunit beta-4 / cholinergic receptor	CHRNB4
Rehmannia glutinosa	Palmitelaidic acid	Cytochrome P450 19A1 / Aromatase / cytochrome P450	CYP19A1
Rehmannia glutinosa	Pentadecyl ketone	Cytochrome P450 19A1 / Aromatase / cytochrome P450	CYP19A1
Rehmannia glutinosa	DL-Glutamic acid	Choline O-acetyltransferase / choline O-acetyltransferase / CHOLINE ACETYLASE	CHAT
Rehmannia glutinosa	Catalpol	Choline O-acetyltransferase / choline O-acetyltransferase / CHOLINE ACETYLASE	CHAT
Rehmannia glutinosa	DL-Lysine	Muscarinic acetylcholine receptor M3 / cholinergic receptor	CHRM3
Rehmannia glutinosa	DL-Lysine	Muscarinic acetylcholine receptor M1 / cholinergic receptor	CHRM1
Rehmannia glutinosa	Catalpol	Muscarinic acetylcholine receptor M1 / cholinergic receptor	CHRM1
Rehmannia glutinosa	Stearic acid	Translocator protein / translocator protein (18kDa) / TRANSLOCATOR PROTEIN (TSPO)	TSPO
Rehmannia glutinosa	DL-Isoleucine	Translocator protein / translocator protein (18kDa) / TRANSLOCATOR PROTEIN (TSPO)	TSPO
Rehmannia glutinosa	DL-Glutamic acid	Translocator protein / translocator protein (18kDa) / TRANSLOCATOR PROTEIN (TSPO)	TSPO
Rehmannia glutinosa	DL-Valine	Translocator protein / translocator protein (18kDa) / TRANSLOCATOR PROTEIN (TSPO)	TSPO
Rehmannia glutinosa	DL-Lysine	Translocator protein / translocator protein (18kDa) / TRANSLOCATOR PROTEIN (TSPO)	TSPO
Rehmannia glutinosa	DL-TYROSINE	26S proteasome non-ATPase regulatory subunit 2 / proteasome (prosome	PSMD2
Rehmannia glutinosa	DL-Isoleucine	26S proteasome non-ATPase regulatory subunit 2 / proteasome (prosome	PSMD2
Rehmannia glutinosa	DL-Glutamic acid	26S proteasome non-ATPase regulatory subunit 2 / proteasome (prosome	PSMD2
Rehmannia glutinosa	DL-Valine	26S proteasome non-ATPase regulatory subunit 2 / proteasome (prosome	PSMD2
Rehmannia glutinosa	DL-Lysine	26S proteasome non-ATPase regulatory subunit 2 / proteasome (prosome	PSMD2
Rehmannia glutinosa	DL-TYROSINE	Proteasome subunit beta type-1 / proteasome (prosome	PSMB1
Rehmannia glutinosa	DL-Isoleucine	Proteasome subunit beta type-1 / proteasome (prosome	PSMB1
Rehmannia glutinosa	DL-Glutamic acid	Proteasome subunit beta type-1 / proteasome (prosome	PSMB1
Rehmannia glutinosa	DL-Valine	Proteasome subunit beta type-1 / proteasome (prosome	PSMB1
Rehmannia glutinosa	DL-Lysine	Proteasome subunit beta type-1 / proteasome (prosome	PSMB1
Rehmannia glutinosa	DL-TYROSINE	Proteasome subunit beta type-5 / proteasome (prosome	PSMB5
Rehmannia glutinosa	DL-Isoleucine	Proteasome subunit beta type-5 / proteasome (prosome	PSMB5
Rehmannia glutinosa	DL-Glutamic acid	Proteasome subunit beta type-5 / proteasome (prosome	PSMB5
Rehmannia glutinosa	DL-Valine	Proteasome subunit beta type-5 / proteasome (prosome	PSMB5
Rehmannia glutinosa	DL-Lysine	Proteasome subunit beta type-5 / proteasome (prosome	PSMB5
Rehmannia glutinosa	DL-TYROSINE	Proteasome subunit beta type-2 / proteasome (prosome	PSMB2
Rehmannia glutinosa	DL-Isoleucine	Proteasome subunit beta type-2 / proteasome (prosome	PSMB2
Rehmannia glutinosa	DL-Glutamic acid	Proteasome subunit beta type-2 / proteasome (prosome	PSMB2
Rehmannia glutinosa	DL-Valine	Proteasome subunit beta type-2 / proteasome (prosome	PSMB2
Rehmannia glutinosa	DL-Lysine	Proteasome subunit beta type-2 / proteasome (prosome	PSMB2
Rehmannia glutinosa	DL-TYROSINE	26S proteasome non-ATPase regulatory subunit 1 / proteasome (prosome	PSMD1
Rehmannia glutinosa	DL-Isoleucine	26S proteasome non-ATPase regulatory subunit 1 / proteasome (prosome	PSMD1
Rehmannia glutinosa	DL-Glutamic acid	26S proteasome non-ATPase regulatory subunit 1 / proteasome (prosome	PSMD1
Rehmannia glutinosa	DL-Valine	26S proteasome non-ATPase regulatory subunit 1 / proteasome (prosome	PSMD1
Rehmannia glutinosa	DL-Lysine	26S proteasome non-ATPase regulatory subunit 1 / proteasome (prosome	PSMD1
Rehmannia glutinosa	DL-Glutamic acid	Amine oxidase [flavin-containing] A / monoamine oxidase A / IMIDAZOLINE I2-RECEPTOR	MAOA
Rehmannia glutinosa	Phenylacetic acid	Amine oxidase [flavin-containing] A / monoamine oxidase A / IMIDAZOLINE I2-RECEPTOR	MAOA
Rehmannia glutinosa	DL-Glutamic acid	Mu-type opioid receptor / opioid receptor	OPRM1
Rehmannia glutinosa	DL-Lysine	5-hydroxytryptamine receptor 2C / 5-hydroxytryptamine (serotonin) receptor 2C	HTR2C
Rehmannia glutinosa	DL-Glutamic acid	Kappa-type opioid receptor / opioid receptor	OPRK1
Rehmannia glutinosa	Pyroglutamic acid	Delta-type opioid receptor / opioid receptor	OPRD1
Rehmannia glutinosa	DL-Isoleucine	Sialidase-1 / sialidase 1 (lysosomal sialidase) / SIALIDASE 1	NEU1
Rehmannia glutinosa	DL-Lysine	Sialidase-1 / sialidase 1 (lysosomal sialidase) / SIALIDASE 1	NEU1
Rehmannia glutinosa	DL-Glutamic acid	Cubilin / cubilin (intrinsic factor-cobalamin receptor)	CUBN
Rehmannia glutinosa	Adenosine	Adenosine receptor A1 / adenosine A1 receptor	ADORA1
Rehmannia glutinosa	DL-Glutamic acid	Adenosine receptor A1 / adenosine A1 receptor	ADORA1
Rehmannia glutinosa	Adenosine	Adenosine receptor A2a / adenosine A2a receptor / ADENOSINE RECEPTOR A2A	ADORA2A
Rehmannia glutinosa	Stearic acid	Adenosine receptor A2a / adenosine A2a receptor / ADENOSINE RECEPTOR A2A	ADORA2A
Rehmannia glutinosa	DL-Glutamic acid	Adenosine receptor A2a / adenosine A2a receptor / ADENOSINE RECEPTOR A2A	ADORA2A
Rehmannia glutinosa	DL-Glutamic acid	Ryanodine receptor 1 / ryanodine receptor 1 (skeletal) / RYANODINE RECEPTOR 1	RYR1
Rehmannia glutinosa	DL-Lysine	DNA-dependent protein kinase catalytic subunit / protein kinase	PRKDC
Rehmannia glutinosa	Myristicin	DNA-dependent protein kinase catalytic subunit / protein kinase	PRKDC
Rehmannia glutinosa	DL-Lysine	Phosphatidylinositol 4	PIK3CD
Rehmannia glutinosa	DL-Lysine	Phosphatidylinositol 4	PIK3CA
Rehmannia glutinosa	DL-Lysine	Phosphatidylinositol 4	PIK3CB
Rehmannia glutinosa	DL-Glutamic acid	Serine-protein kinase ATM / ATM serine/threonine kinase	ATM
Rehmannia glutinosa	DL-Lysine	Serine-protein kinase ATM / ATM serine/threonine kinase	ATM
Rehmannia glutinosa	Myristicin	Serine-protein kinase ATM / ATM serine/threonine kinase	ATM
Rehmannia glutinosa	DL-Glutamic acid	Potassium channel subfamily K member 2 / potassium channel	KCNK2
Rehmannia glutinosa	DL-Glutamic acid	ATP-sensitive inward rectifier potassium channel 12 / potassium channel	KCNJ12
Rehmannia glutinosa	DL-Lysine	Retinoic acid receptor alpha / retinoic acid receptor	RARA
Rehmannia glutinosa	DL-Lysine	Alpha-1B adrenergic receptor / adrenoceptor alpha 1B	ADRA1B
Rehmannia glutinosa	Pyroglutamic acid	Alpha-1D adrenergic receptor / adrenoceptor alpha 1D	ADRA1D
Rehmannia glutinosa	DL-Lysine	Alpha-1D adrenergic receptor / adrenoceptor alpha 1D	ADRA1D
Rehmannia glutinosa	Pyroglutamic acid	Renin / renin	REN
Rehmannia glutinosa	D-(-)-Mannitol	Solute carrier family 12 member 1 / solute carrier family 12 (sodium/potassium/chloride transporter)	SLC12A1
Rehmannia glutinosa	DL-Glutamic acid	Solute carrier family 12 member 1 / solute carrier family 12 (sodium/potassium/chloride transporter)	SLC12A1
Rehmannia glutinosa	DL-Glutamic acid	5-hydroxytryptamine receptor 1A / 5-hydroxytryptamine (serotonin) receptor 1A	HTR1A
Rehmannia glutinosa	DL-Lysine	5-hydroxytryptamine receptor 2B / 5-hydroxytryptamine (serotonin) receptor 2B	HTR2B
Rehmannia glutinosa	Pyroglutamic acid	Alpha-2 adrenergic receptor / Alpha-2A adrenergic receptor / adrenoceptor alpha 2A	ADRA2A
Rehmannia glutinosa	DL-Lysine	ATP-sensitive inward rectifier potassium channel 1 / potassium channel	KCNJ1
Rehmannia glutinosa	DL-Isoleucine	DNA topoisomerase 2-alpha / topoisomerase (DNA) II alpha 170kDa / DNA TOPOISOMERASE II	TOP2A
Rehmannia glutinosa	DL-Glutamic acid	DNA topoisomerase 2-alpha / topoisomerase (DNA) II alpha 170kDa / DNA TOPOISOMERASE II	TOP2A
Rehmannia glutinosa	DL-Glutamic acid	ATP-sensitive inward rectifier potassium channel 11 / potassium channel	KCNJ11
Rehmannia glutinosa	DL-Lysine	ATP-sensitive inward rectifier potassium channel 11 / potassium channel	KCNJ11
Rehmannia glutinosa	DL-Glutamic acid	Voltage-dependent P/Q-type calcium channel subunit alpha-1A / calcium channel	CACNA1A
Rehmannia glutinosa	DL-Glutamic acid	Gamma-aminobutyric acid receptor subunit beta-1 / gamma-aminobutyric acid (GABA) A receptor	GABRB1
Rehmannia glutinosa	DL-Glutamic acid	Gamma-aminobutyric acid receptor subunit beta-2 / gamma-aminobutyric acid (GABA) A receptor	GABRB2
Rehmannia glutinosa	DL-Glutamic acid	Gamma-aminobutyric acid receptor subunit beta-3 / gamma-aminobutyric acid (GABA) A receptor	GABRB3
Rehmannia glutinosa	DL-Glutamic acid	Gamma-aminobutyric acid receptor subunit gamma-1 / gamma-aminobutyric acid (GABA) A receptor	GABRG1
Rehmannia glutinosa	DL-Glutamic acid	Gamma-aminobutyric acid receptor subunit gamma-2 / gamma-aminobutyric acid (GABA) A receptor	GABRG2
Rehmannia glutinosa	DL-Glutamic acid	Gamma-aminobutyric acid receptor subunit delta / gamma-aminobutyric acid (GABA) A receptor	GABRD
Rehmannia glutinosa	DL-Glutamic acid	Gamma-aminobutyric acid receptor subunit pi / gamma-aminobutyric acid (GABA) A receptor	GABRP
Rehmannia glutinosa	DL-Glutamic acid	Gamma-aminobutyric acid receptor subunit rho-1 / gamma-aminobutyric acid (GABA) A receptor	GABRR1
Rehmannia glutinosa	DL-Glutamic acid	Gamma-aminobutyric acid receptor subunit rho-2 / gamma-aminobutyric acid (GABA) A receptor	GABRR2
Rehmannia glutinosa	DL-Glutamic acid	Carbonic anhydrase 2 / carbonic anhydrase II / CARBONIC ANHYDRASE 2 (CA II)	CA2
Rehmannia glutinosa	DL-Lysine	Carbonic anhydrase 2 / carbonic anhydrase II / CARBONIC ANHYDRASE 2 (CA II)	CA2
Rehmannia glutinosa	DL-Glutamic acid	Carbonic anhydrase 4 / carbonic anhydrase IV / CARBONIC ANHYDRASE IV	CA4
Rehmannia glutinosa	DL-Lysine	DNA polymerase alpha catalytic subunit / polymerase (DNA directed)	POLA1
Rehmannia glutinosa	DL-Glutamic acid	Sodium channel protein type 9 subunit alpha / sodium channel	SCN9A
Rehmannia glutinosa	DL-Glutamic acid	Inhibitor of nuclear factor kappa-B kinase subunit beta / inhibitor of kappa light polypeptide gene enhancer in B-cells	IKBKB
Rehmannia glutinosa	DL-Lysine	Inhibitor of nuclear factor kappa-B kinase subunit beta / inhibitor of kappa light polypeptide gene enhancer in B-cells	IKBKB
Rehmannia glutinosa	DL-Lysine	Myeloperoxidase / myeloperoxidase / MYELOPEROXIDASE (MPO)	MPO
Rehmannia glutinosa	DL-Lysine	5-hydroxytryptamine receptor 2A / 5-hydroxytryptamine (serotonin) receptor 2A	HTR2A
Rehmannia glutinosa	DL-Glutamic acid	D(3) dopamine receptor / dopamine receptor D3 / DOPAMINE RECEPTORS; D3 & D4	DRD3
Rehmannia glutinosa	DL-Glutamic acid	D(4) dopamine receptor / dopamine receptor D4 / DOPAMINE D4 RECEPTOR	DRD4
Rehmannia glutinosa	DL-Glutamic acid	5-hydroxytryptamine receptor 3A / 5-hydroxytryptamine (serotonin) receptor 3A	HTR3A
Rehmannia glutinosa	DL-Glutamic acid	Muscarinic acetylcholine receptor M4 / cholinergic receptor	CHRM4
Rehmannia glutinosa	DL-Glutamic acid	Sodium channel protein type 1 subunit alpha / sodium channel	SCN1A
Rehmannia glutinosa	DL-Glutamic acid	Estrogen receptor / estrogen receptor 1	ESR1
Rehmannia glutinosa	DL-Lysine	Estrogen receptor / estrogen receptor 1	ESR1
Rehmannia glutinosa	DL-Glutamic acid	Estrogen receptor beta / estrogen receptor 2 (ER beta) / ESTROGEN RECEPTOR (ER-BETA)	ESR2
Rehmannia glutinosa	DL-Glutamic acid	Voltage-dependent L-type calcium channel subunit alpha-1C / calcium channel	CACNA1C
Rehmannia glutinosa	DL-Glutamic acid	Voltage-dependent T-type calcium channel subunit alpha-1H / calcium channel	CACNA1H
Rehmannia glutinosa	DL-Glutamic acid	Voltage-dependent L-type calcium channel subunit alpha-1D / calcium channel	CACNA1D
Rehmannia glutinosa	DL-Glutamic acid	Voltage-dependent L-type calcium channel subunit alpha-1S / calcium channel	CACNA1S
Rehmannia glutinosa	DL-Lysine	Voltage-dependent L-type calcium channel subunit alpha-1S / calcium channel	CACNA1S
Rehmannia glutinosa	Adenosine	Adenosine receptor A2b / adenosine A2b receptor / ADENOSINE RECEPTOR A2B	ADORA2B
Rehmannia glutinosa	DL-Isoleucine	Thyroid hormone receptor beta / thyroid hormone receptor	THRB
Rehmannia glutinosa	DL-Lysine	Thyroid hormone receptor beta / thyroid hormone receptor	THRB
Rehmannia glutinosa	DL-Glutamic acid	Sodium channel protein type 10 subunit alpha / sodium channel	SCN10A
Rehmannia glutinosa	DL-Lysine	Prostaglandin F2-alpha receptor / prostaglandin F receptor (FP) / PROSTANOID FP RECEPTOR	PTGFR
Rehmannia glutinosa	DL-Lysine	Annexin A1 / annexin A1	ANXA1
Rehmannia glutinosa	DL-Lysine	DNA ligase 1 / ligase I	LIG1
Rehmannia glutinosa	DL-Lysine	DNA ligase 3 / ligase III	LIG3
Rehmannia glutinosa	DL-Isoleucine	Thymidylate synthase / thymidylate synthetase / THYMIDYLATE SYNTHASE	TYMS
Rehmannia glutinosa	DL-Glutamic acid	Thymidylate synthase / thymidylate synthetase / THYMIDYLATE SYNTHASE	TYMS
Rehmannia glutinosa	DL-Lysine	Progesterone receptor / progesterone receptor / PROGESTERONE RECEPTOR	PGR
Rehmannia glutinosa	DL-Lysine	Prostaglandin E2 receptor EP1 subtype / prostaglandin E receptor 1 (subtype EP1)	PTGER1
Rehmannia glutinosa	DL-Glutamic acid	Potassium channel subfamily K member 1 / potassium channel	KCNK1
Rehmannia glutinosa	DL-Lysine	Histone deacetylase 9 / histone deacetylase 9 / HISTONE DEACETYLASE	HDAC9
Rehmannia glutinosa	DL-Glutamic acid	BDNF/NT-3 growth factors receptor / neurotrophic tyrosine kinase	NTRK2
Rehmannia glutinosa	DL-Lysine	BDNF/NT-3 growth factors receptor / neurotrophic tyrosine kinase	NTRK2
Rehmannia glutinosa	DL-Glutamic acid	Potassium voltage-gated channel subfamily KQT member 2 / potassium channel	KCNQ2
Rehmannia glutinosa	DL-Glutamic acid	Potassium voltage-gated channel subfamily KQT member 3 / potassium channel	KCNQ3
Rehmannia glutinosa	DL-Glutamic acid	Atrial natriuretic peptide receptor 1 / ATRIAL NATRIURETIC PEPTIDE RECEPTOR A	NPR1
Rehmannia glutinosa	Stearic acid	Peroxisome proliferator-activated receptor alpha / peroxisome proliferator-activated receptor alpha / PEROXISOME PROLIFERATOR-ACTIVATED RECEPTOR ALPHA	PPARA
Rehmannia glutinosa	DL-Isoleucine	Serine/threonine-protein kinase mTOR / mechanistic target of rapamycin (serine/threonine kinase)	MTOR
Rehmannia glutinosa	DL-Glutamic acid	Serine/threonine-protein kinase mTOR / mechanistic target of rapamycin (serine/threonine kinase)	MTOR
Rehmannia glutinosa	DL-Lysine	Serine/threonine-protein kinase mTOR / mechanistic target of rapamycin (serine/threonine kinase)	MTOR
Rehmannia glutinosa	DL-Glutamic acid	Voltage-dependent T-type calcium channel subunit alpha-1G / calcium channel	CACNA1G
Rehmannia glutinosa	DL-TYROSINE	4-hydroxyphenylpyruvate dioxygenase	HPD
Rehmannia glutinosa	Pyroglutamic acid	4-hydroxyphenylpyruvate dioxygenase	HPD
Rehmannia glutinosa	DL-Glutamic acid	4-hydroxyphenylpyruvate dioxygenase	HPD
Rehmannia glutinosa	DL-Lysine	4-hydroxyphenylpyruvate dioxygenase	HPD
Rehmannia glutinosa	DL-Glutamic acid	Calcium-activated potassium channel subunit alpha-1 / potassium channel	KCNMA1
Rehmannia glutinosa	Palmitelaidic acid	Cholesterol side-chain cleavage enzyme	CYP11A1
Rehmannia glutinosa	DL-Glutamic acid	Tryptophan 5-hydroxylase 1 / tryptophan hydroxylase 1 / TRYPTOPHAN 5-HYDROXYLASE 1	TPH1
Rehmannia glutinosa	DL-Lysine	Tubulin beta chain / tubulin	TUBB
Rehmannia glutinosa	DL-Glutamic acid	Fibroblast growth factor 2 / fibroblast growth factor 2 (basic) / BASIC FIBROBLAST GROWTH FACTOR	FGF2
Rehmannia glutinosa	DL-Lysine	Fibroblast growth factor 2 / fibroblast growth factor 2 (basic) / BASIC FIBROBLAST GROWTH FACTOR	FGF2
Rehmannia glutinosa	DL-Glutamic acid	Androgen receptor / androgen receptor / ANDROGEN RECEPTOR	AR
Rehmannia glutinosa	DL-Lysine	Androgen receptor / androgen receptor / ANDROGEN RECEPTOR	AR
Rehmannia glutinosa	DL-Isoleucine	DNA topoisomerase 2-beta / topoisomerase (DNA) II beta 180kDa / DNA TOPOISOMERASE II BETA	TOP2B
Rehmannia glutinosa	DL-Glutamic acid	DNA topoisomerase 2-beta / topoisomerase (DNA) II beta 180kDa / DNA TOPOISOMERASE II BETA	TOP2B
Rehmannia glutinosa	DL-Glutamic acid	Voltage-dependent N-type calcium channel subunit alpha-1B / calcium channel	CACNA1B
Rehmannia glutinosa	DL-Lysine	Amiloride-sensitive sodium channel subunit gamma / sodium channel	SCNN1G
Rehmannia glutinosa	DL-TYROSINE	Thyroid peroxidase / thyroid peroxidase	TPO
Rehmannia glutinosa	DL-Glutamic acid	Voltage-dependent L-type calcium channel subunit alpha-1F / calcium channel	CACNA1F
Rehmannia glutinosa	DL-Lysine	Proto-oncogene tyrosine-protein kinase receptor Ret / ret proto-oncogene / PROTO-ONCOGENE TYROSINE-PROTEIN KINASE RECEPTOR RET	RET
Rehmannia glutinosa	DL-Lysine	Cholecystokinin receptor type A / cholecystokinin A receptor	CCKAR
Rehmannia glutinosa	DL-Lysine	Antithrombin-III / serpin peptidase inhibitor	SERPINC1
Rehmannia glutinosa	Diacetin	Ceramide glucosyltransferase / UDP-glucose ceramide glucosyltransferase / CERAMIDE GLUCOSYLTRANSFERASE	UGCG
Rehmannia glutinosa	Palmitelaidic acid	Cytochrome P450 11B2	CYP11B2
Rehmannia glutinosa	DL-Lysine	Chromodomain-helicase-DNA-binding protein 1 / chromodomain helicase DNA binding protein 1	CHD1
Rehmannia glutinosa	DL-Glutamic acid	Cannabinoid receptor 1 / cannabinoid receptor 1 (brain) / CANNABINOID RECEPTOR 1	CNR1
Rehmannia glutinosa	DL-Lysine	Cannabinoid receptor 1 / cannabinoid receptor 1 (brain) / CANNABINOID RECEPTOR 1	CNR1
Rehmannia glutinosa	DL-Glutamic acid	Cannabinoid receptor 2 / cannabinoid receptor 2 (macrophage) / CANNABINOID RECEPTOR 2	CNR2
Rehmannia glutinosa	DL-Lysine	Cysteinyl leukotriene receptor 1 / cysteinyl leukotriene receptor 1 / CYSLTR1	CYSLTR1
Rehmannia glutinosa	DL-Isoleucine	Calmodulin / calmodulin 1 (phosphorylase kinase	CALM1
Rehmannia glutinosa	DL-Glutamic acid	Calmodulin / calmodulin 1 (phosphorylase kinase	CALM1
Rehmannia glutinosa	DL-Lysine	Calmodulin / calmodulin 1 (phosphorylase kinase	CALM1
Rehmannia glutinosa	Diacetin	Calmodulin / calmodulin 1 (phosphorylase kinase	CALM1
Rehmannia glutinosa	Pyroglutamic acid	alpha1-acid glycoprotein / orosomucoid 1 / ALPHA-1-ACID GLYCOPROTEIN 1	ORM1
Rehmannia glutinosa	DL-Glutamic acid	3-phosphoinositide-dependent protein kinase 1 / 3-phosphoinositide dependent protein kinase 1	PDPK1
Rehmannia glutinosa	DL-Lysine	Tubulin beta-4B chain / tubulin	TUBB4B
Rehmannia glutinosa	DL-Lysine	Elastin / elastin	ELN
Rehmannia glutinosa	DL-Glutamic acid	Adenosine deaminase / adenosine deaminase / ADENOSINE DEAMINASE	ADA
Rehmannia glutinosa	DL-Glutamic acid	Sodium channel protein type 2 subunit alpha / sodium channel	SCN2A
Rehmannia glutinosa	DL-Valine	Endothelin-1 receptor / endothelin receptor type A / ENDOTHELIN RECEPTOR ET-A	EDNRA
Rehmannia glutinosa	DL-Lysine	Endothelin-1 receptor / endothelin receptor type A / ENDOTHELIN RECEPTOR ET-A	EDNRA
Rehmannia glutinosa	DL-Isoleucine	Endothelin B receptor / endothelin receptor type B / ENDOTHELIN RECEPTOR ET-B	EDNRB
Rehmannia glutinosa	DL-Lysine	Endothelin B receptor / endothelin receptor type B / ENDOTHELIN RECEPTOR ET-B	EDNRB
Rehmannia glutinosa	D-(-)-Mannitol	Transcription factor AP-1 / jun proto-oncogene / PROTO-ONCOGENE C-JUN	JUN
Rehmannia glutinosa	DL-Glutamic acid	Transcription factor AP-1 / jun proto-oncogene / PROTO-ONCOGENE C-JUN	JUN
Rehmannia glutinosa	DL-Lysine	Transcription factor AP-1 / jun proto-oncogene / PROTO-ONCOGENE C-JUN	JUN
Rehmannia glutinosa	DL-Lysine	Solute carrier family 22 member 4 / solute carrier family 22 (organic cation/zwitterion transporter)	SLC22A4
Rehmannia glutinosa	DL-Lysine	Mitochondrial carnitine/acylcarnitine carrier protein CACL / solute carrier family 25 (mitochondrial carnitine/acylcarnitine carrier)	SLC25A29
Rehmannia glutinosa	DL-Lysine	Mitochondrial carnitine/acylcarnitine carrier protein / solute carrier family 25 (carnitine/acylcarnitine translocase)	SLC25A20
Rehmannia glutinosa	DL-Glutamic acid	Sodium channel protein type 4 subunit alpha / sodium channel	SCN4A
Rehmannia glutinosa	DL-Glutamic acid	Cytosolic phospholipase A2 / phospholipase A2	PLA2G4A
Rehmannia glutinosa	DL-Glutamic acid	Amiloride-sensitive amine oxidase [copper-containing] / amine oxidase	AOC1
Rehmannia glutinosa	DL-Glutamic acid	Fatty-acid amide hydrolase 1 / fatty acid amide hydrolase / FATTY ACID AMIDE HYDROLASE	FAAH
Rehmannia glutinosa	DL-Valine	Fatty-acid amide hydrolase 1 / fatty acid amide hydrolase / FATTY ACID AMIDE HYDROLASE	FAAH
Rehmannia glutinosa	D-(-)-Mannitol	Mitogen-activated protein kinase 3 / mitogen-activated protein kinase 3	MAPK3
Rehmannia glutinosa	DL-TYROSINE	Mitogen-activated protein kinase 3 / mitogen-activated protein kinase 3	MAPK3
Rehmannia glutinosa	DL-Glutamic acid	Mitogen-activated protein kinase 3 / mitogen-activated protein kinase 3	MAPK3
Rehmannia glutinosa	DL-Lysine	Histamine N-methyltransferase / histamine N-methyltransferase / HISTAMINE N-METHYLTRANSFERASE	HNMT
Rehmannia glutinosa	DL-Lysine	Heat shock protein HSP 90-alpha / heat shock protein 90kDa alpha (cytosolic)	HSP90AA1
Rehmannia glutinosa	Pyroglutamic acid	Neprilysin / membrane metallo-endopeptidase / NEPRILYSIN	MME
Rehmannia glutinosa	Adenosine	Adenosine receptor A3	ADORA3
Rehmannia glutinosa	DL-Glutamic acid	Trifunctional purine biosynthetic protein adenosine-3 / phosphoribosylglycinamide formyltransferase	GART
Rehmannia glutinosa	Palmitelaidic acid	Cytochrome P450 11B1	CYP11B1
Rehmannia glutinosa	DL-Glutamic acid	Metabotropic glutamate receptor 5 / glutamate receptor	GRM5
Rehmannia glutinosa	DL-Glutamic acid	Substance-P receptor / tachykinin receptor 1 / NEUROKININ 1 RECEPTOR	TACR1
Rehmannia glutinosa	DL-Lysine	Substance-P receptor / tachykinin receptor 1 / NEUROKININ 1 RECEPTOR	TACR1
Rehmannia glutinosa	DL-Glutamic acid	Fibroblast growth factor 1 / fibroblast growth factor 1 (acidic) / FIBROBLAST GROWTH FACTOR 1 (FGF-1)	FGF1
Rehmannia glutinosa	DL-Lysine	Fibroblast growth factor 1 / fibroblast growth factor 1 (acidic) / FIBROBLAST GROWTH FACTOR 1 (FGF-1)	FGF1
Rehmannia glutinosa	DL-Glutamic acid	Low-density lipoprotein receptor / low density lipoprotein receptor / LDL RECEPTOR	LDLR
Rehmannia glutinosa	DL-Lysine	Low-density lipoprotein receptor / low density lipoprotein receptor / LDL RECEPTOR	LDLR
Rehmannia glutinosa	DL-Lysine	Cysteinyl leukotriene receptor 2 / cysteinyl leukotriene receptor 2 / CYSLTR2	CYSLTR2
Rehmannia glutinosa	DL-Glutamic acid	Solute carrier family 12 member 2 / solute carrier family 12 (sodium/potassium/chloride transporter)	SLC12A2
Rehmannia glutinosa	DL-Lysine	DNA topoisomerase 1 / topoisomerase (DNA) I / DNA TOPOISOMERASE I	TOP1
Rehmannia glutinosa	DL-Glutamic acid	Protein S100-B / S100 calcium binding protein B / S-100 PROTEIN BETA CHAIN	S100B
Rehmannia glutinosa	DL-Lysine	Protein S100-A13 / S100 calcium binding protein A13	S100A13
Rehmannia glutinosa	Phenylacetic acid	Membrane primary amine oxidase / amine oxidase	AOC3
Rehmannia glutinosa	DL-Lysine	72 kDa type IV collagenase / matrix metallopeptidase 2 / matrix metallopeptidase 2 (gelatinase A	MMP2
Rehmannia glutinosa	DL-Glutamic acid	Matrix metalloproteinase-9 / matrix metallopeptidase 9 / matrix metallopeptidase 9 (gelatinase B	MMP9
Rehmannia glutinosa	DL-Lysine	Matrix metalloproteinase-9 / matrix metallopeptidase 9 / matrix metallopeptidase 9 (gelatinase B	MMP9
Rehmannia glutinosa	DL-Glutamic acid	6-phosphogluconate dehydrogenase	PGD
Rehmannia glutinosa	DL-Isoleucine	Acetyl-CoA acetyltransferase	ACAT1
Rehmannia glutinosa	Palmitelaidic acid	Thromboxane-A synthase / thromboxane A synthase 1 (platelet) / THROMBOXANE-A SYNTHASE	TBXAS1
Rehmannia glutinosa	DL-Isoleucine	Thromboxane-A synthase / thromboxane A synthase 1 (platelet) / THROMBOXANE-A SYNTHASE	TBXAS1
Rehmannia glutinosa	DL-Isoleucine	5'-nucleotidase / 5'-nucleotidase	NT5E
Rehmannia glutinosa	DL-Glutamic acid	Potassium voltage-gated channel subfamily KQT member 1 / potassium channel	KCNQ1
Rehmannia glutinosa	DL-Glutamic acid	Ectonucleotide pyrophosphatase/phosphodiesterase family member 1 / ectonucleotide pyrophosphatase/phosphodiesterase 1 / ECTONUCLEOTIDE PYROPHOSPHATASE/PHOSPHODIESTERASE FAMILY MEMBER 1	ENPP1
Rehmannia glutinosa	Palmitelaidic acid	Prostacyclin synthase / prostaglandin I2 (prostacyclin) synthase / PROSTAGLANDIN I2 SYNTHASE	PTGIS
Rehmannia glutinosa	DL-Isoleucine	Troponin C	TNNC1
Rehmannia glutinosa	DL-Glutamic acid	Pro-opiomelanocortin / proopiomelanocortin	POMC
Rehmannia glutinosa	DL-Lysine	Pro-opiomelanocortin / proopiomelanocortin	POMC
Rehmannia glutinosa	DL-Glutamic acid	Somatostatin / somatostatin / SOMATOSTATIN	SST
Rehmannia glutinosa	DL-Lysine	Somatostatin / somatostatin / SOMATOSTATIN	SST
Rehmannia glutinosa	Stearic acid	Alkaline phosphatase	ALPPL2
Rehmannia glutinosa	DL-Isoleucine	Alkaline phosphatase	ALPPL2
Rehmannia glutinosa	Pyroglutamic acid	Alkaline phosphatase	ALPPL2
Rehmannia glutinosa	DL-Glutamic acid	Alkaline phosphatase	ALPPL2
Rehmannia glutinosa	DL-Valine	Alkaline phosphatase	ALPPL2
Rehmannia glutinosa	DL-Lysine	Alkaline phosphatase	ALPPL2
Rehmannia glutinosa	Phenylacetic acid	Alkaline phosphatase	ALPPL2
Rehmannia glutinosa	DL-Lysine	Interleukin-2 / interleukin 2	IL2
Rehmannia glutinosa	DL-Glutamic acid	Delta-aminolevulinic acid dehydratase / aminolevulinate dehydratase / PORPHOBILINOGEN SYNTHASE	ALAD
Rehmannia glutinosa	DL-Lysine	Delta-aminolevulinic acid dehydratase / aminolevulinate dehydratase / PORPHOBILINOGEN SYNTHASE	ALAD
Rehmannia glutinosa	DL-Glutamic acid	Cystic fibrosis transmembrane conductance regulator / cystic fibrosis transmembrane conductance regulator (ATP-binding cassette sub-family C	CFTR
Rehmannia glutinosa	DL-Lysine	Cystic fibrosis transmembrane conductance regulator / cystic fibrosis transmembrane conductance regulator (ATP-binding cassette sub-family C	CFTR
Rehmannia glutinosa	DL-Lysine	Hemoglobin subunit beta / hemoglobin	HBB
Rehmannia glutinosa	D-(-)-Mannitol	Ferritin heavy chain / ferritin	FTH1
Rehmannia glutinosa	DL-Glutamic acid	Ferritin heavy chain / ferritin	FTH1
Rehmannia glutinosa	DL-Lysine	Ferritin heavy chain / ferritin	FTH1
Rehmannia glutinosa	D-(-)-Mannitol	Ferritin light chain / ferritin	FTL
Rehmannia glutinosa	DL-Glutamic acid	Ferritin light chain / ferritin	FTL
Rehmannia glutinosa	DL-Lysine	Ferritin light chain / ferritin	FTL
Rehmannia glutinosa	DL-Glutamic acid	Sodium- and chloride-dependent GABA transporter 1 / solute carrier family 6 (neurotransmitter transporter)	SLC6A1
Rehmannia glutinosa	DL-Glutamic acid	Sodium channel protein type 3 subunit alpha / sodium channel	SCN3A
Rehmannia glutinosa	DL-Lysine	DNA (cytosine-5)-methyltransferase 1 / DNA (cytosine-5-)-methyltransferase 1 / DNA (CYTOSINE-5)-METHYLTRANSFERASE 1	DNMT1
Rehmannia glutinosa	DL-Isoleucine	Cellular tumor antigen p53 / tumor protein p53 / CELLULAR TUMOR ANTIGEN P53	TP53
Rehmannia glutinosa	DL-Glutamic acid	Cellular tumor antigen p53 / tumor protein p53 / CELLULAR TUMOR ANTIGEN P53	TP53
Rehmannia glutinosa	DL-Lysine	Cellular tumor antigen p53 / tumor protein p53 / CELLULAR TUMOR ANTIGEN P53	TP53
Rehmannia glutinosa	DL-Glutamic acid	NF-kappa-B inhibitor alpha / nuclear factor of kappa light polypeptide gene enhancer in B-cells inhibitor	NFKBIA
Rehmannia glutinosa	DL-Lysine	NF-kappa-B inhibitor alpha / nuclear factor of kappa light polypeptide gene enhancer in B-cells inhibitor	NFKBIA
Rehmannia glutinosa	DL-Glutamic acid	Nuclear factor NF-kappa-B / nuclear factor of kappa light polypeptide gene enhancer in B-cells 2 (p49/p100)	NFKB2
Rehmannia glutinosa	Pyroglutamic acid	Sterol O-acyltransferase 1 / sterol O-acyltransferase 1 / ACYL CHOLESTEROL ACYLTRANSFERASE 1 (ACAT-1)	SOAT1
Rehmannia glutinosa	DL-TYROSINE	Aminopeptidase N / alanyl (membrane) aminopeptidase / AMINOPEPTIDASE N	ANPEP
Rehmannia glutinosa	DL-Glutamic acid	Aminopeptidase N / alanyl (membrane) aminopeptidase / AMINOPEPTIDASE N	ANPEP
Rehmannia glutinosa	DL-Isoleucine	DNA polymerase beta / polymerase (DNA directed)	POLB
Rehmannia glutinosa	Palmitelaidic acid	Lanosterol 14-alpha demethylase / cytochrome P450	CYP51A1
Rehmannia glutinosa	DL-Isoleucine	C-X-C chemokine receptor type 1 / chemokine (C-X-C motif) receptor 1 / INTERLEUKIN-8 RECEPTOR A	CXCR1
Rehmannia glutinosa	Stearic acid	Interleukin-1 beta / interleukin 1	IL1B
Rehmannia glutinosa	DL-Glutamic acid	Interleukin-1 beta / interleukin 1	IL1B
Rehmannia glutinosa	DL-Lysine	Interleukin-1 beta / interleukin 1	IL1B
Rehmannia glutinosa	Catalpol	Interleukin-1 beta / interleukin 1	IL1B
Rehmannia glutinosa	DL-Glutamic acid	Caspase-1 / caspase 1	CASP1
Rehmannia glutinosa	D-(-)-Mannitol	Caspase-3 / caspase 3	CASP3
Rehmannia glutinosa	Stearic acid	Caspase-3 / caspase 3	CASP3
Rehmannia glutinosa	DL-Glutamic acid	Caspase-3 / caspase 3	CASP3
Rehmannia glutinosa	DL-Lysine	Caspase-3 / caspase 3	CASP3
Rehmannia glutinosa	Myristicin	Caspase-3 / caspase 3	CASP3
Rehmannia glutinosa	Pyroglutamic acid	Cytochrome c / cytochrome c	CYCS
Rehmannia glutinosa	DL-Lysine	Cytochrome c / cytochrome c	CYCS
Rehmannia glutinosa	Palmitelaidic acid	Steroid 21-hydroxylase / cytochrome P450	CYP21A2
Rehmannia glutinosa	DL-Isoleucine	Steroid 21-hydroxylase / cytochrome P450	CYP21A2
Rehmannia glutinosa	DL-Glutamic acid	Pannexin-1 / pannexin 1	PANX1
Rehmannia glutinosa	Stearic acid	Fatty acid synthase / fatty acid synthase	FASN
Rehmannia glutinosa	Palmitelaidic acid	Fatty acid synthase / fatty acid synthase	FASN
Rehmannia glutinosa	DL-Valine	Fatty acid synthase / fatty acid synthase	FASN
Rehmannia glutinosa	Pentadecyl ketone	Fatty acid synthase / fatty acid synthase	FASN
Rehmannia glutinosa	DL-Glutamic acid	Nuclear factor NF-kappa-B p105 subunit / nuclear factor of kappa light polypeptide gene enhancer in B-cells 1 / NUCLEAR FACTOR NF-KAPPA-B P105 SUBUNIT	NFKB1
Rehmannia glutinosa	Palmitelaidic acid	Smoothened homolog / smoothened	SMO
Rehmannia glutinosa	D-(-)-Mannitol	Apoptosis regulator Bcl-2 / B-cell CLL/lymphoma 2 / APOPTOSIS REGULATOR BCL-2	BCL2
Rehmannia glutinosa	DL-Glutamic acid	Apoptosis regulator Bcl-2 / B-cell CLL/lymphoma 2 / APOPTOSIS REGULATOR BCL-2	BCL2
Rehmannia glutinosa	Stearic acid	C-C motif chemokine 2 / chemokine (C-C motif) ligand 2 / C-C MOTIF CHEMOKINE 2	CCL2
Rehmannia glutinosa	DL-Glutamic acid	C-C motif chemokine 2 / chemokine (C-C motif) ligand 2 / C-C MOTIF CHEMOKINE 2	CCL2
Rehmannia glutinosa	DL-Lysine	C-C motif chemokine 2 / chemokine (C-C motif) ligand 2 / C-C MOTIF CHEMOKINE 2	CCL2
Rehmannia glutinosa	D-(-)-Mannitol	Mitogen-activated protein kinase 1 / mitogen-activated protein kinase 1 / ERK-2	MAPK1
Rehmannia glutinosa	DL-TYROSINE	Mitogen-activated protein kinase 1 / mitogen-activated protein kinase 1 / ERK-2	MAPK1
Rehmannia glutinosa	DL-Glutamic acid	Mitogen-activated protein kinase 1 / mitogen-activated protein kinase 1 / ERK-2	MAPK1
Rehmannia glutinosa	DL-Lysine	Mitogen-activated protein kinase 1 / mitogen-activated protein kinase 1 / ERK-2	MAPK1
Rehmannia glutinosa	DL-Lysine	Phosphatidylinositol 3-kinase regulatory subunit beta / phosphoinositide-3-kinase	PIK3R2
Rehmannia glutinosa	DL-Lysine	Phosphatidylinositol 3-kinase regulatory subunit gamma / phosphoinositide-3-kinase	PIK3R3
Rehmannia glutinosa	DL-Glutamic acid	Acetylserotonin O-methyltransferase / acetylserotonin O-methyltransferase	ASMT
Rehmannia glutinosa	DL-Glutamic acid	Dipeptidyl peptidase 4 / dipeptidyl-peptidase 4 / DIPEPTIDYL PEPTIDASE IV	DPP4
Rehmannia glutinosa	Stearic acid	Pancreatic triacylglycerol lipase / pancreatic lipase / PANCREATIC LIPASE	PNLIP
Rehmannia glutinosa	Pyroglutamic acid	Pancreatic triacylglycerol lipase / pancreatic lipase / PANCREATIC LIPASE	PNLIP
Rehmannia glutinosa	DL-Valine	Pancreatic triacylglycerol lipase / pancreatic lipase / PANCREATIC LIPASE	PNLIP
Rehmannia glutinosa	DL-Glutamic acid	Protein-tyrosine kinase 2-beta / protein tyrosine kinase 2 beta / PROTEIN TYROSINE KINASE 2 BETA	PTK2B
Rehmannia glutinosa	Diacetin	Inactive phospholipase C-like protein 1 / phospholipase C-like 1	PLCL1
Rehmannia glutinosa	DL-Lysine	Neurotensin receptor type 2 / neurotensin receptor 2	NTSR2
Rehmannia glutinosa	DL-Glutamic acid	Gap junction alpha-1 protein / gap junction protein	GJA1
Rehmannia glutinosa	DL-Lysine	Vascular cell adhesion protein 1 / vascular cell adhesion molecule 1 / FIBRONECTIN RECEPTOR BETA/INTEGRIN ALPHA-4/VCAM-1	VCAM1
Rehmannia glutinosa	Succinic acid	Hypoxia-inducible factor 1-alpha / hypoxia inducible factor 1	HIF1A
Rehmannia glutinosa	DL-Lysine	Hypoxia-inducible factor 1-alpha / hypoxia inducible factor 1	HIF1A
Rehmannia glutinosa	DL-Isoleucine	Rhodopsin / rhodopsin	RHO
Rehmannia glutinosa	DL-Glutamic acid	Rhodopsin / rhodopsin	RHO
Rehmannia glutinosa	DL-Lysine	Rhodopsin / rhodopsin	RHO
Rehmannia glutinosa	DL-Glutamic acid	G protein-activated inward rectifier potassium channel 1 / potassium channel	KCNJ3
Rehmannia glutinosa	DL-Glutamic acid	Guanine nucleotide-binding protein G(I)/G(S)/G(O) subunit gamma-2 / guanine nucleotide binding protein (G protein)	GNG2
Rehmannia glutinosa	DL-Lysine	Guanine nucleotide-binding protein G(I)/G(S)/G(O) subunit gamma-2 / guanine nucleotide binding protein (G protein)	GNG2
Rehmannia glutinosa	DL-Isoleucine	Neuropeptide S receptor / neuropeptide S receptor 1 / NEUROPEPTIDE S RECEPTOR	NPSR1
Rehmannia glutinosa	DL-Lysine	Neuropeptide S receptor / neuropeptide S receptor 1 / NEUROPEPTIDE S RECEPTOR	NPSR1
Rehmannia glutinosa	DL-Glutamic acid	G1/S-specific cyclin-D1 / cyclin D1 / CYCLIN D1	CCND1
Rehmannia glutinosa	DL-Lysine	G1/S-specific cyclin-D1 / cyclin D1 / CYCLIN D1	CCND1
Rehmannia glutinosa	Phenylacetic acid	G1/S-specific cyclin-D1 / cyclin D1 / CYCLIN D1	CCND1
Rehmannia glutinosa	DL-Glutamic acid	Toll-like receptor 4 / toll-like receptor 4 / TOLL-LIKE RECEPTOR 4	TLR4
Rehmannia glutinosa	DL-Lysine	Toll-like receptor 4 / toll-like receptor 4 / TOLL-LIKE RECEPTOR 4	TLR4
Rehmannia glutinosa	Catalpol	Toll-like receptor 4 / toll-like receptor 4 / TOLL-LIKE RECEPTOR 4	TLR4
Rehmannia glutinosa	DL-Glutamic acid	Microtubule-associated protein 2 / microtubule-associated protein 2 / MICROTUBULE-ASSOCIATED PROTEIN 2	MAP2
Rehmannia glutinosa	DL-Lysine	Microtubule-associated protein 2 / microtubule-associated protein 2 / MICROTUBULE-ASSOCIATED PROTEIN 2	MAP2
Rehmannia glutinosa	DL-Lysine	Microtubule-associated protein 1A / microtubule-associated protein 1A	MAP1A
Rehmannia glutinosa	DL-TYROSINE	Leukotriene A-4 hydrolase / leukotriene A4 hydrolase / LEUKOTRIENE A4 HYDROLASE	LTA4H
Rehmannia glutinosa	DL-Glutamic acid	Synaptic vesicle glycoprotein 2A / synaptic vesicle glycoprotein 2A	SV2A
Rehmannia glutinosa	DL-Lysine	Thromboxane A2 receptor / thromboxane A2 receptor / THROMBOXANE A2 RECEPTOR	TBXA2R
Rehmannia glutinosa	Stearic acid	Catalase / catalase	CAT
Rehmannia glutinosa	DL-TYROSINE	Catalase / catalase	CAT
Rehmannia glutinosa	DL-Isoleucine	Catalase / catalase	CAT
Rehmannia glutinosa	Pyroglutamic acid	Catalase / catalase	CAT
Rehmannia glutinosa	DL-Glutamic acid	Catalase / catalase	CAT
Rehmannia glutinosa	DL-Valine	Catalase / catalase	CAT
Rehmannia glutinosa	DL-Lysine	Catalase / catalase	CAT
Rehmannia glutinosa	Phenylacetic acid	Catalase / catalase	CAT
Rehmannia glutinosa	DL-Glutamic acid	Microtubule-associated protein 4 / microtubule-associated protein 4	MAP4
Rehmannia glutinosa	Pyroglutamic acid	Microtubule-associated protein tau / microtubule-associated protein tau / MICROTUBULE-ASSOCIATED PROTEIN TAU	MAPT
Rehmannia glutinosa	DL-Glutamic acid	Microtubule-associated protein tau / microtubule-associated protein tau / MICROTUBULE-ASSOCIATED PROTEIN TAU	MAPT
Rehmannia glutinosa	DL-Lysine	Microtubule-associated protein tau / microtubule-associated protein tau / MICROTUBULE-ASSOCIATED PROTEIN TAU	MAPT
Rehmannia glutinosa	DL-Glutamic acid	Thiopurine S-methyltransferase / thiopurine S-methyltransferase / THIOPURINE S-METHYLTRANSFERASE	TPMT
Rehmannia glutinosa	DL-Isoleucine	Interferon gamma / interferon	IFNG
Rehmannia glutinosa	DL-Lysine	Interferon gamma / interferon	IFNG
Rehmannia glutinosa	Catalpol	Interferon gamma / interferon	IFNG
Rehmannia glutinosa	D-(-)-Mannitol	Proto-oncogene tyrosine-protein kinase Src / SRC proto-oncogene	SRC
Rehmannia glutinosa	DL-TYROSINE	Proto-oncogene tyrosine-protein kinase Src / SRC proto-oncogene	SRC
Rehmannia glutinosa	DL-Isoleucine	Proto-oncogene tyrosine-protein kinase Src / SRC proto-oncogene	SRC
Rehmannia glutinosa	DL-Glutamic acid	Proto-oncogene tyrosine-protein kinase Src / SRC proto-oncogene	SRC
Rehmannia glutinosa	DL-Lysine	Proto-oncogene tyrosine-protein kinase Src / SRC proto-oncogene	SRC
Rehmannia glutinosa	Diacetin	Proto-oncogene tyrosine-protein kinase Src / SRC proto-oncogene	SRC
Rehmannia glutinosa	DL-Lysine	Tyrosine-protein kinase Lck / LCK proto-oncogene	LCK
Rehmannia glutinosa	DL-Lysine	Signal transducer and activator of transcription 5B / signal transducer and activator of transcription 5B / SIGNAL TRANSDUCER AND ACTIVATOR OF TRANSCRIPTION 5B	STAT5B
Rehmannia glutinosa	DL-Glutamic acid	Tyrosine-protein kinase Fyn / FYN proto-oncogene	FYN
Rehmannia glutinosa	DL-Lysine	Tyrosine-protein kinase Fyn / FYN proto-oncogene	FYN
Rehmannia glutinosa	Palmitelaidic acid	Cytochrome P450 3A4 / cytochrome P450	CYP3A4
Rehmannia glutinosa	DL-Isoleucine	Cytochrome P450 3A4 / cytochrome P450	CYP3A4
Rehmannia glutinosa	Dauricine	Cytochrome P450 3A4 / cytochrome P450	CYP3A4
Rehmannia glutinosa	Myristicin	Cytochrome P450 3A4 / cytochrome P450	CYP3A4
Rehmannia glutinosa	Palmitelaidic acid	Cytochrome P450 3A5 / cytochrome P450	CYP3A5
Rehmannia glutinosa	DL-Isoleucine	Cytochrome P450 3A5 / cytochrome P450	CYP3A5
Rehmannia glutinosa	DL-Lysine	Cation-independent mannose-6-phosphate receptor / insulin-like growth factor 2 receptor / INSULIN-LIKE GROWTH FACTOR II RECEPTOR	IGF2R
Rehmannia glutinosa	DL-Glutamic acid	Corticoliberin / corticotropin releasing hormone	CRH
Rehmannia glutinosa	Phenylacetic acid	Serum paraoxonase/arylesterase 1 / paraoxonase 1 / SERUM PARAOXONASE 1 (PON1)	PON1
Rehmannia glutinosa	DL-Glutamic acid	Glycogen synthase kinase-3 beta / glycogen synthase kinase 3 beta	GSK3B
Rehmannia glutinosa	DL-Lysine	Glycogen synthase kinase-3 beta / glycogen synthase kinase 3 beta	GSK3B
Rehmannia glutinosa	DL-Glutamic acid	Calpastatin / calpastatin	CAST
Rehmannia glutinosa	DL-Isoleucine	Cartilage oligomeric matrix protein / cartilage oligomeric matrix protein	COMP
Rehmannia glutinosa	D-(-)-Mannitol	Interleukin-6 / interleukin 6	IL6
Rehmannia glutinosa	Stearic acid	Interleukin-6 / interleukin 6	IL6
Rehmannia glutinosa	DL-Glutamic acid	Interleukin-6 / interleukin 6	IL6
Rehmannia glutinosa	DL-Lysine	Interleukin-6 / interleukin 6	IL6
Rehmannia glutinosa	DL-Glutamic acid	Beta-nerve growth factor / nerve growth factor (beta polypeptide) / BETA-NERVE GROWTH FACTOR	NGF
Rehmannia glutinosa	DL-Lysine	Beta-nerve growth factor / nerve growth factor (beta polypeptide) / BETA-NERVE GROWTH FACTOR	NGF
Rehmannia glutinosa	DL-Lysine	Interleukin-5 / interleukin 5 / INTERLEUKIN-5	IL5
Rehmannia glutinosa	Palmitelaidic acid	25-hydroxyvitamin D-1 alpha hydroxylase	CYP27B1
Rehmannia glutinosa	DL-Lysine	Nuclear receptor coactivator 1 / nuclear receptor coactivator 1 / NUCLEAR RECEPTOR COACTIVATOR 1 ISOFORM 1	NCOA1
Rehmannia glutinosa	DL-Lysine	Nuclear receptor coactivator 2 / nuclear receptor coactivator 2	NCOA2
Rehmannia glutinosa	DL-Isoleucine	Eukaryotic translation initiation factor 4E / eukaryotic translation initiation factor 4E / EUKARYOTIC TRANSLATION INITATION FACTOR	EIF4E
Rehmannia glutinosa	DL-Glutamic acid	Synapsin-1 / synapsin I	SYN1
Rehmannia glutinosa	DL-Lysine	Synapsin-1 / synapsin I	SYN1
Rehmannia glutinosa	DL-Isoleucine	Trypsin-1 / protease	PRSS1
Rehmannia glutinosa	DL-Glutamic acid	Trypsin-1 / protease	PRSS1
Rehmannia glutinosa	DL-Valine	Trypsin-1 / protease	PRSS1
Rehmannia glutinosa	DL-Lysine	Trypsin-1 / protease	PRSS1
Rehmannia glutinosa	DL-TYROSINE	Fumarylacetoacetase / fumarylacetoacetate hydrolase (fumarylacetoacetase)	FAH
Rehmannia glutinosa	Phenylacetic acid	Fumarylacetoacetase / fumarylacetoacetate hydrolase (fumarylacetoacetase)	FAH
Rehmannia glutinosa	Pyroglutamic acid	Prolyl endopeptidase / prolyl endopeptidase / PROLYL ENDOPEPTIDASE	PREP
Rehmannia glutinosa	DL-Lysine	Triggering receptor expressed on myeloid cells 1 / triggering receptor expressed on myeloid cells 1	TREM1
Rehmannia glutinosa	DL-Glutamic acid	Triosephosphate isomerase / triosephosphate isomerase 1 / TRIOSEPHOSPHATE ISOMERASE	TPI1
Rehmannia glutinosa	DL-Glutamic acid	Myoglobin / myoglobin / MYOGLOBIN	MB
Rehmannia glutinosa	DL-Lysine	Myoglobin / myoglobin / MYOGLOBIN	MB
Rehmannia glutinosa	Pyroglutamic acid	Aconitate hydratase	ACO2
Rehmannia glutinosa	DL-Glutamic acid	Aconitate hydratase	ACO2
Rehmannia glutinosa	DL-Glutamic acid	Isocitrate dehydrogenase [NADP]	IDH2
Rehmannia glutinosa	DL-Lysine	Isocitrate dehydrogenase [NADP]	IDH2
Rehmannia glutinosa	DL-Glutamic acid	Isocitrate dehydrogenase [NADP] cytoplasmic / isocitrate dehydrogenase 1 (NADP+)	IDH1
Rehmannia glutinosa	DL-Lysine	S-phase kinase-associated protein 1	SKP1
Rehmannia glutinosa	DL-Glutamic acid	Phenylethanolamine N-methyltransferase / phenylethanolamine N-methyltransferase / PHENYLETHANOLAMINE N-METHYLTRANSFERASE (PNMT)	PNMT
Rehmannia glutinosa	DL-Glutamic acid	Protein arginine N-methyltransferase 3 / protein arginine methyltransferase 3 / PROTEIN ARGININE N-METHYLTRANSFERASE 3	PRMT3
Rehmannia glutinosa	DL-Lysine	Histone-lysine N-methyltransferase SETD7 / SET domain containing (lysine methyltransferase) 7 / HISTONE-LYSINE N-METHYLTRANSFERASE SETD7	SETD7
Rehmannia glutinosa	DL-Glutamic acid	Mitogen-activated protein kinase 14 / mitogen-activated protein kinase 14	MAPK14
Rehmannia glutinosa	DL-Lysine	Mitogen-activated protein kinase 14 / mitogen-activated protein kinase 14	MAPK14
Rehmannia glutinosa	Myristicin	Casein kinase II subunit alpha / casein kinase 2	CSNK2A1
Rehmannia glutinosa	Pyroglutamic acid	Peptidyl-prolyl cis-trans isomerase NIMA-interacting 1 / peptidylprolyl cis/trans isomerase	PIN1
Rehmannia glutinosa	DL-Lysine	Peptidyl-prolyl cis-trans isomerase NIMA-interacting 1 / peptidylprolyl cis/trans isomerase	PIN1
Rehmannia glutinosa	DL-Glutamic acid	Cyclin-dependent kinase 2 / cyclin-dependent kinase 2 / CDK2/CDK4	CDK2
Rehmannia glutinosa	DL-Lysine	Cyclin-dependent kinase 2 / cyclin-dependent kinase 2 / CDK2/CDK4	CDK2
Rehmannia glutinosa	DL-Glutamic acid	Serotonin N-acetyltransferase / aralkylamine N-acetyltransferase / SEROTONIN N-ACETYLTRANSFERASE (AANAT)	AANAT
Rehmannia glutinosa	D-(-)-Mannitol	Mitogen-activated protein kinase 8 / mitogen-activated protein kinase 8	MAPK8
Rehmannia glutinosa	DL-Glutamic acid	Mitogen-activated protein kinase 8 / mitogen-activated protein kinase 8	MAPK8
Rehmannia glutinosa	DL-Lysine	Mitogen-activated protein kinase 8 / mitogen-activated protein kinase 8	MAPK8
Rehmannia glutinosa	DL-Glutamic acid	cAMP-dependent protein kinase type I-alpha regulatory subunit / protein kinase	PRKAR1A
Rehmannia glutinosa	DL-Glutamic acid	Arylsulfatase A / arylsulfatase A	ARSA
Rehmannia glutinosa	DL-Isoleucine	Trypsin-2 / protease	PRSS2
Rehmannia glutinosa	DL-Glutamic acid	Trypsin-2 / protease	PRSS2
Rehmannia glutinosa	DL-Valine	Trypsin-2 / protease	PRSS2
Rehmannia glutinosa	DL-Lysine	Trypsin-2 / protease	PRSS2
Rehmannia glutinosa	DL-Lysine	Lactotransferrin / lactotransferrin	LTF
Rehmannia glutinosa	Palmitelaidic acid	Phosphoenolpyruvate carboxykinase	PCK1
Rehmannia glutinosa	DL-Glutamic acid	Phosphoenolpyruvate carboxykinase	PCK1
Rehmannia glutinosa	DL-Lysine	Coagulation factor XIII A chain / coagulation factor XIII	F13A1
Rehmannia glutinosa	DL-Lysine	Chymotrypsin-like elastase family member 1 / chymotrypsin-like elastase family	CELA1
Rehmannia glutinosa	DL-Lysine	Tyrosine-protein kinase BTK / Bruton agammaglobulinemia tyrosine kinase / TYROSINE KINASE BTK	BTK
Rehmannia glutinosa	Pyroglutamic acid	Tubulin beta-4A chain / tubulin	TUBB4A
Rehmannia glutinosa	DL-Lysine	Tubulin beta-4A chain / tubulin	TUBB4A
Rehmannia glutinosa	D-(-)-Mannitol	Insulin-like growth factor I / insulin-like growth factor 1 (somatomedin C)	IGF1
Rehmannia glutinosa	DL-Isoleucine	Insulin-like growth factor I / insulin-like growth factor 1 (somatomedin C)	IGF1
Rehmannia glutinosa	DL-Glutamic acid	Insulin-like growth factor I / insulin-like growth factor 1 (somatomedin C)	IGF1
Rehmannia glutinosa	DL-Lysine	Insulin-like growth factor I / insulin-like growth factor 1 (somatomedin C)	IGF1
Rehmannia glutinosa	Diacetin	Insulin-like growth factor I / insulin-like growth factor 1 (somatomedin C)	IGF1
Rehmannia glutinosa	Stearic acid	C-terminal-binding protein 1 / C-terminal binding protein 1	CTBP1
Rehmannia glutinosa	DL-Isoleucine	C-terminal-binding protein 1 / C-terminal binding protein 1	CTBP1
Rehmannia glutinosa	DL-Glutamic acid	C-terminal-binding protein 1 / C-terminal binding protein 1	CTBP1
Rehmannia glutinosa	DL-Lysine	C-terminal-binding protein 1 / C-terminal binding protein 1	CTBP1
Rehmannia glutinosa	DL-Glutamic acid	Peripheral plasma membrane protein CASK / calcium/calmodulin-dependent serine protein kinase (MAGUK family) / PERIPHERAL PLASMA MEMBRANE PROTEIN CASK	CASK
Rehmannia glutinosa	Pyroglutamic acid	Gamma-glutamylaminecyclotransferase / gamma-glutamylamine cyclotransferase	GGACT
Rehmannia glutinosa	DL-Lysine	Gamma-glutamylaminecyclotransferase / gamma-glutamylamine cyclotransferase	GGACT
Rehmannia glutinosa	DL-Glutamic acid	Parvalbumin alpha / parvalbumin	PVALB
Rehmannia glutinosa	DL-Glutamic acid	Myotonin-protein kinase / dystrophia myotonica-protein kinase / DMPK	DMPK
Rehmannia glutinosa	DL-Isoleucine	Citrate synthase	CS
Rehmannia glutinosa	DL-Glutamic acid	Citrate synthase	CS
Rehmannia glutinosa	Phenylacetic acid	Citrate synthase	CS
Rehmannia glutinosa	Stearic acid	Nuclear receptor ROR-alpha / RAR-related orphan receptor A	RORA
Rehmannia glutinosa	Palmitelaidic acid	UDP-3-O-[3-hydroxymyristoyl] N-acetylglucosamine deacetylase	lpxC
Rehmannia glutinosa	DL-Lysine	Histone acetyltransferase KAT5 / K(lysine) acetyltransferase 5 / HISTONE ACETYLTRANSFERASE KAT5	KAT5
Rehmannia glutinosa	DL-Lysine	Histone acetyltransferase KAT2A / K(lysine) acetyltransferase 2A	KAT2A
Rehmannia glutinosa	DL-Lysine	Histone acetyltransferase KAT2B / K(lysine) acetyltransferase 2B / HISTONE ACETYLTRANSFERASE PCAF	KAT2B
Rehmannia glutinosa	DL-Glutamic acid	Glucose-6-phosphate isomerase / glucose-6-phosphate isomerase	GPI
Rehmannia glutinosa	DL-Lysine	Tyrosine-protein kinase SYK / spleen tyrosine kinase	SYK
Rehmannia glutinosa	Stearic acid	Palmitoyl-protein thioesterase 1 / palmitoyl-protein thioesterase 1 / PALMITOYL-PROTEIN THIOESTERASE 1	PPT1
Rehmannia glutinosa	Pyroglutamic acid	Disintegrin and metalloproteinase domain-containing protein 28 / ADAM metallopeptidase domain 28	ADAM28
Rehmannia glutinosa	DL-Glutamic acid	Cyclin-dependent kinase 5 / cyclin-dependent kinase 5 / CYCLIN-DEPENDENT KINASE 5 (CDK5)	CDK5
Rehmannia glutinosa	DL-Lysine	Cyclin-dependent kinase 5 / cyclin-dependent kinase 5 / CYCLIN-DEPENDENT KINASE 5 (CDK5)	CDK5
Rehmannia glutinosa	Pyroglutamic acid	Cyclin-dependent kinase 5 activator 1 / cyclin-dependent kinase 5	CDK5R1
Rehmannia glutinosa	Pyroglutamic acid	Elongation factor 2 / eukaryotic translation elongation factor 2	EEF2
Rehmannia glutinosa	DL-Glutamic acid	Elongation factor 2 / eukaryotic translation elongation factor 2	EEF2
Rehmannia glutinosa	DL-Lysine	Elongation factor 2 / eukaryotic translation elongation factor 2	EEF2
Rehmannia glutinosa	DL-Lysine	NAD-dependent protein deacylase sirtuin-5	SIRT5
Rehmannia glutinosa	DL-Glutamic acid	NAD-dependent protein deacetylase sirtuin-3	SIRT3
Rehmannia glutinosa	DL-Lysine	NAD-dependent protein deacetylase sirtuin-3	SIRT3
Rehmannia glutinosa	DL-Lysine	Cyclin-A2 / cyclin A2 / CYCLIN A2	CCNA2
Rehmannia glutinosa	Pyroglutamic acid	Cathepsin B / cathepsin B / CATHEPSIN B	CTSB
Rehmannia glutinosa	DL-Glutamic acid	Cathepsin B / cathepsin B / CATHEPSIN B	CTSB
Rehmannia glutinosa	DL-Lysine	Cathepsin B / cathepsin B / CATHEPSIN B	CTSB
Rehmannia glutinosa	D-(-)-Mannitol	Dual specificity mitogen-activated protein kinase kinase 1 / MEK-1	MAP2K1
Rehmannia glutinosa	DL-Glutamic acid	Serine/threonine-protein phosphatase PP1-gamma catalytic subunit / protein phosphatase 1	PPP1CC
Rehmannia glutinosa	DL-Glutamic acid	Nucleoside diphosphate kinase A / NME/NM23 nucleoside diphosphate kinase 1	NME1
Rehmannia glutinosa	DL-Isoleucine	DNA nucleotidylexotransferase	DNTT
Rehmannia glutinosa	DL-Glutamic acid	DNA nucleotidylexotransferase	DNTT
Rehmannia glutinosa	DL-Lysine	DNA nucleotidylexotransferase	DNTT
Rehmannia glutinosa	DL-Glutamic acid	Stromal cell-derived factor 2 / stromal cell-derived factor 2	SDF2
Rehmannia glutinosa	DL-Glutamic acid	GTPase HRas / Harvey rat sarcoma viral oncogene homolog / HA-RAS-CVLS	HRAS
Rehmannia glutinosa	DL-Lysine	GTPase HRas / Harvey rat sarcoma viral oncogene homolog / HA-RAS-CVLS	HRAS
Rehmannia glutinosa	DL-Isoleucine	Amyloid beta A4 protein / amyloid beta (A4) precursor protein / BETA-AMYLOID PRECURSOR PROTEIN (APP)	APP
Rehmannia glutinosa	Pyroglutamic acid	Amyloid beta A4 protein / amyloid beta (A4) precursor protein / BETA-AMYLOID PRECURSOR PROTEIN (APP)	APP
Rehmannia glutinosa	DL-Glutamic acid	Amyloid beta A4 protein / amyloid beta (A4) precursor protein / BETA-AMYLOID PRECURSOR PROTEIN (APP)	APP
Rehmannia glutinosa	DL-Valine	Amyloid beta A4 protein / amyloid beta (A4) precursor protein / BETA-AMYLOID PRECURSOR PROTEIN (APP)	APP
Rehmannia glutinosa	DL-Lysine	Amyloid beta A4 protein / amyloid beta (A4) precursor protein / BETA-AMYLOID PRECURSOR PROTEIN (APP)	APP
Rehmannia glutinosa	DL-Glutamic acid	Potassium voltage-gated channel subfamily A member 4 / potassium channel	KCNA4
Rehmannia glutinosa	DL-Lysine	Potassium voltage-gated channel subfamily A member 4 / potassium channel	KCNA4
Rehmannia glutinosa	DL-Glutamic acid	Dihydropyrimidine dehydrogenase [NADP(+)] / dihydropyrimidine dehydrogenase / DIHYDROPYRIMIDINE DEHYDROGENASE	DPYD
Rehmannia glutinosa	DL-Glutamic acid	Potassium/sodium hyperpolarization-activated cyclic nucleotide-gated channel 2 / hyperpolarization activated cyclic nucleotide gated potassium channel 2 / POTASSIUM/SODIUM HYPERPOLARIZATION-ACTIVATED CYCLIC NUCLEOTIDE-GATED CHANNEL 2	HCN2
Rehmannia glutinosa	Palmitelaidic acid	Cytochrome P450 1A1 / cytochrome P450	CYP1A1
Rehmannia glutinosa	DL-Isoleucine	Cytochrome P450 1A1 / cytochrome P450	CYP1A1
Rehmannia glutinosa	Phenylacetic acid	Cytochrome P450 1A1 / cytochrome P450	CYP1A1
Rehmannia glutinosa	Myristicin	Cytochrome P450 1A1 / cytochrome P450	CYP1A1
Rehmannia glutinosa	DL-Lysine	Cathepsin G / cathepsin G / CATHEPSIN G	CTSG
Rehmannia glutinosa	Pyroglutamic acid	Beta-secretase 1 / beta-site APP-cleaving enzyme 1 / BETA-SECRETASE 1	BACE1
Rehmannia glutinosa	DL-Glutamic acid	Beta-secretase 1 / beta-site APP-cleaving enzyme 1 / BETA-SECRETASE 1	BACE1
Rehmannia glutinosa	DL-Lysine	Beta-secretase 1 / beta-site APP-cleaving enzyme 1 / BETA-SECRETASE 1	BACE1
Rehmannia glutinosa	DL-Glutamic acid	Glucokinase / glucokinase (hexokinase 4) / HEXOKINASE TYPE IV	GCK
Rehmannia glutinosa	DL-Lysine	SWI/SNF-related matrix-associated actin-dependent regulator of chromatin subfamily A member 5 / SWI/SNF related	SMARCA5
Rehmannia glutinosa	Pyroglutamic acid	Keratin-associated protein 5-2 / keratin associated protein 5-2	KRTAP5-2
Rehmannia glutinosa	DL-Isoleucine	Interferon beta / interferon	IFNB1
Rehmannia glutinosa	DL-Lysine	Interferon beta / interferon	IFNB1
Rehmannia glutinosa	DL-Isoleucine	Cytosol aminopeptidase / leucine aminopeptidase 3 / LEUCINE AMINOPEPTIDASE	LAP3
Rehmannia glutinosa	Pyroglutamic acid	Cytosol aminopeptidase / leucine aminopeptidase 3 / LEUCINE AMINOPEPTIDASE	LAP3
Rehmannia glutinosa	DL-Glutamic acid	Cytosol aminopeptidase / leucine aminopeptidase 3 / LEUCINE AMINOPEPTIDASE	LAP3
Rehmannia glutinosa	DL-Valine	Cytosol aminopeptidase / leucine aminopeptidase 3 / LEUCINE AMINOPEPTIDASE	LAP3
Rehmannia glutinosa	DL-Lysine	Cytosol aminopeptidase / leucine aminopeptidase 3 / LEUCINE AMINOPEPTIDASE	LAP3
Rehmannia glutinosa	Stearic acid	Glycodelin / progestagen-associated endometrial protein	PAEP
Rehmannia glutinosa	DL-Lysine	Ubiquitin-conjugating enzyme E2 D2 / ubiquitin-conjugating enzyme E2D 2	UBE2D2
Rehmannia glutinosa	DL-Glutamic acid	Glycolipid transfer protein / glycolipid transfer protein	GLTP
Rehmannia glutinosa	Myristicin	Cyclin-dependent kinase 7 / cyclin-dependent kinase 7 / CDK7/CYCLIN H/MNAT1	CDK7
Rehmannia glutinosa	Myristicin	Mitogen-activated protein kinase 12 / mitogen-activated protein kinase 12	MAPK12
Rehmannia glutinosa	DL-Glutamic acid	60S ribosomal protein L10-like	RPL10L
Rehmannia glutinosa	DL-Lysine	60S ribosomal protein L10-like	RPL10L
Rehmannia glutinosa	DL-TYROSINE	Carboxypeptidase A1 / carboxypeptidase A1 (pancreatic) / CARBOXYPEPTIDASE A1	CPA1
Rehmannia glutinosa	DL-Valine	Carboxypeptidase A1 / carboxypeptidase A1 (pancreatic) / CARBOXYPEPTIDASE A1	CPA1
Rehmannia glutinosa	DL-Lysine	Annexin A5 / annexin A5	ANXA5
Rehmannia glutinosa	DL-Glutamic acid	Poly [ADP-ribose] polymerase 1 / poly (ADP-ribose) polymerase 1 / POLY (ADP-RIBOSE) POLYMERASE-1 (PARP-1)	PARP1
Rehmannia glutinosa	DL-Lysine	Poly [ADP-ribose] polymerase 1 / poly (ADP-ribose) polymerase 1 / POLY (ADP-RIBOSE) POLYMERASE-1 (PARP-1)	PARP1
Rehmannia glutinosa	Myristicin	Poly [ADP-ribose] polymerase 1 / poly (ADP-ribose) polymerase 1 / POLY (ADP-RIBOSE) POLYMERASE-1 (PARP-1)	PARP1
Rehmannia glutinosa	DL-Glutamic acid	Serine/threonine-protein phosphatase PP1-alpha catalytic subunit / protein phosphatase 1	PPP1CA
Rehmannia glutinosa	DL-Glutamic acid	Serine/threonine-protein phosphatase 2A 65 kDa regulatory subunit A alpha isoform / protein phosphatase 2	PPP2R1A
Rehmannia glutinosa	DL-Glutamic acid	Serine/threonine-protein phosphatase 2A 56 kDa regulatory subunit gamma isoform / protein phosphatase 2	PPP2R5C
Rehmannia glutinosa	DL-Glutamic acid	Serine/threonine-protein phosphatase 2A 55 kDa regulatory subunit B alpha isoform / protein phosphatase 2	PPP2R2A
Rehmannia glutinosa	Palmitelaidic acid	Cytochrome P450 2C9 / cytochrome P450	CYP2C9
Rehmannia glutinosa	Phenylacetic acid	Cytochrome P450 2C9 / cytochrome P450	CYP2C9
Rehmannia glutinosa	DL-Isoleucine	Fructose-bisphosphate aldolase A / aldolase A	ALDOA
Rehmannia glutinosa	DL-Lysine	Fructose-bisphosphate aldolase A / aldolase A	ALDOA
Rehmannia glutinosa	DL-Isoleucine	Fructose-bisphosphate aldolase B / aldolase B	ALDOB
Rehmannia glutinosa	DL-Glutamic acid	cAMP-dependent protein kinase type II-beta regulatory subunit / protein kinase	PRKAR2B
Rehmannia glutinosa	Salidroside	cAMP-dependent protein kinase type II-beta regulatory subunit / protein kinase	PRKAR2B
Rehmannia glutinosa	DL-TYROSINE	Polyubiquitin-B / ubiquitin B	UBB
Rehmannia glutinosa	DL-Isoleucine	Polyubiquitin-B / ubiquitin B	UBB
Rehmannia glutinosa	DL-Glutamic acid	Polyubiquitin-B / ubiquitin B	UBB
Rehmannia glutinosa	DL-Valine	Polyubiquitin-B / ubiquitin B	UBB
Rehmannia glutinosa	DL-Lysine	Polyubiquitin-B / ubiquitin B	UBB
Rehmannia glutinosa	DL-Lysine	Histone deacetylase 1 / histone deacetylase 1 / HISTONE DEACETYLASE 1 (HDAC1)	HDAC1
Rehmannia glutinosa	DL-Lysine	Histone deacetylase 3 / histone deacetylase 3 / HISTONE DEACETYLASE 3/NCOR1	HDAC3
Rehmannia glutinosa	DL-Lysine	Histone deacetylase 6 / histone deacetylase 6	HDAC6
Rehmannia glutinosa	DL-Lysine	Histone deacetylase 8 / histone deacetylase 8	HDAC8
Rehmannia glutinosa	DL-Glutamic acid	Adenylate cyclase type 2 / adenylate cyclase 2 (brain)	ADCY2
Rehmannia glutinosa	DL-Lysine	Adenylate cyclase type 2 / adenylate cyclase 2 (brain)	ADCY2
Rehmannia glutinosa	Diacetin	Adenylate cyclase type 2 / adenylate cyclase 2 (brain)	ADCY2
Rehmannia glutinosa	DL-Glutamic acid	Nicotinamide mononucleotide adenylyltransferase 3 / nicotinamide nucleotide adenylyltransferase 3	NMNAT3
Rehmannia glutinosa	DL-Lysine	Nicotinamide mononucleotide adenylyltransferase 3 / nicotinamide nucleotide adenylyltransferase 3	NMNAT3
Rehmannia glutinosa	DL-Glutamic acid	Gelsolin / gelsolin	GSN
Rehmannia glutinosa	DL-Valine	Gelsolin / gelsolin	GSN
Rehmannia glutinosa	DL-Lysine	Gelsolin / gelsolin	GSN
Rehmannia glutinosa	DL-Glutamic acid	Cell division control protein 42 homolog / cell division cycle 42	CDC42
Rehmannia glutinosa	DL-Lysine	Cell division control protein 42 homolog / cell division cycle 42	CDC42
Rehmannia glutinosa	DL-Lysine	Cytochrome c oxidase subunit 2 / cytochrome c oxidase subunit II / CYTOCHROME C OXIDASE SUBUNIT 2	COX2
Rehmannia glutinosa	DL-Isoleucine	Cytochrome c oxidase subunit 3 / cytochrome c oxidase III	COX3
Rehmannia glutinosa	DL-Glutamic acid	Cytochrome c oxidase subunit 3 / cytochrome c oxidase III	COX3
Rehmannia glutinosa	Phenylacetic acid	Cytochrome c oxidase subunit 3 / cytochrome c oxidase III	COX3
Rehmannia glutinosa	DL-Glutamic acid	Cytochrome c oxidase subunit 5A	COX5A
Rehmannia glutinosa	DL-Isoleucine	Gamma-enolase / enolase 2 (gamma	ENO2
Rehmannia glutinosa	DL-Glutamic acid	Gamma-enolase / enolase 2 (gamma	ENO2
Rehmannia glutinosa	DL-Lysine	Gamma-enolase / enolase 2 (gamma	ENO2
Rehmannia glutinosa	DL-Glutamic acid	Cyclin-dependent kinase 4 / cyclin-dependent kinase 4 / CDK4	CDK4
Rehmannia glutinosa	DL-Lysine	Cyclin-dependent kinase 4 / cyclin-dependent kinase 4 / CDK4	CDK4
Rehmannia glutinosa	DL-TYROSINE	Beta-2-microglobulin / beta-2-microglobulin / BETA-2-MICROGLOBULIN	B2M
Rehmannia glutinosa	DL-Isoleucine	Beta-2-microglobulin / beta-2-microglobulin / BETA-2-MICROGLOBULIN	B2M
Rehmannia glutinosa	DL-Glutamic acid	Beta-2-microglobulin / beta-2-microglobulin / BETA-2-MICROGLOBULIN	B2M
Rehmannia glutinosa	DL-Valine	Beta-2-microglobulin / beta-2-microglobulin / BETA-2-MICROGLOBULIN	B2M
Rehmannia glutinosa	DL-Lysine	Beta-2-microglobulin / beta-2-microglobulin / BETA-2-MICROGLOBULIN	B2M
Rehmannia glutinosa	DL-TYROSINE	HLA class I histocompatibility antigen	HLA-A
Rehmannia glutinosa	DL-Isoleucine	HLA class I histocompatibility antigen	HLA-A
Rehmannia glutinosa	DL-Glutamic acid	HLA class I histocompatibility antigen	HLA-A
Rehmannia glutinosa	DL-Valine	HLA class I histocompatibility antigen	HLA-A
Rehmannia glutinosa	DL-Lysine	HLA class I histocompatibility antigen	HLA-A
Rehmannia glutinosa	DL-Glutamic acid	tRNA-splicing ligase RtcB homolog / RNA 2'	RTCB
Rehmannia glutinosa	DL-Glutamic acid	Tyrosine-protein phosphatase non-receptor type 11 / protein tyrosine phosphatase	PTPN11
Rehmannia glutinosa	DL-Isoleucine	D-amino-acid oxidase / D-AMINO ACID OXIDASE (DAAO)	DAO
Rehmannia glutinosa	DL-Glutamic acid	D-amino-acid oxidase / D-AMINO ACID OXIDASE (DAAO)	DAO
Rehmannia glutinosa	DL-Valine	D-amino-acid oxidase / D-AMINO ACID OXIDASE (DAAO)	DAO
Rehmannia glutinosa	DL-Lysine	D-amino-acid oxidase / D-AMINO ACID OXIDASE (DAAO)	DAO
Rehmannia glutinosa	DL-TYROSINE	E3 ubiquitin-protein ligase Mdm2 / MDM2 proto-oncogene	MDM2
Rehmannia glutinosa	DL-Glutamic acid	E3 ubiquitin-protein ligase Mdm2 / MDM2 proto-oncogene	MDM2
Rehmannia glutinosa	DL-Lysine	E3 ubiquitin-protein ligase Mdm2 / MDM2 proto-oncogene	MDM2
Rehmannia glutinosa	DL-Isoleucine	Uridine 5'-monophosphate synthase / uridine monophosphate synthetase / OROTIDINE MONOPHOSPHATE DECARBOXYLASE (ODCASE)	UMPS
Rehmannia glutinosa	DL-Glutamic acid	Uridine 5'-monophosphate synthase / uridine monophosphate synthetase / OROTIDINE MONOPHOSPHATE DECARBOXYLASE (ODCASE)	UMPS
Rehmannia glutinosa	DL-Lysine	Uridine 5'-monophosphate synthase / uridine monophosphate synthetase / OROTIDINE MONOPHOSPHATE DECARBOXYLASE (ODCASE)	UMPS
Rehmannia glutinosa	Myristicin	Mismatch repair endonuclease PMS2 / PMS2 postmeiotic segregation increased 2 (S. cerevisiae)	PMS2
Rehmannia glutinosa	DL-Lysine	Early endosome antigen 1 / early endosome antigen 1	EEA1
Rehmannia glutinosa	DL-Glutamic acid	Pro-neuropeptide Y / NEUROPEPTIDE Y	NPY
Rehmannia glutinosa	DL-Lysine	Pro-neuropeptide Y / NEUROPEPTIDE Y	NPY
Rehmannia glutinosa	Palmitelaidic acid	Cytochrome P450 2B6 / cytochrome P450	CYP2B6
Rehmannia glutinosa	DL-Glutamic acid	Glucose-6-phosphate 1-dehydrogenase / glucose-6-phosphate dehydrogenase / GLUCOSE-6-PHOSPHATE 1-DEHYDROGENASE ISOFORM B	G6PD
Rehmannia glutinosa	DL-Lysine	Glucose-6-phosphate 1-dehydrogenase / glucose-6-phosphate dehydrogenase / GLUCOSE-6-PHOSPHATE 1-DEHYDROGENASE ISOFORM B	G6PD
Rehmannia glutinosa	Pyroglutamic acid	Trefoil factor 2 / trefoil factor 2	TFF2
Rehmannia glutinosa	Pyroglutamic acid	Orexin / hypocretin (orexin) neuropeptide precursor	HCRT
Rehmannia glutinosa	DL-Glutamic acid	Orexin / hypocretin (orexin) neuropeptide precursor	HCRT
Rehmannia glutinosa	DL-Lysine	Orexin / hypocretin (orexin) neuropeptide precursor	HCRT
Rehmannia glutinosa	Pyroglutamic acid	Angiogenin / angiogenin	ANG
Rehmannia glutinosa	Stearic acid	Glucosylceramidase / glucosidase	GBA
Rehmannia glutinosa	DL-Lysine	CDP-diacylglycerol--inositol 3-phosphatidyltransferase	CDIPT
Rehmannia glutinosa	Diacetin	CDP-diacylglycerol--inositol 3-phosphatidyltransferase	CDIPT
Rehmannia glutinosa	D-(-)-Mannitol	NADPH--cytochrome P450 reductase / P450 (cytochrome) oxidoreductase	POR
Rehmannia glutinosa	DL-Lysine	Glutaryl-CoA dehydrogenase	GCDH
Rehmannia glutinosa	DL-TYROSINE	L-amino-acid oxidase / interleukin 4 induced 1	IL4I1
Rehmannia glutinosa	DL-Isoleucine	L-amino-acid oxidase / interleukin 4 induced 1	IL4I1
Rehmannia glutinosa	DL-Lysine	L-amino-acid oxidase / interleukin 4 induced 1	IL4I1
Rehmannia glutinosa	DL-Glutamic acid	Apoptosis-inducing factor 1	AIFM1
Rehmannia glutinosa	DL-Glutamic acid	NADH-cytochrome b5 reductase 1	CYB5R1
Rehmannia glutinosa	DL-Glutamic acid	NADPH:adrenodoxin oxidoreductase	FDXR
Rehmannia glutinosa	DL-Glutamic acid	FAD-linked sulfhydryl oxidase ALR / growth factor	GFER
Rehmannia glutinosa	DL-Lysine	Chymase / chymase 1	CMA1
Rehmannia glutinosa	DL-Glutamic acid	Cytidine deaminase / cytidine deaminase	CDA
Rehmannia glutinosa	Stearic acid	Group IID secretory phospholipase A2 / phospholipase A2	PLA2G2D
Rehmannia glutinosa	DL-Glutamic acid	1-aminocyclopropane-1-carboxylate synthase-like protein 1 / 1-aminocyclopropane-1-carboxylate synthase homolog (Arabidopsis)(non-functional)	ACCS
Rehmannia glutinosa	DL-Glutamic acid	Nicotinamide mononucleotide adenylyltransferase 1 / nicotinamide nucleotide adenylyltransferase 1	NMNAT1
Rehmannia glutinosa	DL-Lysine	Nicotinamide mononucleotide adenylyltransferase 1 / nicotinamide nucleotide adenylyltransferase 1	NMNAT1
Rehmannia glutinosa	DL-Glutamic acid	Phosphopantothenoylcysteine decarboxylase / phosphopantothenoylcysteine decarboxylase	PPCDC
Rehmannia glutinosa	DL-Lysine	Serine/threonine-protein kinase Sgk1 / serum/glucocorticoid regulated kinase 1 / SGK1	SGK1
Rehmannia glutinosa	DL-Glutamic acid	Phosphoserine phosphatase / phosphoserine phosphatase	PSPH
Rehmannia glutinosa	Stearic acid	Superoxide dismutase [Mn]	SOD2
Rehmannia glutinosa	Palmitelaidic acid	Superoxide dismutase [Mn]	SOD2
Rehmannia glutinosa	DL-Glutamic acid	Superoxide dismutase [Mn]	SOD2
Rehmannia glutinosa	DL-Lysine	Superoxide dismutase [Mn]	SOD2
Rehmannia glutinosa	DL-Glutamic acid	Iodotyrosine dehalogenase 1 / iodotyrosine deiodinase	IYD
Rehmannia glutinosa	Stearic acid	Superoxide dismutase [Cu-Zn] / superoxide dismutase 1	SOD1
Rehmannia glutinosa	DL-Glutamic acid	Superoxide dismutase [Cu-Zn] / superoxide dismutase 1	SOD1
Rehmannia glutinosa	Phenylacetic acid	Superoxide dismutase [Cu-Zn] / superoxide dismutase 1	SOD1
Rehmannia glutinosa	Stearic acid	Caspase-7 / caspase 7	CASP7
Rehmannia glutinosa	Pyroglutamic acid	Prostatic acid phosphatase / acid phosphatase	ACPP
Rehmannia glutinosa	DL-Glutamic acid	Prostatic acid phosphatase / acid phosphatase	ACPP
Rehmannia glutinosa	DL-Valine	Prostatic acid phosphatase / acid phosphatase	ACPP
Rehmannia glutinosa	Phenylacetic acid	Prostatic acid phosphatase / acid phosphatase	ACPP
Rehmannia glutinosa	DL-Glutamic acid	Deoxyuridine 5'-triphosphate nucleotidohydrolase	DUT
Rehmannia glutinosa	DL-Lysine	Deoxyuridine 5'-triphosphate nucleotidohydrolase	DUT
Rehmannia glutinosa	Palmitelaidic acid	Bifunctional P-450/NADPH-P450 reductase	CYP102A1
Rehmannia glutinosa	Stearic acid	2	DECR1
Rehmannia glutinosa	DL-Isoleucine	2	DECR1
Rehmannia glutinosa	DL-Glutamic acid	2	DECR1
Rehmannia glutinosa	DL-Valine	2	DECR1
Rehmannia glutinosa	DL-Lysine	2	DECR1
Rehmannia glutinosa	DL-Lysine	Cyclin-dependent kinase 9 / cyclin-dependent kinase 9 / CDK9/CYCLIN K	CDK9
Rehmannia glutinosa	DL-Glutamic acid	Tumor necrosis factor receptor superfamily member 1A / tumor necrosis factor receptor superfamily	TNFRSF1A
Rehmannia glutinosa	DL-Lysine	Tumor necrosis factor receptor superfamily member 1A / tumor necrosis factor receptor superfamily	TNFRSF1A
Rehmannia glutinosa	DL-Isoleucine	Furin / furin (paired basic amino acid cleaving enzyme) / FURIN	FURIN
Rehmannia glutinosa	Pyroglutamic acid	Furin / furin (paired basic amino acid cleaving enzyme) / FURIN	FURIN
Rehmannia glutinosa	DL-Glutamic acid	Furin / furin (paired basic amino acid cleaving enzyme) / FURIN	FURIN
Rehmannia glutinosa	DL-Lysine	Furin / furin (paired basic amino acid cleaving enzyme) / FURIN	FURIN
Rehmannia glutinosa	DL-Lysine	Deoxyhypusine synthase / deoxyhypusine synthase	DHPS
Rehmannia glutinosa	Pyroglutamic acid	Zinc-alpha-2-glycoprotein / alpha-2-glycoprotein 1	AZGP1
Rehmannia glutinosa	DL-Glutamic acid	Uroporphyrinogen decarboxylase / uroporphyrinogen decarboxylase	UROD
Rehmannia glutinosa	DL-Lysine	Uroporphyrinogen decarboxylase / uroporphyrinogen decarboxylase	UROD
Rehmannia glutinosa	DL-Glutamic acid	Decorin / decorin	DCN
Rehmannia glutinosa	DL-TYROSINE	Cathepsin S / cathepsin S	CTSS
Rehmannia glutinosa	DL-Isoleucine	Cathepsin S / cathepsin S	CTSS
Rehmannia glutinosa	DL-Glutamic acid	Cathepsin S / cathepsin S	CTSS
Rehmannia glutinosa	DL-Valine	Cathepsin S / cathepsin S	CTSS
Rehmannia glutinosa	DL-Lysine	Cathepsin S / cathepsin S	CTSS
Rehmannia glutinosa	Palmitelaidic acid	Cytochrome P450 2C8 / cytochrome P450	CYP2C8
Rehmannia glutinosa	Phenylacetic acid	Cytochrome P450 2C8 / cytochrome P450	CYP2C8
Rehmannia glutinosa	DL-Glutamic acid	Catenin beta-1 / catenin (cadherin-associated protein)	CTNNB1
Rehmannia glutinosa	DL-Glutamic acid	Phosphoglycerate kinase 1 / phosphoglycerate kinase 1	PGK1
Rehmannia glutinosa	DL-Lysine	Phosphoglycerate kinase 1 / phosphoglycerate kinase 1	PGK1
Rehmannia glutinosa	DL-Lysine	C-reactive protein / C-reactive protein	CRP
Rehmannia glutinosa	DL-Glutamic acid	Sulfite oxidase	SUOX
Rehmannia glutinosa	Phenylacetic acid	Sulfite oxidase	SUOX
Rehmannia glutinosa	DL-Glutamic acid	Cytochrome b5 / cytochrome b5 type A (microsomal)	CYB5A
Rehmannia glutinosa	Pyroglutamic acid	TGF-beta receptor type-2 / transforming growth factor	TGFBR2
Rehmannia glutinosa	DL-Glutamic acid	Calcium/calmodulin-dependent protein kinase type II subunit alpha / calcium/calmodulin-dependent protein kinase II alpha / CAMK2A	CAMK2A
Rehmannia glutinosa	DL-Lysine	Ubiquitin-like modifier-activating enzyme 1 / ubiquitin-like modifier activating enzyme 1 / UBIQUITIN-LIKE MODIFIER-ACTIVATING ENZYME 1	UBA1
Rehmannia glutinosa	DL-Isoleucine	Cytochrome b / cytochrome b	CYTB
Rehmannia glutinosa	DL-Glutamic acid	Cytochrome b / cytochrome b	CYTB
Rehmannia glutinosa	DL-TYROSINE	Cytochrome b-c1 complex subunit 1	UQCRC1
Rehmannia glutinosa	DL-Glutamic acid	Cytochrome b-c1 complex subunit 1	UQCRC1
Rehmannia glutinosa	DL-TYROSINE	Cytochrome b-c1 complex subunit 2	UQCRC2
Rehmannia glutinosa	DL-Glutamic acid	Cytochrome b-c1 complex subunit 2	UQCRC2
Rehmannia glutinosa	DL-Glutamic acid	Destrin / destrin (actin depolymerizing factor)	DSTN
Rehmannia glutinosa	DL-Glutamic acid	Cofilin-1 / cofilin 1 (non-muscle)	CFL1
Rehmannia glutinosa	DL-Glutamic acid	ATP synthase subunit alpha	ATP5A1
Rehmannia glutinosa	Palmitelaidic acid	Fatty-acid peroxygenase	cypC
Rehmannia glutinosa	DL-TYROSINE	Carboxypeptidase B / carboxypeptidase B1 (tissue)	CPB1
Rehmannia glutinosa	DL-Lysine	Carboxypeptidase B / carboxypeptidase B1 (tissue)	CPB1
Rehmannia glutinosa	DL-Lysine	Histone deacetylase 7 / histone deacetylase 7 / HISTONE DEACETYLASE 7 (HDAC7)	HDAC7
Rehmannia glutinosa	DL-Isoleucine	Guanine nucleotide-binding protein G(i) subunit alpha-1 / guanine nucleotide binding protein (G protein)	GNAI1
Rehmannia glutinosa	DL-Lysine	Guanine nucleotide-binding protein G(i) subunit alpha-1 / guanine nucleotide binding protein (G protein)	GNAI1
Rehmannia glutinosa	DL-Isoleucine	GTP-binding nuclear protein Ran / RAN	RAN
Rehmannia glutinosa	DL-Lysine	Elongation factor 1-alpha 1 / eukaryotic translation elongation factor 1 alpha 1 / ELONGATION FACTOR 1-ALPHA 1	EEF1A1
Rehmannia glutinosa	DL-Glutamic acid	Transforming protein RhoA / ras homolog family member A / TRANSFORMING PROTEIN RHOA	RHOA
Rehmannia glutinosa	DL-Lysine	Protein-glutamine gamma-glutamyltransferase 2 / transglutaminase 2 / PROTEIN-GLUTAMINE GAMMA-GLUTAMYLTRANSFERASE 2 (TG2)	TGM2
Rehmannia glutinosa	DL-Isoleucine	Ras-related protein Ral-A / v-ral simian leukemia viral oncogene homolog A (ras related)	RALA
Rehmannia glutinosa	DL-Glutamic acid	Ras-related C3 botulinum toxin substrate 1 / ras-related C3 botulinum toxin substrate 1 (rho family	RAC1
Rehmannia glutinosa	DL-Lysine	Ras-related C3 botulinum toxin substrate 1 / ras-related C3 botulinum toxin substrate 1 (rho family	RAC1
Rehmannia glutinosa	DL-Glutamic acid	Ephrin type-B receptor 2 / EPH receptor B2 / EPHB2	EPHB2
Rehmannia glutinosa	DL-Glutamic acid	Transient receptor potential cation channel subfamily M member 7 / transient receptor potential cation channel	TRPM7
Rehmannia glutinosa	DL-Isoleucine	DNA repair protein RAD51 homolog 1 / RAD51 recombinase / DNA REPAIR PROTEIN RAD51 HOMOLOG 1	RAD51
Rehmannia glutinosa	DL-Lysine	DNA repair protein RAD51 homolog 1 / RAD51 recombinase / DNA REPAIR PROTEIN RAD51 HOMOLOG 1	RAD51
Rehmannia glutinosa	Myristicin	DNA repair protein RAD51 homolog 1 / RAD51 recombinase / DNA REPAIR PROTEIN RAD51 HOMOLOG 1	RAD51
Rehmannia glutinosa	DL-TYROSINE	Pterin-4-alpha-carbinolamine dehydratase / pterin-4 alpha-carbinolamine dehydratase/dimerization cofactor of hepatocyte nuclear factor 1 alpha	PCBD1
Rehmannia glutinosa	D-(-)-Mannitol	Parathyroid hormone / parathyroid hormone	PTH
Rehmannia glutinosa	DL-Lysine	Parathyroid hormone / parathyroid hormone	PTH
Rehmannia glutinosa	Phenylacetic acid	Parathyroid hormone / parathyroid hormone	PTH
Rehmannia glutinosa	DL-Isoleucine	Hepatocyte nuclear factor 1-alpha / HNF1 homeobox A	HNF1A
Rehmannia glutinosa	DL-Lysine	Axin-1 / axin 1	AXIN1
Rehmannia glutinosa	DL-TYROSINE	Polyubiquitin-C / ubiquitin C	UBC
Rehmannia glutinosa	DL-Isoleucine	Polyubiquitin-C / ubiquitin C	UBC
Rehmannia glutinosa	DL-Glutamic acid	Polyubiquitin-C / ubiquitin C	UBC
Rehmannia glutinosa	DL-Valine	Polyubiquitin-C / ubiquitin C	UBC
Rehmannia glutinosa	DL-Lysine	Polyubiquitin-C / ubiquitin C	UBC
Rehmannia glutinosa	DL-Lysine	Serine/threonine-protein kinase TAO2 / TAO kinase 2 / SERINE/THREONINE-PROTEIN KINASE TAO2	TAOK2
Rehmannia glutinosa	Stearic acid	Mothers against decapentaplegic homolog 2 / SMAD family member 2	SMAD2
Rehmannia glutinosa	DL-Lysine	Mothers against decapentaplegic homolog 2 / SMAD family member 2	SMAD2
Rehmannia glutinosa	Pyroglutamic acid	Glutaminyl-peptide cyclotransferase / glutaminyl-peptide cyclotransferase	QPCT
Rehmannia glutinosa	DL-Isoleucine	Hydroxymethylglutaryl-CoA lyase	HMGCL
Rehmannia glutinosa	DL-Lysine	Hydroxymethylglutaryl-CoA lyase	HMGCL
Rehmannia glutinosa	DL-Lysine	Wee1-like protein kinase / WEE1 G2 checkpoint kinase / SERINE/THREONINE-PROTEIN KINASE WEE1	WEE1
Rehmannia glutinosa	Palmitelaidic acid	Cytochrome P450 2A6 / cytochrome P450	CYP2A6
Rehmannia glutinosa	Phenylacetic acid	Cytochrome P450 2A6 / cytochrome P450	CYP2A6
Rehmannia glutinosa	Pyroglutamic acid	Mevalonate kinase / mevalonate kinase	MVK
Rehmannia glutinosa	Phenylacetic acid	Mevalonate kinase / mevalonate kinase	MVK
Rehmannia glutinosa	DL-Lysine	Aurora kinase B / aurora kinase B / SERINE/THREONINE-PROTEIN KINASE AURORA-B	AURKB
Rehmannia glutinosa	Pyroglutamic acid	Rho-associated protein kinase 1 / Rho-associated	ROCK1
Rehmannia glutinosa	DL-Glutamic acid	Rho-associated protein kinase 1 / Rho-associated	ROCK1
Rehmannia glutinosa	DL-Lysine	Tyrosine-protein kinase JAK2 / Janus kinase 2 / JAK2/JAK1	JAK2
Rehmannia glutinosa	DL-Glutamic acid	P2Y purinoceptor 2 / purinergic receptor P2Y	P2RY2
Rehmannia glutinosa	DL-Lysine	P2Y purinoceptor 2 / purinergic receptor P2Y	P2RY2
Rehmannia glutinosa	DL-Isoleucine	Myosin light chain kinase 2	MYLK2
Rehmannia glutinosa	DL-Isoleucine	C-C chemokine receptor type 5 / chemokine (C-C motif) receptor 5 (gene/pseudogene) / C-C CHEMOKINE RECEPTOR TYPE 5	CCR5
Rehmannia glutinosa	DL-Lysine	C-C chemokine receptor type 5 / chemokine (C-C motif) receptor 5 (gene/pseudogene) / C-C CHEMOKINE RECEPTOR TYPE 5	CCR5
Rehmannia glutinosa	DL-Glutamic acid	Calcitonin gene-related peptide 1 / calcitonin-related polypeptide alpha	CALCA
Rehmannia glutinosa	DL-Lysine	Neuromedin-K receptor / tachykinin receptor 3 / NEUROMEDIN-K RECEPTOR (NK3)	TACR3
Rehmannia glutinosa	Pyroglutamic acid	Disintegrin and metalloproteinase domain-containing protein 10 / ADAM metallopeptidase domain 10 / ADAM10	ADAM10
Rehmannia glutinosa	DL-Glutamic acid	Alpha-galactosidase A / galactosidase	GLA
Rehmannia glutinosa	Palmitelaidic acid	1	CYP24A1
Rehmannia glutinosa	DL-Glutamic acid	Uridine phosphorylase 1 / uridine phosphorylase 1	UPP1
Rehmannia glutinosa	DL-Lysine	Uridine phosphorylase 1 / uridine phosphorylase 1	UPP1
Rehmannia glutinosa	Diacetin	Uridine phosphorylase 1 / uridine phosphorylase 1	UPP1
Rehmannia glutinosa	DL-Glutamic acid	Brain-derived neurotrophic factor / brain-derived neurotrophic factor	BDNF
Rehmannia glutinosa	DL-Lysine	Brain-derived neurotrophic factor / brain-derived neurotrophic factor	BDNF
Rehmannia glutinosa	DL-Glutamic acid	Neurotrophin-3 / neurotrophin 3	NTF3
Rehmannia glutinosa	DL-Lysine	Neurotrophin-3 / neurotrophin 3	NTF3
Rehmannia glutinosa	DL-Glutamic acid	Glial cell line-derived neurotrophic factor / glial cell derived neurotrophic factor	GDNF
Rehmannia glutinosa	DL-Lysine	Glial cell line-derived neurotrophic factor / glial cell derived neurotrophic factor	GDNF
Rehmannia glutinosa	DL-Lysine	NAD-dependent protein deacetylase sirtuin-1 / sirtuin 1 / NAD-DEPENDENT DEACETYLASE SIRTUIN-1	SIRT1
Rehmannia glutinosa	DL-Glutamic acid	Metabotropic glutamate receptor 2 / glutamate receptor	GRM2
Rehmannia glutinosa	DL-Glutamic acid	Metabotropic glutamate receptor 3 / glutamate receptor	GRM3
Rehmannia glutinosa	Succinic acid	Leptin receptor / leptin receptor	LEPR
Rehmannia glutinosa	DL-Isoleucine	C-C chemokine receptor type 2 / chemokine (C-C motif) receptor 2	CCR2
Rehmannia glutinosa	DL-Glutamic acid	Baculoviral IAP repeat-containing protein 5 / baculoviral IAP repeat containing 5 / BACULOVIRAL IAP REPEAT-CONTAINING PROTEIN 5	BIRC5
Rehmannia glutinosa	DL-Lysine	Baculoviral IAP repeat-containing protein 5 / baculoviral IAP repeat containing 5 / BACULOVIRAL IAP REPEAT-CONTAINING PROTEIN 5	BIRC5
Rehmannia glutinosa	DL-Lysine	Tubulin beta-2A chain / tubulin	TUBB2A
Rehmannia glutinosa	DL-Lysine	Tubulin beta-2B chain / tubulin	TUBB2B
Rehmannia glutinosa	Myristicin	Serine/threonine-protein kinase Chk2 / checkpoint kinase 2 / CHECKPOINT KINASE (CHK2)	CHEK2
Rehmannia glutinosa	DL-Lysine	Serine/threonine-protein kinase Chk1 / checkpoint kinase 1 / SERINE/THREONINE-PROTEIN KINASE CHK1	CHEK1
Rehmannia glutinosa	DL-Lysine	Myeloblastin / proteinase 3 / LEUKOCYTE PROTEINASE 3	PRTN3
Rehmannia glutinosa	DL-Glutamic acid	Folate receptor alpha / folate receptor 1 (adult) / FOLATE RECEPTOR ALPHA	FOLR1
Rehmannia glutinosa	DL-Glutamic acid	Granulocyte-macrophage colony-stimulating factor / colony stimulating factor 2 (granulocyte-macrophage)	CSF2
Rehmannia glutinosa	DL-Lysine	Granulocyte-macrophage colony-stimulating factor / colony stimulating factor 2 (granulocyte-macrophage)	CSF2
Rehmannia glutinosa	DL-Glutamic acid	Angiotensinogen / angiotensinogen (serpin peptidase inhibitor	AGT
Rehmannia glutinosa	DL-Lysine	Angiotensinogen / angiotensinogen (serpin peptidase inhibitor	AGT
Rehmannia glutinosa	DL-Glutamic acid	Sodium channel protein type 8 subunit alpha / sodium channel	SCN8A
Rehmannia glutinosa	Stearic acid	Lipoprotein lipase / lipoprotein lipase / LIPOPROTEIN LIPASE	LPL
Rehmannia glutinosa	Palmitelaidic acid	Lipoprotein lipase / lipoprotein lipase / LIPOPROTEIN LIPASE	LPL
Rehmannia glutinosa	DL-Glutamic acid	Lipoprotein lipase / lipoprotein lipase / LIPOPROTEIN LIPASE	LPL
Rehmannia glutinosa	Palmitelaidic acid	Cytochrome P450 1A2 / cytochrome P450	CYP1A2
Rehmannia glutinosa	Myristicin	Cytochrome P450 1A2 / cytochrome P450	CYP1A2
Rehmannia glutinosa	Pyroglutamic acid	Interleukin-13 / interleukin 13	IL13
Rehmannia glutinosa	DL-Valine	Plasma kallikrein / kallikrein B	KLKB1
Rehmannia glutinosa	DL-Lysine	Plasma kallikrein / kallikrein B	KLKB1
Rehmannia glutinosa	DL-Lysine	Squalene synthase / farnesyl-diphosphate farnesyltransferase 1 / SQUALENE SYNTHETASE	FDFT1
Rehmannia glutinosa	DL-Isoleucine	Thrombopoietin receptor / MPL proto-oncogene	MPL
Rehmannia glutinosa	Stearic acid	C-C motif chemokine 3 / chemokine (C-C motif) ligand 3	CCL3
Rehmannia glutinosa	DL-Isoleucine	CD9 antigen / CD9 molecule	CD9
Rehmannia glutinosa	DL-Glutamic acid	CD9 antigen / CD9 molecule	CD9
Rehmannia glutinosa	Stearic acid	Endothelin-1 / endothelin 1	EDN1
Rehmannia glutinosa	DL-Valine	Endothelin-1 / endothelin 1	EDN1
Rehmannia glutinosa	DL-Lysine	Endothelin-1 / endothelin 1	EDN1
Rehmannia glutinosa	Stearic acid	Interleukin-8 / chemokine (C-X-C motif) ligand 8 / INTERLEUKIN 8 PRECURSOR	CXCL8
Rehmannia glutinosa	DL-Lysine	Interleukin-8 / chemokine (C-X-C motif) ligand 8 / INTERLEUKIN 8 PRECURSOR	CXCL8
Rehmannia glutinosa	Palmitelaidic acid	Free fatty acid receptor 4 / free fatty acid receptor 4 / G-PROTEIN COUPLED RECEPTOR 120	FFAR4
Rehmannia glutinosa	DL-Lysine	Growth hormone secretagogue receptor type 1 / growth hormone secretagogue receptor / GHRELIN RECEPTOR	GHSR
Rehmannia glutinosa	DL-TYROSINE	Carboxypeptidase B2 / carboxypeptidase B2 (plasma)	CPB2
Rehmannia glutinosa	DL-Lysine	Carboxypeptidase B2 / carboxypeptidase B2 (plasma)	CPB2
Rehmannia glutinosa	DL-TYROSINE	Puromycin-sensitive aminopeptidase / aminopeptidase puromycin sensitive / PUROMYCIN-SENSITIVE AMINOPEPTIDASE	NPEPPS
Rehmannia glutinosa	DL-Isoleucine	Puromycin-sensitive aminopeptidase / aminopeptidase puromycin sensitive / PUROMYCIN-SENSITIVE AMINOPEPTIDASE	NPEPPS
Rehmannia glutinosa	DL-Glutamic acid	Puromycin-sensitive aminopeptidase / aminopeptidase puromycin sensitive / PUROMYCIN-SENSITIVE AMINOPEPTIDASE	NPEPPS
Rehmannia glutinosa	DL-Valine	Puromycin-sensitive aminopeptidase / aminopeptidase puromycin sensitive / PUROMYCIN-SENSITIVE AMINOPEPTIDASE	NPEPPS
Rehmannia glutinosa	DL-Lysine	Puromycin-sensitive aminopeptidase / aminopeptidase puromycin sensitive / PUROMYCIN-SENSITIVE AMINOPEPTIDASE	NPEPPS
Rehmannia glutinosa	D-(-)-Mannitol	Bcl2 antagonist of cell death / BCL2-associated agonist of cell death / BCL2-ANTAGONIST OF CELL DEATH (BAD)	BAD
Rehmannia glutinosa	DL-Glutamic acid	cAMP-dependent protein kinase type II-alpha regulatory subunit / protein kinase	PRKAR2A
Rehmannia glutinosa	DL-Glutamic acid	High mobility group protein B1 / high mobility group box 1 / HIGH MOBILITY GROUP PROTEIN B1	HMGB1
Rehmannia glutinosa	DL-Lysine	Mitogen-activated protein kinase kinase kinase 1 / mitogen-activated protein kinase kinase kinase 1	MAP3K1
Rehmannia glutinosa	Diacetin	Protein kinase C epsilon type / protein kinase C	PRKCE
Rehmannia glutinosa	DL-Glutamic acid	Heat shock protein beta-1 / heat shock 27kDa protein 1 / HEAT SHOCK PROTEIN BETA-1	HSPB1
Rehmannia glutinosa	DL-Lysine	Interleukin-1 alpha / interleukin 1	IL1A
Rehmannia glutinosa	DL-Glutamic acid	Interleukin-1 receptor antagonist protein / interleukin 1 receptor antagonist	IL1RN
Rehmannia glutinosa	DL-Isoleucine	Breakpoint cluster region protein / breakpoint cluster region / BCR-ABL	BCR
Rehmannia glutinosa	DL-Lysine	Breakpoint cluster region protein / breakpoint cluster region / BCR-ABL	BCR
Rehmannia glutinosa	D-(-)-Mannitol	Dual specificity mitogen-activated protein kinase kinase 2 / MEK2	MAP2K2
Rehmannia glutinosa	DL-Lysine	Dual specificity mitogen-activated protein kinase kinase 2 / MEK2	MAP2K2
Rehmannia glutinosa	DL-Glutamic acid	Calcium/calmodulin-dependent protein kinase type II subunit gamma / calcium/calmodulin-dependent protein kinase II gamma / CAM KINASE II GAMMA	CAMK2G
Rehmannia glutinosa	DL-Lysine	Calcium/calmodulin-dependent protein kinase type II subunit gamma / calcium/calmodulin-dependent protein kinase II gamma / CAM KINASE II GAMMA	CAMK2G
Rehmannia glutinosa	DL-Glutamic acid	Potassium voltage-gated channel subfamily A member 2 / potassium channel	KCNA2
Rehmannia glutinosa	DL-Glutamic acid	Potassium voltage-gated channel subfamily A member 3 / potassium channel	KCNA3
Rehmannia glutinosa	DL-Glutamic acid	Potassium voltage-gated channel subfamily A member 5 / potassium channel	KCNA5
Rehmannia glutinosa	Dauricine	Potassium voltage-gated channel subfamily A member 5 / potassium channel	KCNA5
Rehmannia glutinosa	DL-Lysine	Potassium voltage-gated channel subfamily A member 5 / potassium channel	KCNA5
Rehmannia glutinosa	DL-Glutamic acid	Potassium voltage-gated channel subfamily C member 1 / potassium channel	KCNC1
Rehmannia glutinosa	DL-Glutamic acid	Potassium voltage-gated channel subfamily C member 2 / potassium channel	KCNC2
Rehmannia glutinosa	DL-Lysine	Coagulation factor XII / coagulation factor XII (Hageman factor) / COAGULATION FACTOR XII	F12
Rehmannia glutinosa	DL-Valine	Kallikrein-1 / kallikrein 1	KLK1
Rehmannia glutinosa	DL-Glutamic acid	Carbamoyl-phosphate synthase [ammonia]	CPS1
Rehmannia glutinosa	DL-Lysine	Carbamoyl-phosphate synthase [ammonia]	CPS1
Rehmannia glutinosa	Phenylacetic acid	Carbamoyl-phosphate synthase [ammonia]	CPS1
Rehmannia glutinosa	DL-Glutamic acid	Stromal cell-derived factor 1 / chemokine (C-X-C motif) ligand 12 / CHEMOKINE CXCL12	CXCL12
Rehmannia glutinosa	DL-Valine	Tryptase alpha/beta-1 / tryptase alpha/beta 1	TPSAB1
Rehmannia glutinosa	DL-Lysine	Tryptase alpha/beta-1 / tryptase alpha/beta 1	TPSAB1
Rehmannia glutinosa	DL-Lysine	Serine/threonine-protein kinase PLK1 / polo-like kinase 1	PLK1
Rehmannia glutinosa	DL-Glutamic acid	Mitogen-activated protein kinase 9 / mitogen-activated protein kinase 9	MAPK9
Rehmannia glutinosa	DL-Lysine	Mitogen-activated protein kinase 9 / mitogen-activated protein kinase 9	MAPK9
Rehmannia glutinosa	DL-Glutamic acid	Bcl-2-like protein 1 / BCL2-like 1 / APOPTOSIS REGULATOR BCL-X	BCL2L1
Rehmannia glutinosa	DL-Lysine	Bcl-2-like protein 1 / BCL2-like 1 / APOPTOSIS REGULATOR BCL-X	BCL2L1
Rehmannia glutinosa	DL-Glutamic acid	Calcium/calmodulin-dependent protein kinase type II subunit beta / calcium/calmodulin-dependent protein kinase II beta / CAMK2B	CAMK2B
Rehmannia glutinosa	DL-Isoleucine	Endothelin-converting enzyme 1 / endothelin converting enzyme 1 / ENDOTHELIN-CONVERTING ENZYME 1	ECE1
Rehmannia glutinosa	D-(-)-Mannitol	Focal adhesion kinase 1 / protein tyrosine kinase 2 / FOCAL ADHESION KINASE 1 (FAK)	PTK2
Rehmannia glutinosa	DL-TYROSINE	Focal adhesion kinase 1 / protein tyrosine kinase 2 / FOCAL ADHESION KINASE 1 (FAK)	PTK2
Rehmannia glutinosa	DL-Glutamic acid	Focal adhesion kinase 1 / protein tyrosine kinase 2 / FOCAL ADHESION KINASE 1 (FAK)	PTK2
Rehmannia glutinosa	DL-Lysine	Focal adhesion kinase 1 / protein tyrosine kinase 2 / FOCAL ADHESION KINASE 1 (FAK)	PTK2
Rehmannia glutinosa	Stearic acid	Malonyl-CoA-acyl carrier protein transacylase	MCAT
Rehmannia glutinosa	Palmitelaidic acid	Malonyl-CoA-acyl carrier protein transacylase	MCAT
Rehmannia glutinosa	DL-Lysine	Malonyl-CoA-acyl carrier protein transacylase	MCAT
Rehmannia glutinosa	DL-TYROSINE	Proteasome subunit alpha type-2 / proteasome (prosome	PSMA2
Rehmannia glutinosa	DL-Isoleucine	Proteasome subunit alpha type-2 / proteasome (prosome	PSMA2
Rehmannia glutinosa	DL-Glutamic acid	Proteasome subunit alpha type-2 / proteasome (prosome	PSMA2
Rehmannia glutinosa	DL-Valine	Proteasome subunit alpha type-2 / proteasome (prosome	PSMA2
Rehmannia glutinosa	DL-Lysine	Proteasome subunit alpha type-2 / proteasome (prosome	PSMA2
Rehmannia glutinosa	DL-TYROSINE	Proteasome subunit alpha type-3 / proteasome (prosome	PSMA3
Rehmannia glutinosa	DL-Isoleucine	Proteasome subunit alpha type-3 / proteasome (prosome	PSMA3
Rehmannia glutinosa	DL-Glutamic acid	Proteasome subunit alpha type-3 / proteasome (prosome	PSMA3
Rehmannia glutinosa	DL-Valine	Proteasome subunit alpha type-3 / proteasome (prosome	PSMA3
Rehmannia glutinosa	DL-Lysine	Proteasome subunit alpha type-3 / proteasome (prosome	PSMA3
Rehmannia glutinosa	DL-TYROSINE	Proteasome subunit alpha type-4 / proteasome (prosome	PSMA4
Rehmannia glutinosa	DL-Isoleucine	Proteasome subunit alpha type-4 / proteasome (prosome	PSMA4
Rehmannia glutinosa	DL-Glutamic acid	Proteasome subunit alpha type-4 / proteasome (prosome	PSMA4
Rehmannia glutinosa	DL-Valine	Proteasome subunit alpha type-4 / proteasome (prosome	PSMA4
Rehmannia glutinosa	DL-Lysine	Proteasome subunit alpha type-4 / proteasome (prosome	PSMA4
Rehmannia glutinosa	DL-TYROSINE	Proteasome subunit alpha type-5 / proteasome (prosome	PSMA5
Rehmannia glutinosa	DL-Isoleucine	Proteasome subunit alpha type-5 / proteasome (prosome	PSMA5
Rehmannia glutinosa	DL-Glutamic acid	Proteasome subunit alpha type-5 / proteasome (prosome	PSMA5
Rehmannia glutinosa	DL-Valine	Proteasome subunit alpha type-5 / proteasome (prosome	PSMA5
Rehmannia glutinosa	DL-Lysine	Proteasome subunit alpha type-5 / proteasome (prosome	PSMA5
Rehmannia glutinosa	DL-TYROSINE	Proteasome subunit alpha type-6 / proteasome (prosome	PSMA6
Rehmannia glutinosa	DL-Isoleucine	Proteasome subunit alpha type-6 / proteasome (prosome	PSMA6
Rehmannia glutinosa	DL-Glutamic acid	Proteasome subunit alpha type-6 / proteasome (prosome	PSMA6
Rehmannia glutinosa	DL-Valine	Proteasome subunit alpha type-6 / proteasome (prosome	PSMA6
Rehmannia glutinosa	DL-Lysine	Proteasome subunit alpha type-6 / proteasome (prosome	PSMA6
Rehmannia glutinosa	DL-TYROSINE	Proteasome subunit alpha type-7 / proteasome (prosome	PSMA7
Rehmannia glutinosa	DL-Isoleucine	Proteasome subunit alpha type-7 / proteasome (prosome	PSMA7
Rehmannia glutinosa	DL-Glutamic acid	Proteasome subunit alpha type-7 / proteasome (prosome	PSMA7
Rehmannia glutinosa	DL-Valine	Proteasome subunit alpha type-7 / proteasome (prosome	PSMA7
Rehmannia glutinosa	DL-Lysine	Proteasome subunit alpha type-7 / proteasome (prosome	PSMA7
Rehmannia glutinosa	DL-TYROSINE	Proteasome subunit beta type-4 / proteasome (prosome	PSMB4
Rehmannia glutinosa	DL-Isoleucine	Proteasome subunit beta type-4 / proteasome (prosome	PSMB4
Rehmannia glutinosa	DL-Glutamic acid	Proteasome subunit beta type-4 / proteasome (prosome	PSMB4
Rehmannia glutinosa	DL-Valine	Proteasome subunit beta type-4 / proteasome (prosome	PSMB4
Rehmannia glutinosa	DL-Lysine	Proteasome subunit beta type-4 / proteasome (prosome	PSMB4
Rehmannia glutinosa	DL-TYROSINE	Proteasome subunit beta type-6 / proteasome (prosome	PSMB6
Rehmannia glutinosa	DL-Isoleucine	Proteasome subunit beta type-6 / proteasome (prosome	PSMB6
Rehmannia glutinosa	DL-Glutamic acid	Proteasome subunit beta type-6 / proteasome (prosome	PSMB6
Rehmannia glutinosa	DL-Valine	Proteasome subunit beta type-6 / proteasome (prosome	PSMB6
Rehmannia glutinosa	DL-Lysine	Proteasome subunit beta type-6 / proteasome (prosome	PSMB6
Rehmannia glutinosa	DL-TYROSINE	Proteasome subunit beta type-7 / proteasome (prosome	PSMB7
Rehmannia glutinosa	DL-Isoleucine	Proteasome subunit beta type-7 / proteasome (prosome	PSMB7
Rehmannia glutinosa	DL-Glutamic acid	Proteasome subunit beta type-7 / proteasome (prosome	PSMB7
Rehmannia glutinosa	DL-Valine	Proteasome subunit beta type-7 / proteasome (prosome	PSMB7
Rehmannia glutinosa	DL-Lysine	Proteasome subunit beta type-7 / proteasome (prosome	PSMB7
Rehmannia glutinosa	DL-Lysine	CHRNA7-FAM7A fusion protein / CHRNA7 (cholinergic receptor	CHRFAM7A
Rehmannia glutinosa	Myristicin	Casein kinase II subunit alpha' / casein kinase 2	CSNK2A2
Rehmannia glutinosa	DL-Lysine	STE20-like serine/threonine-protein kinase / STE20-like kinase / SERINE/THREONINE-PROTEIN KINASE 2	SLK
Rehmannia glutinosa	DL-Glutamic acid	Calcium/calmodulin-dependent protein kinase type IV / calcium/calmodulin-dependent protein kinase IV / CAM KINASE IV	CAMK4
Rehmannia glutinosa	Palmitelaidic acid	Cytochrome P450 2C18 / cytochrome P450	CYP2C18
Rehmannia glutinosa	Phenylacetic acid	Cytochrome P450 2C18 / cytochrome P450	CYP2C18
Rehmannia glutinosa	DL-Glutamic acid	Guanine nucleotide-binding protein G(I)/G(S)/G(T) subunit beta-1 / guanine nucleotide binding protein (G protein)	GNB1
Rehmannia glutinosa	DL-Lysine	Guanine nucleotide-binding protein G(I)/G(S)/G(T) subunit beta-1 / guanine nucleotide binding protein (G protein)	GNB1
Rehmannia glutinosa	DL-Lysine	GTPase KRas / Kirsten rat sarcoma viral oncogene homolog / GTPASE KRAS	KRAS
Rehmannia glutinosa	DL-Lysine	RAC-beta serine/threonine-protein kinase / v-akt murine thymoma viral oncogene homolog 2	AKT2
Rehmannia glutinosa	Pyroglutamic acid	Arylacetamide deacetylase-like 2	AADACL2
Rehmannia glutinosa	DL-Glutamic acid	Arylacetamide deacetylase-like 2	AADACL2
Rehmannia glutinosa	DL-Glutamic acid	Calcium/calmodulin-dependent protein kinase type II subunit delta / calcium/calmodulin-dependent protein kinase II delta	CAMK2D
Rehmannia glutinosa	DL-Lysine	Histone deacetylase 4 / histone deacetylase 4 / HISTONE DEACETYLASE	HDAC4
Rehmannia glutinosa	DL-Glutamic acid	Rho-associated protein kinase 2 / Rho-associated	ROCK2
Rehmannia glutinosa	DL-Glutamic acid	Recoverin / recoverin	RCVRN
Rehmannia glutinosa	Stearic acid	Alkaline phosphatase	ALPP
Rehmannia glutinosa	DL-Isoleucine	Alkaline phosphatase	ALPP
Rehmannia glutinosa	Pyroglutamic acid	Alkaline phosphatase	ALPP
Rehmannia glutinosa	DL-Glutamic acid	Alkaline phosphatase	ALPP
Rehmannia glutinosa	DL-Valine	Alkaline phosphatase	ALPP
Rehmannia glutinosa	DL-Lysine	Alkaline phosphatase	ALPP
Rehmannia glutinosa	Phenylacetic acid	Alkaline phosphatase	ALPP
Rehmannia glutinosa	DL-Lysine	Insulin receptor substrate 1 / insulin receptor substrate 1	IRS1
Rehmannia glutinosa	DL-Glutamic acid	CREB-binding protein / CREB binding protein / CBP	CREBBP
Rehmannia glutinosa	DL-Lysine	CREB-binding protein / CREB binding protein / CBP	CREBBP
Rehmannia glutinosa	Phenylacetic acid	Acyl-coenzyme A thioesterase 13 / acyl-CoA thioesterase 13	ACOT13
Rehmannia glutinosa	D-(-)-Mannitol	Proto-oncogene c-Fos / FBJ murine osteosarcoma viral oncogene homolog	FOS
Rehmannia glutinosa	DL-Glutamic acid	Proto-oncogene c-Fos / FBJ murine osteosarcoma viral oncogene homolog	FOS
Rehmannia glutinosa	DL-Lysine	Proto-oncogene c-Fos / FBJ murine osteosarcoma viral oncogene homolog	FOS
Rehmannia glutinosa	DL-Glutamic acid	Myc proto-oncogene protein / v-myc avian myelocytomatosis viral oncogene homolog / MYC PROTO-ONCOGENE PROTEIN	MYC
Rehmannia glutinosa	DL-Lysine	Myc proto-oncogene protein / v-myc avian myelocytomatosis viral oncogene homolog / MYC PROTO-ONCOGENE PROTEIN	MYC
Rehmannia glutinosa	DL-Lysine	CD44 antigen / CD44 molecule (Indian blood group)	CD44
Rehmannia glutinosa	DL-Glutamic acid	Sodium- and chloride-dependent GABA transporter 2 / solute carrier family 6 (neurotransmitter transporter)	SLC6A13
Rehmannia glutinosa	DL-Glutamic acid	Sodium- and chloride-dependent GABA transporter 3 / solute carrier family 6 (neurotransmitter transporter)	SLC6A11
Rehmannia glutinosa	DL-Glutamic acid	Sodium- and chloride-dependent betaine transporter / solute carrier family 6 (neurotransmitter transporter)	SLC6A12
Rehmannia glutinosa	DL-Glutamic acid	Fibronectin / fibronectin 1 / FIBRONECTIN	FN1
Rehmannia glutinosa	DL-Lysine	Fibronectin / fibronectin 1 / FIBRONECTIN	FN1
Rehmannia glutinosa	DL-Lysine	Alpha-2-antiplasmin / serpin peptidase inhibitor	SERPINF2
Rehmannia glutinosa	DL-TYROSINE	Proteasome subunit beta type-10 / proteasome (prosome	PSMB10
Rehmannia glutinosa	DL-Isoleucine	Proteasome subunit beta type-10 / proteasome (prosome	PSMB10
Rehmannia glutinosa	DL-Glutamic acid	Proteasome subunit beta type-10 / proteasome (prosome	PSMB10
Rehmannia glutinosa	DL-Valine	Proteasome subunit beta type-10 / proteasome (prosome	PSMB10
Rehmannia glutinosa	DL-Lysine	Proteasome subunit beta type-10 / proteasome (prosome	PSMB10
Rehmannia glutinosa	DL-Glutamic acid	Heat-stable enterotoxin receptor / guanylate cyclase 2C	GUCY2C
Rehmannia glutinosa	DL-Glutamic acid	Receptor tyrosine-protein kinase erbB-4 / erb-b2 receptor tyrosine kinase 4 / EPIDERMAL GROWTH FACTOR RECEPTOR	ERBB4
Rehmannia glutinosa	Adenosine	Adenosine receptor A3 / adenosine A3 receptor	ADORA3
Rehmannia glutinosa	DL-Glutamic acid	Adenosine receptor A3 / adenosine A3 receptor	ADORA3
Rehmannia glutinosa	DL-Lysine	v-myb avian myeloblastosis viral oncogene homolog	MYB
Rehmannia glutinosa	DL-Lysine	sphingosine kinase 2 / SPHINGOSINE KINASE 2	SPHK2
Rehmannia glutinosa	DL-Lysine	sphingosine kinase 1 / SPHINGOSINE KINASE 1	SPHK1
Rehmannia glutinosa	Pyroglutamic acid	heparanase	HPSE
Rehmannia glutinosa	DL-Glutamic acid	corticotropin releasing hormone receptor 1	CRHR1
Rehmannia glutinosa	DL-Glutamic acid	thioredoxin / THIOREDOXIN	TXN
Rehmannia glutinosa	DL-Lysine	thioredoxin / THIOREDOXIN	TXN
Rehmannia glutinosa	DL-Lysine	tachykinin receptor 2 / NEUROKININ 2 RECEPTOR	TACR2
Rehmannia glutinosa	DL-Glutamic acid	signal transducer and activator of transcription 1	STAT1
Rehmannia glutinosa	DL-Lysine	signal transducer and activator of transcription 1	STAT1
Rehmannia glutinosa	Stearic acid	cholesteryl ester transfer protein	CETP
Rehmannia glutinosa	DL-Lysine	leukotriene B4 receptor / LEUKOTRIENE B4 RECEPTOR	LTB4R
Rehmannia glutinosa	DL-Glutamic acid	melanin-concentrating hormone receptor 1 / MELANIN-CONCENTRATING HORMONE RECEPTOR 1 (MCH1R)	MCHR1
Rehmannia glutinosa	DL-Lysine	melanin-concentrating hormone receptor 1 / MELANIN-CONCENTRATING HORMONE RECEPTOR 1 (MCH1R)	MCHR1
Rehmannia glutinosa	DL-Lysine	CD19 molecule	CD19
Rehmannia glutinosa	DL-Glutamic acid	cadherin 2	CDH2
Rehmannia glutinosa	DL-Lysine	cadherin 2	CDH2
Rehmannia glutinosa	DL-Isoleucine	neurotensin receptor 1 (high affinity) / DOPAMINE RECEPTOR D2L/NEUROTENSIN RECEPTOR NTS1	NTSR1
Rehmannia glutinosa	DL-Lysine	neurotensin receptor 1 (high affinity) / DOPAMINE RECEPTOR D2L/NEUROTENSIN RECEPTOR NTS1	NTSR1
Rehmannia glutinosa	DL-Glutamic acid	ribosomal protein S6 kinase	RPS6KB1
Rehmannia glutinosa	DL-Lysine	hypocretin (orexin) receptor 1 / OREXIN RECEPTOR 1	HCRTR1
Rehmannia glutinosa	DL-Lysine	motilin receptor / MOTILIN RECEPTOR	MLNR
Rehmannia glutinosa	DL-Lysine	CD40 molecule	CD40
Rehmannia glutinosa	Pyroglutamic acid	nerve growth factor receptor / LOW AFFINITY NEUROTROPHIN RECEPTOR P75NTR	NGFR
Rehmannia glutinosa	DL-Glutamic acid	nerve growth factor receptor / LOW AFFINITY NEUROTROPHIN RECEPTOR P75NTR	NGFR
Rehmannia glutinosa	DL-Lysine	nerve growth factor receptor / LOW AFFINITY NEUROTROPHIN RECEPTOR P75NTR	NGFR
Rehmannia glutinosa	DL-Glutamic acid	purinergic receptor P2X	P2RX7
Rehmannia glutinosa	DL-Lysine	gastrin-releasing peptide receptor	GRPR
Rehmannia glutinosa	DL-Glutamic acid	KISS1 receptor / G-PROTEIN COUPLED RECEPTOR 54	KISS1R
Rehmannia glutinosa	DL-Lysine	KISS1 receptor / G-PROTEIN COUPLED RECEPTOR 54	KISS1R
Rehmannia glutinosa	Palmitelaidic acid	cytochrome P450	CYP26A1
Rehmannia glutinosa	Pentadecyl ketone	cytochrome P450	CYP26A1
Rehmannia glutinosa	DL-Isoleucine	transthyretin / TRANSTHYRETIN	TTR
Rehmannia glutinosa	DL-Lysine	transthyretin / TRANSTHYRETIN	TTR
Rehmannia glutinosa	Stearic acid	apolipoprotein B	APOB
Rehmannia glutinosa	DL-Lysine	apolipoprotein B	APOB
Rehmannia glutinosa	Diacetin	apolipoprotein B	APOB
Rehmannia glutinosa	DL-Isoleucine	NADPH oxidase 1 / NADPH OXIDASE 1	NOX1
Rehmannia glutinosa	DL-Glutamic acid	NADPH oxidase 1 / NADPH OXIDASE 1	NOX1
Rehmannia glutinosa	DL-Glutamic acid	notch 1	NOTCH1
Rehmannia glutinosa	DL-Lysine	notch 1	NOTCH1
Rehmannia glutinosa	DL-TYROSINE	TAF2 RNA polymerase II	TAF2
Rehmannia glutinosa	DL-Lysine	cathepsin A / LYSOSOMAL PROTECTIVE PROTEIN	CTSA
Rehmannia glutinosa	Pyroglutamic acid	mesothelin	MSLN
Rehmannia glutinosa	DL-Lysine	DOT1-like histone H3K79 methyltransferase / HISTONE H3-K79 METHYLTRANSFERASE (DOT1L)	DOT1L
Rehmannia glutinosa	DL-Isoleucine	endoglin	ENG
Rehmannia glutinosa	DL-Glutamic acid	sirtuin 2 / NAD-DEPENDENT DEACETYLASE SIRTUIN-2	SIRT2
Rehmannia glutinosa	DL-Lysine	sirtuin 2 / NAD-DEPENDENT DEACETYLASE SIRTUIN-2	SIRT2
Rehmannia glutinosa	DL-Glutamic acid	klotho beta	KLB
Rehmannia glutinosa	DL-Glutamic acid	chemokine (C-C motif) ligand 21	CCL21
Rehmannia glutinosa	Palmitelaidic acid	cytochrome P450	CYP4F22
Rehmannia glutinosa	Pentadecyl ketone	cytochrome P450	CYP4F22
Rehmannia glutinosa	Palmitelaidic acid	cytochrome P450	CYP4F11
Rehmannia glutinosa	Pentadecyl ketone	cytochrome P450	CYP4F11
Rehmannia glutinosa	Palmitelaidic acid	cytochrome P450	CYP4F12
Rehmannia glutinosa	Pentadecyl ketone	cytochrome P450	CYP4F12
Rehmannia glutinosa	DL-Lysine	transmembrane protease	TMPRSS15
Rehmannia glutinosa	DL-Isoleucine	eukaryotic translation initiation factor 4E binding protein 1	EIF4EBP1
Rehmannia glutinosa	DL-Valine	fatty acid amide hydrolase 2 / FATTY-ACID AMIDE HYDROLASE 2	FAAH2
Rehmannia glutinosa	DL-Glutamic acid	glycine receptor	GLRA4
Rehmannia glutinosa	DL-Glutamic acid	G protein-coupled receptor 55 / G PROTEIN-COUPLED RECEPTOR 55	GPR55
Rehmannia glutinosa	DL-Lysine	high mobility group AT-hook 1	HMGA1
Rehmannia glutinosa	DL-Isoleucine	lon peptidase 1	LONP1
Rehmannia glutinosa	Stearic acid	lysine (K)-specific demethylase 5A / HISTONE DEMETHYLASE JARID1A	KDM5A
Rehmannia glutinosa	DL-Lysine	lysine (K)-specific demethylase 5A / HISTONE DEMETHYLASE JARID1A	KDM5A
Rehmannia glutinosa	DL-Glutamic acid	netrin 1	NTN1
Rehmannia glutinosa	DL-Lysine	netrin 1	NTN1
Rehmannia glutinosa	DL-Glutamic acid	neuritin 1	NRN1
Rehmannia glutinosa	DL-Glutamic acid	nuclear factor	NFE2L2
Rehmannia glutinosa	Succinic acid	nuclear receptor subfamily 4	NR4A1
Rehmannia glutinosa	DL-Lysine	CD36 molecule (thrombospondin receptor)	CD36
Rehmannia glutinosa	DL-Lysine	BMI1 proto-oncogene	BMI1
Rehmannia glutinosa	Stearic acid	hedgehog acyltransferase	HHAT
Rehmannia glutinosa	DL-Lysine	regulator of G-protein signaling 2	RGS2
Rehmannia glutinosa	DL-Lysine	SRY (sex determining region Y)-box 2	SOX2
Rehmannia glutinosa	DL-Glutamic acid	24-dehydrocholesterol reductase	DHCR24
Rehmannia glutinosa	DL-Glutamic acid	ciliary neurotrophic factor	CNTF
Rehmannia glutinosa	DL-Lysine	ciliary neurotrophic factor	CNTF
Rehmannia glutinosa	Stearic acid	forkhead box O1 / FORKHEAD BOX PROTEIN O1	FOXO1
Rehmannia glutinosa	DL-Lysine	forkhead box O1 / FORKHEAD BOX PROTEIN O1	FOXO1
Rehmannia glutinosa	DL-Glutamic acid	purinergic receptor P2Y	P2RY1
Rehmannia glutinosa	DL-Lysine	purinergic receptor P2Y	P2RY1
Rehmannia glutinosa	Stearic acid	uncoupling protein 2 (mitochondrial	UCP2
Rehmannia glutinosa	DL-Glutamic acid	uncoupling protein 2 (mitochondrial	UCP2
Rehmannia glutinosa	DL-Lysine	interleukin 4	IL4
Rehmannia glutinosa	DL-Glutamic acid	transketolase / TRANSKETOLASE	TKT
Rehmannia glutinosa	DL-Glutamic acid	agouti related neuropeptide	AGRP
Rehmannia glutinosa	DL-Lysine	coagulation factor II (thrombin) receptor-like 1 / PROTEINASE-ACTIVATED RECEPTOR 2	F2RL1
Rehmannia glutinosa	DL-Lysine	coagulation factor II (thrombin) receptor-like 2	F2RL2
Rehmannia glutinosa	DL-Lysine	coagulation factor II (thrombin) receptor-like 3	F2RL3
Rehmannia glutinosa	DL-Isoleucine	endothelin converting enzyme 2 / ENDOTHELIN-CONVERTING ENZYME 2 (ECE-2)	ECE2
Rehmannia glutinosa	DL-Lysine	cyclin B1 / CYCLIN B	CCNB1
Rehmannia glutinosa	DL-Valine	tryptase delta 1	TPSD1
Rehmannia glutinosa	DL-Lysine	tryptase delta 1	TPSD1
Rehmannia glutinosa	DL-Glutamic acid	calcium channel	CACNA1E
Rehmannia glutinosa	Palmitelaidic acid	cell division cycle 25A / PHOSPHATASE CDC25	CDC25A
Rehmannia glutinosa	DL-Lysine	cell division cycle 25C / CDC25C	CDC25C
Rehmannia glutinosa	DL-Glutamic acid	ATPase	ATP1A2
Rehmannia glutinosa	DL-Lysine	proliferating cell nuclear antigen / PROLIFERATING CELL NUCLEAR ANTIGEN	PCNA
Rehmannia glutinosa	DL-Isoleucine	arachidonate 15-lipoxygenase	ALOX15B
Rehmannia glutinosa	Stearic acid	v-rel avian reticuloendotheliosis viral oncogene homolog A / V-REL RETICULOENDOTHELIOSIS VIRAL ONCOGENE HOMOLOG A ISOFORM 1	RELA
Rehmannia glutinosa	DL-Glutamic acid	v-rel avian reticuloendotheliosis viral oncogene homolog A / V-REL RETICULOENDOTHELIOSIS VIRAL ONCOGENE HOMOLOG A ISOFORM 1	RELA
Rehmannia glutinosa	DL-Lysine	v-rel avian reticuloendotheliosis viral oncogene homolog A / V-REL RETICULOENDOTHELIOSIS VIRAL ONCOGENE HOMOLOG A ISOFORM 1	RELA
Rehmannia glutinosa	DL-TYROSINE	arginine vasopressin	AVP
Rehmannia glutinosa	DL-Glutamic acid	arginine vasopressin	AVP
Rehmannia glutinosa	DL-Lysine	arginine vasopressin	AVP
Rehmannia glutinosa	Stearic acid	integrin	ITGA2
Rehmannia glutinosa	DL-Isoleucine	integrin	ITGA2
Rehmannia glutinosa	DL-Glutamic acid	integrin	ITGA2
Rehmannia glutinosa	DL-Valine	integrin	ITGA2
Rehmannia glutinosa	DL-Lysine	integrin	ITGA2
Rehmannia glutinosa	DL-Glutamic acid	purinergic receptor P2X	P2RX3
Rehmannia glutinosa	DL-Glutamic acid	CD40 ligand	CD40LG
Rehmannia glutinosa	DL-Lysine	LIM domain only 2 (rhombotin-like 1)	LMO2
Rehmannia glutinosa	DL-Lysine	reticulon 4 receptor	RTN4R
Rehmannia glutinosa	DL-Glutamic acid	cholecystokinin / CHOLECYSTOKININ	CCK
Rehmannia glutinosa	DL-Lysine	cholecystokinin / CHOLECYSTOKININ	CCK
Rehmannia glutinosa	DL-TYROSINE	glycoprotein hormones	CGA
Rehmannia glutinosa	DL-Glutamic acid	glycoprotein hormones	CGA
Rehmannia glutinosa	DL-Glutamic acid	midkine (neurite growth-promoting factor 2) / MIDKINE	MDK
Rehmannia glutinosa	DL-Lysine	midkine (neurite growth-promoting factor 2) / MIDKINE	MDK
Rehmannia glutinosa	DL-Glutamic acid	kininogen 1 / BRADYKININ-1 RECEPTOR	KNG1
Rehmannia glutinosa	DL-Lysine	kininogen 1 / BRADYKININ-1 RECEPTOR	KNG1
Rehmannia glutinosa	Diacetin	kininogen 1 / BRADYKININ-1 RECEPTOR	KNG1
Rehmannia glutinosa	DL-Glutamic acid	prolactin	PRL
Rehmannia glutinosa	Pyroglutamic acid	CD47 molecule	CD47
Rehmannia glutinosa	DL-Glutamic acid	caspase 8	CASP8
Rehmannia glutinosa	DL-Lysine	caspase 8	CASP8
Rehmannia glutinosa	Pyroglutamic acid	presenilin 1 / GAMMA-SECRETASE SUBUNIT PRESENILIN-1	PSEN1
Rehmannia glutinosa	DL-Glutamic acid	presenilin 1 / GAMMA-SECRETASE SUBUNIT PRESENILIN-1	PSEN1
Rehmannia glutinosa	DL-Lysine	presenilin 1 / GAMMA-SECRETASE SUBUNIT PRESENILIN-1	PSEN1
Rehmannia glutinosa	Pyroglutamic acid	presenilin 2 / PRESENILIN 2	PSEN2
Rehmannia glutinosa	DL-Glutamic acid	presenilin 2 / PRESENILIN 2	PSEN2
Rehmannia glutinosa	Stearic acid	leptin	LEP
Rehmannia glutinosa	Palmitelaidic acid	leptin	LEP
Rehmannia glutinosa	DL-Glutamic acid	leptin	LEP
Rehmannia glutinosa	DL-Lysine	leptin	LEP
Rehmannia glutinosa	Palmitelaidic acid	glucose-6-phosphatase	G6PC
Rehmannia glutinosa	Stearic acid	fatty acid binding protein 4	FABP4
Rehmannia glutinosa	DL-Isoleucine	Fc fragment of IgG	FCGRT
Rehmannia glutinosa	Salidroside	secreted phosphoprotein 1	SPP1
Rehmannia glutinosa	DL-Lysine	integrin-linked kinase	ILK
Rehmannia glutinosa	DL-Isoleucine	GATA binding protein 4	GATA4
Rehmannia glutinosa	DL-Glutamic acid	GATA binding protein 4	GATA4
Rehmannia glutinosa	DL-Lysine	GATA binding protein 4	GATA4
Rehmannia glutinosa	DL-Lysine	nuclear receptor coactivator 3 / NUCLEAR RECEPTOR COACTIVATOR 3 ISOFORM A	NCOA3
Rehmannia glutinosa	D-(-)-Mannitol	tumor necrosis factor	TNFAIP3
Rehmannia glutinosa	DL-Valine	kallikrein-related peptidase 3 / PROSTATE SPECIFIC ANTIGEN	KLK3
Rehmannia glutinosa	DL-Lysine	kallikrein-related peptidase 3 / PROSTATE SPECIFIC ANTIGEN	KLK3
Rehmannia glutinosa	DL-Lysine	lysyl oxidase / LYSYL OXIDASE	LOX
Rehmannia glutinosa	DL-Glutamic acid	cystathionine-beta-synthase	CBS
Rehmannia glutinosa	DL-Lysine	cystathionine-beta-synthase	CBS
Rehmannia glutinosa	DL-Lysine	caveolin 1	CAV1
Rehmannia glutinosa	DL-Lysine	urotensin 2 receptor / UROTENSIN II RECEPTOR	UTS2R
Rehmannia glutinosa	DL-Lysine	cathepsin C	CTSC
Rehmannia glutinosa	DL-Glutamic acid	gamma-glutamyl hydrolase (conjugase	GGH
Rehmannia glutinosa	DL-Lysine	urotensin 2 / UROTENSIN-2	UTS2
Rehmannia glutinosa	DL-Lysine	nucleolin	NCL
Rehmannia glutinosa	DL-Lysine	lysophosphatidic acid receptor 1 / LYSOPHOSPHATIDIC ACID RECEPTOR EDG-2	LPAR1
Rehmannia glutinosa	DL-Glutamic acid	ghrelin/obestatin prepropeptide / APPETITE-REGULATING HORMONE	GHRL
Rehmannia glutinosa	DL-Glutamic acid	cyclin-dependent kinase inhibitor 2A	CDKN2A
Rehmannia glutinosa	DL-Lysine	cyclin-dependent kinase inhibitor 2A	CDKN2A
Rehmannia glutinosa	DL-Lysine	melanin-concentrating hormone receptor 2 / GPR145	MCHR2
Rehmannia glutinosa	DL-TYROSINE	solute carrier family 7 (amino acid transporter light chain	SLC7A5
Rehmannia glutinosa	DL-Isoleucine	solute carrier family 7 (amino acid transporter light chain	SLC7A5
Rehmannia glutinosa	DL-Valine	solute carrier family 7 (amino acid transporter light chain	SLC7A5
Rehmannia glutinosa	DL-Glutamic acid	myelin oligodendrocyte glycoprotein	MOG
Rehmannia glutinosa	DL-Isoleucine	heat shock 60kDa protein 1 (chaperonin)	HSPD1
Rehmannia glutinosa	DL-Glutamic acid	heat shock 60kDa protein 1 (chaperonin)	HSPD1
Rehmannia glutinosa	DL-Lysine	heat shock 60kDa protein 1 (chaperonin)	HSPD1
Rehmannia glutinosa	DL-Glutamic acid	cyclin-dependent kinase inhibitor 1A (p21	CDKN1A
Rehmannia glutinosa	DL-Lysine	cyclin-dependent kinase inhibitor 1A (p21	CDKN1A
Rehmannia glutinosa	DL-Glutamic acid	neuregulin 1	NRG1
Rehmannia glutinosa	Phenylacetic acid	alpha-fetoprotein	AFP
Rehmannia glutinosa	DL-Lysine	tenascin C	TNC
Rehmannia glutinosa	DL-Lysine	integrin	ITGAM
Rehmannia glutinosa	Stearic acid	membrane-bound transcription factor peptidase	MBTPS1
Rehmannia glutinosa	DL-Lysine	membrane-bound transcription factor peptidase	MBTPS1
Rehmannia glutinosa	DL-Glutamic acid	contactin 2 (axonal)	CNTN2
Rehmannia glutinosa	DL-Lysine	contactin 2 (axonal)	CNTN2
Rehmannia glutinosa	DL-Lysine	pyrimidinergic receptor P2Y	P2RY6
Rehmannia glutinosa	DL-Valine	Cbl proto-oncogene	CBL
Rehmannia glutinosa	DL-Lysine	Cbl proto-oncogene	CBL
Rehmannia glutinosa	DL-Isoleucine	GATA binding protein 3	GATA3
Rehmannia glutinosa	DL-Lysine	advanced glycosylation end product-specific receptor / ADVANCED GLYCOSYLATION END PRODUCT-SPECIFIC RECEPTOR	AGER
Rehmannia glutinosa	DL-Lysine	cyclin E1 / CDK3/CYCLIN E	CCNE1
Rehmannia glutinosa	Stearic acid	adiponectin	ADIPOQ
Rehmannia glutinosa	Diacetin	choline kinase alpha / CHOLINE KINASE ALPHA	CHKA
Rehmannia glutinosa	DL-Lysine	mutS homolog 2	MSH2
Rehmannia glutinosa	DL-Lysine	S-phase kinase-associated protein 2	SKP2
Rehmannia glutinosa	DL-Lysine	deoxyribonuclease I	DNASE1
Rehmannia glutinosa	Stearic acid	sterol regulatory element binding transcription factor 1	SREBF1
Rehmannia glutinosa	Palmitelaidic acid	sterol regulatory element binding transcription factor 1	SREBF1
Rehmannia glutinosa	DL-Glutamic acid	galanin/GMAP prepropeptide	GAL
Rehmannia glutinosa	Stearic acid	stearoyl-Coenzyme A desaturase 1	Scd1
Rehmannia glutinosa	DL-Glutamic acid	phospholipase C	PLCB1
Rehmannia glutinosa	DL-Lysine	phospholipase C	PLCB1
Rehmannia glutinosa	DL-Isoleucine	CD69 molecule	CD69
Rehmannia glutinosa	DL-Lysine	CD69 molecule	CD69
Rehmannia glutinosa	DL-Glutamic acid	COP9 signalosome subunit 5	COPS5
Rehmannia glutinosa	DL-Glutamic acid	transient receptor potential cation channel	TRPC3
Rehmannia glutinosa	DL-Glutamic acid	ubiquitin protein ligase E3A	UBE3A
Rehmannia glutinosa	DL-Lysine	ubiquitin protein ligase E3A	UBE3A
Rehmannia glutinosa	DL-Glutamic acid	unc-13 homolog B (C. elegans)	UNC13B
Rehmannia glutinosa	DL-TYROSINE	endoplasmic reticulum aminopeptidase 1 / ENDOPLASMIC RETICULUM AMINOPEPTIDASE 1	ERAP1
Rehmannia glutinosa	DL-Isoleucine	endoplasmic reticulum aminopeptidase 1 / ENDOPLASMIC RETICULUM AMINOPEPTIDASE 1	ERAP1
Rehmannia glutinosa	DL-Glutamic acid	endoplasmic reticulum aminopeptidase 1 / ENDOPLASMIC RETICULUM AMINOPEPTIDASE 1	ERAP1
Rehmannia glutinosa	DL-Valine	endoplasmic reticulum aminopeptidase 1 / ENDOPLASMIC RETICULUM AMINOPEPTIDASE 1	ERAP1
Rehmannia glutinosa	DL-Lysine	endoplasmic reticulum aminopeptidase 1 / ENDOPLASMIC RETICULUM AMINOPEPTIDASE 1	ERAP1
Rehmannia glutinosa	Pyroglutamic acid	lipase	LIPE
Rehmannia glutinosa	DL-Glutamic acid	solute carrier family 2 (facilitated glucose transporter)	SLC2A1
Rehmannia glutinosa	DL-Glutamic acid	mitogen-activated protein kinase kinase kinase 5 / MAP3K5	MAP3K5
Rehmannia glutinosa	DL-Lysine	guanine nucleotide binding protein (G protein)	GNAQ
Rehmannia glutinosa	DL-Isoleucine	solute carrier family 5 (sodium/iodide cotransporter)	SLC5A5
Rehmannia glutinosa	DL-Glutamic acid	solute carrier family 5 (sodium/iodide cotransporter)	SLC5A5
Rehmannia glutinosa	DL-Glutamic acid	ATP citrate lyase / ATP-CITRATE SYNTHASE	ACLY
Rehmannia glutinosa	D-(-)-Mannitol	caspase 9	CASP9
Rehmannia glutinosa	DL-Lysine	cadherin 1	CDH1
Rehmannia glutinosa	DL-Lysine	KiSS-1 metastasis-suppressor	KISS1
Rehmannia glutinosa	DL-TYROSINE	tripeptidyl peptidase II / TRIPEPTIDYL-PEPTIDASE 2	TPP2
Rehmannia glutinosa	DL-Isoleucine	tripeptidyl peptidase II / TRIPEPTIDYL-PEPTIDASE 2	TPP2
Rehmannia glutinosa	DL-Glutamic acid	tripeptidyl peptidase II / TRIPEPTIDYL-PEPTIDASE 2	TPP2
Rehmannia glutinosa	DL-Valine	tripeptidyl peptidase II / TRIPEPTIDYL-PEPTIDASE 2	TPP2
Rehmannia glutinosa	DL-Lysine	tripeptidyl peptidase II / TRIPEPTIDYL-PEPTIDASE 2	TPP2
Rehmannia glutinosa	DL-Glutamic acid	bone morphogenetic protein 1 / BONE MORPHOGENETIC PROTEIN 1	BMP1
Rehmannia glutinosa	DL-Lysine	bone morphogenetic protein 1 / BONE MORPHOGENETIC PROTEIN 1	BMP1
Rehmannia glutinosa	DL-Isoleucine	FK506 binding protein 4	FKBP4
Rehmannia glutinosa	DL-Lysine	growth hormone 1	GH1
Rehmannia glutinosa	DL-Lysine	hypocretin (orexin) receptor 2 / OREXIN RECEPTOR 2	HCRTR2
Rehmannia glutinosa	DL-Isoleucine	methionyl-tRNA synthetase / METHIONYL-TRNA SYNTHETASE	MARS
Rehmannia glutinosa	DL-Glutamic acid	methionyl-tRNA synthetase / METHIONYL-TRNA SYNTHETASE	MARS
Rehmannia glutinosa	DL-Lysine	methionyl-tRNA synthetase / METHIONYL-TRNA SYNTHETASE	MARS
Rehmannia glutinosa	DL-Glutamic acid	N-acetylated alpha-linked acidic dipeptidase 2 / NAALADASE II	NAALAD2
Rehmannia glutinosa	DL-Lysine	DNA (cytosine-5-)-methyltransferase 3 beta / DNA (CYTOSINE-5)-METHYLTRANSFERASE 3B	DNMT3B
Rehmannia glutinosa	DL-Glutamic acid	myeloid differentiation primary response 88	MYD88
Rehmannia glutinosa	DL-Lysine	myeloid differentiation primary response 88	MYD88
Rehmannia glutinosa	DL-Lysine	diablo	DIABLO
Rehmannia glutinosa	DL-Glutamic acid	v-rel avian reticuloendotheliosis viral oncogene homolog	REL
Rehmannia glutinosa	DL-Lysine	v-rel avian reticuloendotheliosis viral oncogene homolog	REL
Rehmannia glutinosa	DL-TYROSINE	proteasome (prosome	PSMD10
Rehmannia glutinosa	DL-Isoleucine	proteasome (prosome	PSMD10
Rehmannia glutinosa	DL-Glutamic acid	proteasome (prosome	PSMD10
Rehmannia glutinosa	DL-Valine	proteasome (prosome	PSMD10
Rehmannia glutinosa	DL-Lysine	proteasome (prosome	PSMD10
Rehmannia glutinosa	DL-Glutamic acid	transferrin receptor	TFRC
Rehmannia glutinosa	DL-Lysine	transferrin receptor	TFRC
Rehmannia glutinosa	DL-Lysine	platelet-activating factor receptor / PLATELET ACTIVATING FACTOR RECEPTOR	PTAFR
Rehmannia glutinosa	DL-Lysine	thyrotropin-releasing hormone receptor / THYROTROPIN-RELEASING HORMONE RECEPTOR	TRHR
Rehmannia glutinosa	4-Guanidino-1-butanol Syringate	platelet-derived growth factor beta polypeptide / PDGF	PDGFB
Rehmannia glutinosa	DL-Glutamic acid	purinergic receptor P2X	P2RX4
Rehmannia glutinosa	Palmitelaidic acid	diacylglycerol O-acyltransferase 1 / DIACYLGLYCEROL O-ACYLTRANSFERASE 1	DGAT1
Rehmannia glutinosa	Diacetin	diacylglycerol O-acyltransferase 1 / DIACYLGLYCEROL O-ACYLTRANSFERASE 1	DGAT1
Rehmannia glutinosa	Stearic acid	apolipoprotein A-I	APOA1
Rehmannia glutinosa	DL-Lysine	apolipoprotein A-I	APOA1
Rehmannia glutinosa	DL-Lysine	guanine nucleotide binding protein (G protein)	GNA11
Rehmannia glutinosa	Diacetin	guanine nucleotide binding protein (G protein)	GNA11
Rehmannia glutinosa	DL-Glutamic acid	signal transducer and activator of transcription 3 (acute-phase response factor) / SIGNAL TRANSDUCER AND ACTIVATOR OF TRANSCRIPTION 3	STAT3
Rehmannia glutinosa	DL-Lysine	signal transducer and activator of transcription 3 (acute-phase response factor) / SIGNAL TRANSDUCER AND ACTIVATOR OF TRANSCRIPTION 3	STAT3
Rehmannia glutinosa	Pyroglutamic acid	glycogen synthase kinase 3 alpha / GLYCOGEN SYNTHASE KINASE-3	GSK3A
Rehmannia glutinosa	DL-Lysine	baculoviral IAP repeat containing 3	BIRC3
Rehmannia glutinosa	DL-TYROSINE	dicer 1	DICER1
Rehmannia glutinosa	DL-Lysine	dicer 1	DICER1
Rehmannia glutinosa	DL-Glutamic acid	ryanodine receptor 3	RYR3
Rehmannia glutinosa	DL-Glutamic acid	ryanodine receptor 2 (cardiac)	RYR2
Rehmannia glutinosa	Stearic acid	alkaline phosphatase	ALPL
Rehmannia glutinosa	DL-Isoleucine	alkaline phosphatase	ALPL
Rehmannia glutinosa	Pyroglutamic acid	alkaline phosphatase	ALPL
Rehmannia glutinosa	DL-Glutamic acid	alkaline phosphatase	ALPL
Rehmannia glutinosa	DL-Valine	alkaline phosphatase	ALPL
Rehmannia glutinosa	DL-Lysine	alkaline phosphatase	ALPL
Rehmannia glutinosa	Phenylacetic acid	alkaline phosphatase	ALPL
Rehmannia glutinosa	Salidroside	alkaline phosphatase	ALPL
Rehmannia glutinosa	D-(-)-Mannitol	albumin / SERUM ALBUMIN	ALB
Rehmannia glutinosa	Stearic acid	albumin / SERUM ALBUMIN	ALB
Rehmannia glutinosa	Palmitelaidic acid	albumin / SERUM ALBUMIN	ALB
Rehmannia glutinosa	DL-TYROSINE	albumin / SERUM ALBUMIN	ALB
Rehmannia glutinosa	DL-Isoleucine	albumin / SERUM ALBUMIN	ALB
Rehmannia glutinosa	DL-Glutamic acid	albumin / SERUM ALBUMIN	ALB
Rehmannia glutinosa	DL-Valine	albumin / SERUM ALBUMIN	ALB
Rehmannia glutinosa	DL-Lysine	albumin / SERUM ALBUMIN	ALB
Rehmannia glutinosa	DL-Glutamic acid	potassium channel	KCNJ10
Rehmannia glutinosa	DL-Glutamic acid	inositol 1	ITPR3
Rehmannia glutinosa	D-(-)-Mannitol	-	AFUA_4G14450
Rehmannia glutinosa	D-(-)-Mannitol	-	AFUA_2G10660
Rehmannia glutinosa	Stearic acid	stearoyl-CoA desaturase (delta-9-desaturase) / ACYL-COA DESATURASE	SCD
Rehmannia glutinosa	Palmitelaidic acid	stearoyl-CoA desaturase (delta-9-desaturase) / ACYL-COA DESATURASE	SCD
Rehmannia glutinosa	Myristicin	stearoyl-CoA desaturase (delta-9-desaturase) / ACYL-COA DESATURASE	SCD
Rehmannia glutinosa	Stearic acid	diacylglycerol O-acyltransferase 2 / DIACYL GLYCEROLACYLTRANSFERASE 2 (DGAT-2)	DGAT2
Rehmannia glutinosa	Palmitelaidic acid	diacylglycerol O-acyltransferase 2 / DIACYL GLYCEROLACYLTRANSFERASE 2 (DGAT-2)	DGAT2
Rehmannia glutinosa	Diacetin	diacylglycerol O-acyltransferase 2 / DIACYL GLYCEROLACYLTRANSFERASE 2 (DGAT-2)	DGAT2
Rehmannia glutinosa	Pyroglutamic acid	pepsinogen 5	PGA5
Rehmannia glutinosa	DL-Isoleucine	arachidonate lipoxygenase 3	ALOXE3
Rehmannia glutinosa	DL-Isoleucine	arachidonate 12-lipoxygenase	ALOX12B
Rehmannia glutinosa	DL-Glutamic acid	adenylate cyclase 8 (brain)	ADCY8
Rehmannia glutinosa	Palmitelaidic acid	cytochrome P450	CYP2E1
Rehmannia glutinosa	Myristicin	cytochrome P450	CYP2E1
Rehmannia glutinosa	Palmitelaidic acid	cytochrome P450	CYP2J2
Rehmannia glutinosa	Phenylacetic acid	cytochrome P450	CYP2J2
Rehmannia glutinosa	Palmitelaidic acid	cytochrome P450	CYP27A1
Rehmannia glutinosa	Palmitelaidic acid	cytochrome P450	CYP46A1
Rehmannia glutinosa	Pentadecyl ketone	cytochrome P450	CYP46A1
Rehmannia glutinosa	Palmitelaidic acid	cytochrome P450	CYP20A1
Rehmannia glutinosa	Pentadecyl ketone	cytochrome P450	CYP20A1
Rehmannia glutinosa	Palmitelaidic acid	cytochrome P450	CYP4B1
Rehmannia glutinosa	Pentadecyl ketone	cytochrome P450	CYP4B1
Rehmannia glutinosa	Palmitelaidic acid	cytochrome P450	CYP39A1
Rehmannia glutinosa	Palmitelaidic acid	cytochrome P450	CYP26C1
Rehmannia glutinosa	Pentadecyl ketone	cytochrome P450	CYP26C1
Rehmannia glutinosa	Palmitelaidic acid	cytochrome P450	CYP2C19
Rehmannia glutinosa	Phenylacetic acid	cytochrome P450	CYP2C19
Rehmannia glutinosa	Palmitelaidic acid	cytochrome P450	CYP3A7
Rehmannia glutinosa	DL-Isoleucine	cytochrome P450	CYP3A7
Rehmannia glutinosa	Palmitelaidic acid	cytochrome P450	CYP4A22
Rehmannia glutinosa	Pentadecyl ketone	cytochrome P450	CYP4A22
Rehmannia glutinosa	Palmitelaidic acid	cytochrome P450	CYP2S1
Rehmannia glutinosa	Palmitelaidic acid	cytochrome P450	CYP7A1
Rehmannia glutinosa	Palmitelaidic acid	cytochrome P450	CYP2W1
Rehmannia glutinosa	Palmitelaidic acid	cytochrome P450	CYP7B1
Rehmannia glutinosa	Palmitelaidic acid	cytochrome P450	CYP8B1
Rehmannia glutinosa	DL-Glutamic acid	cytochrome P450	CYP8B1
Rehmannia glutinosa	Palmitelaidic acid	cytochrome P450	CYP2A13
Rehmannia glutinosa	Phenylacetic acid	cytochrome P450	CYP2A13
Rehmannia glutinosa	Palmitelaidic acid	cytochrome P450	CYP2U1
Rehmannia glutinosa	Phenylacetic acid	cytochrome P450	CYP2U1
Rehmannia glutinosa	Palmitelaidic acid	cytochrome P450	CYP2F1
Rehmannia glutinosa	Phenylacetic acid	cytochrome P450	CYP2F1
Rehmannia glutinosa	Palmitelaidic acid	cytochrome P450	CYP4Z1
Rehmannia glutinosa	Pentadecyl ketone	cytochrome P450	CYP4Z1
Rehmannia glutinosa	Palmitelaidic acid	cytochrome P450	CYP2R1
Rehmannia glutinosa	Palmitelaidic acid	cytochrome P450	CYP4X1
Rehmannia glutinosa	Pentadecyl ketone	cytochrome P450	CYP4X1
Rehmannia glutinosa	Palmitelaidic acid	cytochrome P450	CYP26B1
Rehmannia glutinosa	Pentadecyl ketone	cytochrome P450	CYP26B1
Rehmannia glutinosa	Palmitelaidic acid	cytochrome P450	CYP4F3
Rehmannia glutinosa	Pentadecyl ketone	cytochrome P450	CYP4F3
Rehmannia glutinosa	Palmitelaidic acid	cytochrome P450	CYP4F2
Rehmannia glutinosa	Pentadecyl ketone	cytochrome P450	CYP4F2
Rehmannia glutinosa	Palmitelaidic acid	cytochrome P450	CYP3A43
Rehmannia glutinosa	DL-Isoleucine	cytochrome P450	CYP3A43
Rehmannia glutinosa	DL-Isoleucine	tyrosylprotein sulfotransferase 1	TPST1
Rehmannia glutinosa	DL-Isoleucine	sulfotransferase family 4A	SULT4A1
Rehmannia glutinosa	DL-Glutamic acid	zinc metallopeptidase STE24	ZMPSTE24
Rehmannia glutinosa	Stearic acid	lipoprotein	LPA
Rehmannia glutinosa	DL-Lysine	lipoprotein	LPA
Rehmannia glutinosa	DL-Lysine	polymerase (DNA directed) iota	POLI
Rehmannia glutinosa	DL-Isoleucine	polymerase (DNA directed)	POLM
Rehmannia glutinosa	DL-Lysine	thyroglobulin	TG
Rehmannia glutinosa	DL-Lysine	lactoperoxidase / LACTOPEROXIDASE	LPO
Rehmannia glutinosa	DL-Glutamic acid	protein tyrosine phosphatase	PTPRN
Rehmannia glutinosa	DL-Isoleucine	immunoglobulin superfamily	IGSF3
Rehmannia glutinosa	DL-Lysine	CD79a molecule	CD79A
Rehmannia glutinosa	DL-TYROSINE	mitogen-activated protein kinase 7 / ERK5	MAPK7
Rehmannia glutinosa	DL-Glutamic acid	BCL2-associated X protein	BAX
Rehmannia glutinosa	4-Guanidino-1-butanol Syringate	BCL2-associated X protein	BAX
Rehmannia glutinosa	DL-Lysine	BCL2-associated X protein	BAX
Rehmannia glutinosa	DL-TYROSINE	proteasome (prosome	PSMC4
Rehmannia glutinosa	DL-Isoleucine	proteasome (prosome	PSMC4
Rehmannia glutinosa	DL-Glutamic acid	proteasome (prosome	PSMC4
Rehmannia glutinosa	DL-Valine	proteasome (prosome	PSMC4
Rehmannia glutinosa	DL-Lysine	proteasome (prosome	PSMC4
Rehmannia glutinosa	DL-TYROSINE	proteasome (prosome	PSME4
Rehmannia glutinosa	DL-Isoleucine	proteasome (prosome	PSME4
Rehmannia glutinosa	DL-Glutamic acid	proteasome (prosome	PSME4
Rehmannia glutinosa	DL-Valine	proteasome (prosome	PSME4
Rehmannia glutinosa	DL-Lysine	proteasome (prosome	PSME4
Rehmannia glutinosa	DL-TYROSINE	proteasome (prosome	PSMD8
Rehmannia glutinosa	DL-Isoleucine	proteasome (prosome	PSMD8
Rehmannia glutinosa	DL-Glutamic acid	proteasome (prosome	PSMD8
Rehmannia glutinosa	DL-Valine	proteasome (prosome	PSMD8
Rehmannia glutinosa	DL-Lysine	proteasome (prosome	PSMD8
Rehmannia glutinosa	DL-TYROSINE	proteasome (prosome	PSMD9
Rehmannia glutinosa	DL-Isoleucine	proteasome (prosome	PSMD9
Rehmannia glutinosa	DL-Glutamic acid	proteasome (prosome	PSMD9
Rehmannia glutinosa	DL-Valine	proteasome (prosome	PSMD9
Rehmannia glutinosa	DL-Lysine	proteasome (prosome	PSMD9
Rehmannia glutinosa	DL-TYROSINE	proteasome (prosome	PSMD14
Rehmannia glutinosa	DL-Isoleucine	proteasome (prosome	PSMD14
Rehmannia glutinosa	DL-Glutamic acid	proteasome (prosome	PSMD14
Rehmannia glutinosa	DL-Valine	proteasome (prosome	PSMD14
Rehmannia glutinosa	DL-Lysine	proteasome (prosome	PSMD14
Rehmannia glutinosa	DL-TYROSINE	proteasome (prosome	PSMD4
Rehmannia glutinosa	DL-Isoleucine	proteasome (prosome	PSMD4
Rehmannia glutinosa	DL-Glutamic acid	proteasome (prosome	PSMD4
Rehmannia glutinosa	DL-Valine	proteasome (prosome	PSMD4
Rehmannia glutinosa	DL-Lysine	proteasome (prosome	PSMD4
Rehmannia glutinosa	Diacetin	proteasome (prosome	PSMD4
Rehmannia glutinosa	DL-TYROSINE	proteasome (prosome	PSMC2
Rehmannia glutinosa	DL-Isoleucine	proteasome (prosome	PSMC2
Rehmannia glutinosa	DL-Glutamic acid	proteasome (prosome	PSMC2
Rehmannia glutinosa	DL-Valine	proteasome (prosome	PSMC2
Rehmannia glutinosa	DL-Lysine	proteasome (prosome	PSMC2
Rehmannia glutinosa	DL-TYROSINE	proteasome (prosome	PSME3
Rehmannia glutinosa	DL-Isoleucine	proteasome (prosome	PSME3
Rehmannia glutinosa	DL-Glutamic acid	proteasome (prosome	PSME3
Rehmannia glutinosa	DL-Valine	proteasome (prosome	PSME3
Rehmannia glutinosa	DL-Lysine	proteasome (prosome	PSME3
Rehmannia glutinosa	DL-TYROSINE	proteasome (prosome	PSMC3
Rehmannia glutinosa	DL-Isoleucine	proteasome (prosome	PSMC3
Rehmannia glutinosa	DL-Glutamic acid	proteasome (prosome	PSMC3
Rehmannia glutinosa	DL-Valine	proteasome (prosome	PSMC3
Rehmannia glutinosa	DL-Lysine	proteasome (prosome	PSMC3
Rehmannia glutinosa	DL-TYROSINE	proteasome (prosome	PSMA8
Rehmannia glutinosa	DL-Isoleucine	proteasome (prosome	PSMA8
Rehmannia glutinosa	DL-Glutamic acid	proteasome (prosome	PSMA8
Rehmannia glutinosa	DL-Valine	proteasome (prosome	PSMA8
Rehmannia glutinosa	DL-Lysine	proteasome (prosome	PSMA8
Rehmannia glutinosa	DL-TYROSINE	proteasome (prosome	PSMD13
Rehmannia glutinosa	DL-Isoleucine	proteasome (prosome	PSMD13
Rehmannia glutinosa	DL-Glutamic acid	proteasome (prosome	PSMD13
Rehmannia glutinosa	DL-Valine	proteasome (prosome	PSMD13
Rehmannia glutinosa	DL-Lysine	proteasome (prosome	PSMD13
Rehmannia glutinosa	DL-Lysine	cyclin T1 / CYCLIN T1	CCNT1
Rehmannia glutinosa	Stearic acid	cyclin F	CCNF
Rehmannia glutinosa	DL-Lysine	cyclin F	CCNF
Rehmannia glutinosa	DL-TYROSINE	ubiquitin A-52 residue ribosomal protein fusion product 1	UBA52
Rehmannia glutinosa	DL-Isoleucine	ubiquitin A-52 residue ribosomal protein fusion product 1	UBA52
Rehmannia glutinosa	DL-Glutamic acid	ubiquitin A-52 residue ribosomal protein fusion product 1	UBA52
Rehmannia glutinosa	DL-Valine	ubiquitin A-52 residue ribosomal protein fusion product 1	UBA52
Rehmannia glutinosa	DL-Lysine	ubiquitin A-52 residue ribosomal protein fusion product 1	UBA52
Rehmannia glutinosa	DL-Glutamic acid	phosphoenolpyruvate carboxykinase 2 (mitochondrial)	PCK2
Rehmannia glutinosa	Stearic acid	peroxisome proliferator-activated receptor gamma	PPARGC1A
Rehmannia glutinosa	DL-Lysine	scavenger receptor class B	SCARB2
Rehmannia glutinosa	Palmitelaidic acid	insulin receptor-related receptor / INSULIN RECEPTOR-RELATED PROTEIN	INSRR
Rehmannia glutinosa	DL-Lysine	nuclear receptor corepressor 1 / NUCLEAR RECEPTOR COREPRESSOR 1	NCOR1
Rehmannia glutinosa	DL-Glutamic acid	sodium channel	SCN7A
Rehmannia glutinosa	Pyroglutamic acid	arylacetamide deacetylase	AADAC
Rehmannia glutinosa	DL-Glutamic acid	arylacetamide deacetylase	AADAC
Rehmannia glutinosa	Pyroglutamic acid	pancreatic lipase-related protein 1	PNLIPRP1
Rehmannia glutinosa	DL-Glutamic acid	heat shock 70kDa protein 4	HSPA4
Rehmannia glutinosa	DL-Lysine	heat shock 70kDa protein 4	HSPA4
Rehmannia glutinosa	Stearic acid	component of oligomeric golgi complex 2	COG2
Rehmannia glutinosa	DL-Lysine	coagulation factor XIII	F13B
Rehmannia glutinosa	DL-Lysine	transglutaminase 4	TGM4
Rehmannia glutinosa	Stearic acid	fatty acid binding protein 3	FABP3
Rehmannia glutinosa	DL-Glutamic acid	fatty acid binding protein 3	FABP3
Rehmannia glutinosa	DL-Glutamic acid	fatty acid binding protein 7	FABP7
Rehmannia glutinosa	DL-Valine	aquaporin 2 (collecting duct)	AQP2
Rehmannia glutinosa	DL-Lysine	aquaporin 2 (collecting duct)	AQP2
Rehmannia glutinosa	DL-Glutamic acid	huntingtin-associated protein 1	HAP1
Rehmannia glutinosa	DL-Isoleucine	acetyl-CoA acyltransferase 2	ACAA2
Rehmannia glutinosa	DL-Isoleucine	acetyl-CoA acyltransferase 1	ACAA1
Rehmannia glutinosa	DL-Lysine	lysyl oxidase-like 2	LOXL2
Rehmannia glutinosa	DL-Lysine	lysyl oxidase-like 4	LOXL4
Rehmannia glutinosa	DL-Lysine	lysyl oxidase-like 1	LOXL1
Rehmannia glutinosa	DL-Isoleucine	adenylosuccinate lyase	ADSL
Rehmannia glutinosa	DL-Lysine	adenylosuccinate lyase	ADSL
Rehmannia glutinosa	DL-Glutamic acid	solute carrier family 17 (vesicular glutamate transporter)	SLC17A7
Rehmannia glutinosa	DL-Glutamic acid	solute carrier family 9	SLC9A2
Rehmannia glutinosa	DL-Lysine	solute carrier family 4 (anion exchanger)	SLC4A1
Rehmannia glutinosa	DL-Glutamic acid	solute carrier family 17 (vesicular glutamate transporter)	SLC17A6
[truncated: 1,837 more rows]

## Sheet: SWTFormula_AS_compound_gene
herbName	compName	geneName	geneSymbol
Angelica sinensis	choline	Prothrombin / coagulation factor II (thrombin) / THROMBIN	F2
Angelica sinensis	gamma-Aminobutyric acid	Prothrombin / coagulation factor II (thrombin) / THROMBIN	F2
Angelica sinensis	DL-Isoleucine	Prothrombin / coagulation factor II (thrombin) / THROMBIN	F2
Angelica sinensis	DL-Glutamic acid	Prothrombin / coagulation factor II (thrombin) / THROMBIN	F2
Angelica sinensis	DL-Lysine	Prothrombin / coagulation factor II (thrombin) / THROMBIN	F2
Angelica sinensis	DL-Methionine	Prothrombin / coagulation factor II (thrombin) / THROMBIN	F2
Angelica sinensis	DL-TYROSINE	Epidermal growth factor receptor / epidermal growth factor receptor	EGFR
Angelica sinensis	DL-Glutamic acid	Epidermal growth factor receptor / epidermal growth factor receptor	EGFR
Angelica sinensis	DL-Lysine	Epidermal growth factor receptor / epidermal growth factor receptor	EGFR
Angelica sinensis	DL-Methionine	Epidermal growth factor receptor / epidermal growth factor receptor	EGFR
Angelica sinensis	Tetradecane	Complement C1s subcomponent / complement component 1	C1S
Angelica sinensis	DL-TYROSINE	Complement C1s subcomponent / complement component 1	C1S
Angelica sinensis	DL-Glutamic acid	Complement C1s subcomponent / complement component 1	C1S
Angelica sinensis	DL-Lysine	Complement C1s subcomponent / complement component 1	C1S
Angelica sinensis	cobaltous;[5-(5	Complement C1s subcomponent / complement component 1	C1S
Angelica sinensis	gamma-Aminobutyric acid	Low affinity immunoglobulin gamma Fc region receptor II-c / Fc fragment of IgG	FCGR2C
Angelica sinensis	DL-Proline	Low affinity immunoglobulin gamma Fc region receptor II-c / Fc fragment of IgG	FCGR2C
Angelica sinensis	DL-Methionine	Interleukin-2 receptor subunit alpha / interleukin 2 receptor	IL2RA
Angelica sinensis	choline	Tumor necrosis factor / tumor necrosis factor / TUMOR NECROSIS FACTOR (TNF-ALPHA)	TNF
Angelica sinensis	Dodecane	Tumor necrosis factor / tumor necrosis factor / TUMOR NECROSIS FACTOR (TNF-ALPHA)	TNF
Angelica sinensis	Tetradecane	Tumor necrosis factor / tumor necrosis factor / TUMOR NECROSIS FACTOR (TNF-ALPHA)	TNF
Angelica sinensis	(+)-brefeldin A	Tumor necrosis factor / tumor necrosis factor / TUMOR NECROSIS FACTOR (TNF-ALPHA)	TNF
Angelica sinensis	DL-Isoleucine	Tumor necrosis factor / tumor necrosis factor / TUMOR NECROSIS FACTOR (TNF-ALPHA)	TNF
Angelica sinensis	DL-Tryptophan	Tumor necrosis factor / tumor necrosis factor / TUMOR NECROSIS FACTOR (TNF-ALPHA)	TNF
Angelica sinensis	DL-Glutamic acid	Tumor necrosis factor / tumor necrosis factor / TUMOR NECROSIS FACTOR (TNF-ALPHA)	TNF
Angelica sinensis	DL-Lysine	Tumor necrosis factor / tumor necrosis factor / TUMOR NECROSIS FACTOR (TNF-ALPHA)	TNF
Angelica sinensis	DL-Methionine	Tumor necrosis factor / tumor necrosis factor / TUMOR NECROSIS FACTOR (TNF-ALPHA)	TNF
Angelica sinensis	Ferulic acid	Tumor necrosis factor / tumor necrosis factor / TUMOR NECROSIS FACTOR (TNF-ALPHA)	TNF
Angelica sinensis	Hexadecan-1-ol	Tumor necrosis factor / tumor necrosis factor / TUMOR NECROSIS FACTOR (TNF-ALPHA)	TNF
Angelica sinensis	DL-Methionine	Tumor necrosis factor receptor superfamily member 1B / tumor necrosis factor receptor superfamily	TNFRSF1B
Angelica sinensis	DL-Lysine	Gonadotropin-releasing hormone receptor / gonadotropin-releasing hormone receptor / GONADOTROPIN-RELEASING HORMONE RECEPTOR	GNRHR
Angelica sinensis	DL-Valine	Plasminogen / plasminogen / PLASMIN	PLG
Angelica sinensis	DL-Lysine	Plasminogen / plasminogen / PLASMIN	PLG
Angelica sinensis	DL-Methionine	Plasminogen / plasminogen / PLASMIN	PLG
Angelica sinensis	DL-Proline	Fibrinogen alpha chain / fibrinogen alpha chain	FGA
Angelica sinensis	DL-Lysine	Urokinase plasminogen activator surface receptor / plasminogen activator	PLAUR
Angelica sinensis	DL-Lysine	Plasminogen activator inhibitor 1 / serpin peptidase inhibitor	SERPINE1
Angelica sinensis	DL-Methionine	Plasminogen activator inhibitor 1 / serpin peptidase inhibitor	SERPINE1
Angelica sinensis	DL-Isoleucine	Erythropoietin receptor / erythropoietin receptor / ERYTHROPOIETIN RECEPTOR	EPOR
Angelica sinensis	DL-Glutamic acid	Erythropoietin receptor / erythropoietin receptor / ERYTHROPOIETIN RECEPTOR	EPOR
Angelica sinensis	DL-Lysine	Erythropoietin receptor / erythropoietin receptor / ERYTHROPOIETIN RECEPTOR	EPOR
Angelica sinensis	DL-Methionine	Erythropoietin receptor / erythropoietin receptor / ERYTHROPOIETIN RECEPTOR	EPOR
Angelica sinensis	DL-Valine	Urokinase-type plasminogen activator / plasminogen activator	PLAU
Angelica sinensis	DL-Lysine	Urokinase-type plasminogen activator / plasminogen activator	PLAU
Angelica sinensis	DL-Glutamic acid	Tissue-type plasminogen activator / plasminogen activator	PLAT
Angelica sinensis	DL-Valine	Tissue-type plasminogen activator / plasminogen activator	PLAT
Angelica sinensis	DL-Lysine	Tissue-type plasminogen activator / plasminogen activator	PLAT
Angelica sinensis	DL-Methionine	Tissue-type plasminogen activator / plasminogen activator	PLAT
Angelica sinensis	DL-Lysine	Plasma serine protease inhibitor / serpin peptidase inhibitor	SERPINA5
Angelica sinensis	DL-Methionine	Plasma serine protease inhibitor / serpin peptidase inhibitor	SERPINA5
Angelica sinensis	DL-Lysine	Low-density lipoprotein receptor-related protein 2 / low density lipoprotein receptor-related protein 2	LRP2
Angelica sinensis	cobaltous;[5-(5	Low-density lipoprotein receptor-related protein 2 / low density lipoprotein receptor-related protein 2	LRP2
Angelica sinensis	DL-Valine	Neutrophil elastase / elastase	ELANE
Angelica sinensis	DL-Lysine	Neutrophil elastase / elastase	ELANE
Angelica sinensis	DL-Methionine	Neutrophil elastase / elastase	ELANE
Angelica sinensis	DL-Tryptophan	Interleukin-3 receptor subunit alpha / interleukin 3 receptor	IL3RA
Angelica sinensis	DL-TYROSINE	Coagulation factor X / coagulation factor X / COAGULATION FACTOR X/ANTITHROMBIN III	F10
Angelica sinensis	DL-Lysine	Coagulation factor X / coagulation factor X / COAGULATION FACTOR X/ANTITHROMBIN III	F10
Angelica sinensis	DL-Methionine	Coagulation factor X / coagulation factor X / COAGULATION FACTOR X/ANTITHROMBIN III	F10
Angelica sinensis	DL-Lysine	Coagulation factor IX / coagulation factor IX	F9
Angelica sinensis	DL-Lysine	von Willebrand factor	VWF
Angelica sinensis	DL-Methionine	von Willebrand factor	VWF
Angelica sinensis	gamma-Aminobutyric acid	78 kDa glucose-regulated protein / heat shock 70kDa protein 5 (glucose-regulated protein	HSPA5
Angelica sinensis	(+)-brefeldin A	78 kDa glucose-regulated protein / heat shock 70kDa protein 5 (glucose-regulated protein	HSPA5
Angelica sinensis	DL-Glutamic acid	78 kDa glucose-regulated protein / heat shock 70kDa protein 5 (glucose-regulated protein	HSPA5
Angelica sinensis	DL-Methionine	78 kDa glucose-regulated protein / heat shock 70kDa protein 5 (glucose-regulated protein	HSPA5
Angelica sinensis	Carvacrol	78 kDa glucose-regulated protein / heat shock 70kDa protein 5 (glucose-regulated protein	HSPA5
Angelica sinensis	Methylsulfonylmethane	78 kDa glucose-regulated protein / heat shock 70kDa protein 5 (glucose-regulated protein	HSPA5
Angelica sinensis	DL-TYROSINE	Calreticulin / calreticulin	CALR
Angelica sinensis	DL-Proline	Calreticulin / calreticulin	CALR
Angelica sinensis	DL-Isoleucine	Calreticulin / calreticulin	CALR
Angelica sinensis	DL-Tryptophan	Calreticulin / calreticulin	CALR
Angelica sinensis	DL-Glutamic acid	Calreticulin / calreticulin	CALR
Angelica sinensis	DL-Valine	Calreticulin / calreticulin	CALR
Angelica sinensis	DL-Lysine	Calreticulin / calreticulin	CALR
Angelica sinensis	DL-Methionine	Calreticulin / calreticulin	CALR
Angelica sinensis	DL-Methionine	Protein ERGIC-53 / lectin	LMAN1
Angelica sinensis	gamma-Aminobutyric acid	Complement C3 / complement component 3 / COMPLEMENT C3	C3
Angelica sinensis	gamma-Aminobutyric acid	Complement C5 / complement component 5	C5
Angelica sinensis	DL-Isoleucine	Insulin receptor / insulin receptor	INSR
Angelica sinensis	DL-Glutamic acid	Insulin receptor / insulin receptor	INSR
Angelica sinensis	DL-Lysine	Insulin receptor / insulin receptor	INSR
Angelica sinensis	DL-Methionine	Insulin receptor / insulin receptor	INSR
Angelica sinensis	DL-Lysine	Retinoblastoma-associated protein / retinoblastoma 1 / HISTIDINE-TAGGED RB	RB1
Angelica sinensis	DL-Methionine	Retinoblastoma-associated protein / retinoblastoma 1 / HISTIDINE-TAGGED RB	RB1
Angelica sinensis	Ferulic acid	Retinoblastoma-associated protein / retinoblastoma 1 / HISTIDINE-TAGGED RB	RB1
Angelica sinensis	DL-Lysine	Cathepsin D / cathepsin D / CATHEPSIN D	CTSD
Angelica sinensis	DL-Methionine	Cathepsin D / cathepsin D / CATHEPSIN D	CTSD
Angelica sinensis	Ferulic acid	Cathepsin D / cathepsin D / CATHEPSIN D	CTSD
Angelica sinensis	DL-Lysine	Annexin A2 / annexin A2	ANXA2
Angelica sinensis	DL-Methionine	Annexin A2 / annexin A2	ANXA2
Angelica sinensis	DL-Lysine	Vasopressin V1a receptor / arginine vasopressin receptor 1A	AVPR1A
Angelica sinensis	DL-Lysine	Vasopressin V1b receptor / arginine vasopressin receptor 1B / VASOPRESSIN RECEPTOR	AVPR1B
Angelica sinensis	DL-Methionine	Tissue factor pathway inhibitor / tissue factor pathway inhibitor (lipoprotein-associated coagulation inhibitor)	TFPI
Angelica sinensis	DL-Glutamic acid	Vitamin K-dependent gamma-carboxylase / gamma-glutamyl carboxylase	GGCX
Angelica sinensis	DL-Lysine	Coagulation factor VII / coagulation factor VII (serum prothrombin conversion accelerator) / COAGULATION FACTOR III/FACTOR VIIA (FVIIA)	F7
Angelica sinensis	DL-Lysine	Tissue factor / coagulation factor III (thromboplastin	F3
Angelica sinensis	DL-Methionine	Tissue factor / coagulation factor III (thromboplastin	F3
Angelica sinensis	DL-Lysine	Glucagon receptor / glucagon receptor / GLUCAGON RECEPTOR	GCGR
Angelica sinensis	choline	Vesicle-associated membrane protein 2 / vesicle-associated membrane protein 2 (synaptobrevin 2)	VAMP2
Angelica sinensis	gamma-Aminobutyric acid	Vesicle-associated membrane protein 2 / vesicle-associated membrane protein 2 (synaptobrevin 2)	VAMP2
Angelica sinensis	DL-Glutamic acid	Vesicle-associated membrane protein 2 / vesicle-associated membrane protein 2 (synaptobrevin 2)	VAMP2
Angelica sinensis	DL-Isoleucine	High affinity immunoglobulin epsilon receptor subunit beta / membrane-spanning 4-domains	MS4A2
Angelica sinensis	DL-Tryptophan	Toll-like receptor 2 / toll-like receptor 2 / TOLL-LIKE RECEPTOR 2	TLR2
Angelica sinensis	DL-Glutamic acid	Toll-like receptor 2 / toll-like receptor 2 / TOLL-LIKE RECEPTOR 2	TLR2
Angelica sinensis	DL-Lysine	Toll-like receptor 2 / toll-like receptor 2 / TOLL-LIKE RECEPTOR 2	TLR2
Angelica sinensis	Ferulic acid	Toll-like receptor 2 / toll-like receptor 2 / TOLL-LIKE RECEPTOR 2	TLR2
Angelica sinensis	DL-Lysine	Growth hormone receptor / growth hormone receptor	GHR
Angelica sinensis	DL-Lysine	Vitronectin / vitronectin	VTN
Angelica sinensis	DL-Methionine	Vitronectin / vitronectin	VTN
Angelica sinensis	DL-Methionine	Coagulation factor VIII / coagulation factor VIII	F8
Angelica sinensis	DL-Methionine	Coagulation factor V / coagulation factor V (proaccelerin	F5
Angelica sinensis	DL-Lysine	Thrombomodulin / thrombomodulin	THBD
Angelica sinensis	choline	Vitamin K-dependent protein S / protein S (alpha)	PROS1
Angelica sinensis	DL-Isoleucine	Vitamin K-dependent protein S / protein S (alpha)	PROS1
Angelica sinensis	DL-Tryptophan	Vitamin K-dependent protein S / protein S (alpha)	PROS1
Angelica sinensis	DL-Glutamic acid	Vitamin K-dependent protein S / protein S (alpha)	PROS1
Angelica sinensis	DL-Lysine	Vitamin K-dependent protein S / protein S (alpha)	PROS1
Angelica sinensis	DL-Methionine	Vitamin K-dependent protein S / protein S (alpha)	PROS1
Angelica sinensis	DL-Methionine	Ceruloplasmin / ceruloplasmin (ferroxidase)	CP
Angelica sinensis	Hexadecan-1-ol	Ceruloplasmin / ceruloplasmin (ferroxidase)	CP
Angelica sinensis	DL-Methionine	Serpin B6 / serpin peptidase inhibitor	SERPINB6
Angelica sinensis	DL-Lysine	Growth factor receptor-bound protein 2 / growth factor receptor-bound protein 2 / GROWTH FACTOR RECEPTOR-BOUND PROTEIN 2	GRB2
Angelica sinensis	DL-Methionine	Growth factor receptor-bound protein 2 / growth factor receptor-bound protein 2 / GROWTH FACTOR RECEPTOR-BOUND PROTEIN 2	GRB2
Angelica sinensis	choline	Apolipoprotein E / apolipoprotein E	APOE
Angelica sinensis	DL-Glutamic acid	Apolipoprotein E / apolipoprotein E	APOE
Angelica sinensis	DL-Lysine	Apolipoprotein E / apolipoprotein E	APOE
Angelica sinensis	DL-Methionine	Apolipoprotein E / apolipoprotein E	APOE
Angelica sinensis	DL-Methionine	Serum amyloid A-1 protein / serum amyloid A1	SAA1
Angelica sinensis	Heptenal	Protein AMBP / alpha-1-microglobulin/bikunin precursor	AMBP
Angelica sinensis	DL-Glutamic acid	Transforming growth factor beta-1 / transforming growth factor	TGFB1
Angelica sinensis	DL-Lysine	Transforming growth factor beta-1 / transforming growth factor	TGFB1
Angelica sinensis	DL-Methionine	Transforming growth factor beta-1 / transforming growth factor	TGFB1
Angelica sinensis	DL-Lysine	Receptor tyrosine-protein kinase erbB-2 / erb-b2 receptor tyrosine kinase 2 / HER-2 SUBSTRATE	ERBB2
Angelica sinensis	DL-Methionine	Receptor tyrosine-protein kinase erbB-2 / erb-b2 receptor tyrosine kinase 2 / HER-2 SUBSTRATE	ERBB2
Angelica sinensis	Tetradecane	Rho-related GTP-binding protein RhoB / ras homolog family member B	RHOB
Angelica sinensis	DL-Methionine	Rho-related GTP-binding protein RhoB / ras homolog family member B	RHOB
Angelica sinensis	DL-Lysine	Proteinase-activated receptor 1 / coagulation factor II (thrombin) receptor	F2R
Angelica sinensis	DL-Methionine	Proteinase-activated receptor 1 / coagulation factor II (thrombin) receptor	F2R
Angelica sinensis	DL-Glutamic acid	Glutamate carboxypeptidase 2 / folate hydrolase (prostate-specific membrane antigen) 1 / GLUTAMATE CARBOXYPEPTIDASE II	FOLH1
Angelica sinensis	DL-Methionine	Glutamate carboxypeptidase 2 / folate hydrolase (prostate-specific membrane antigen) 1 / GLUTAMATE CARBOXYPEPTIDASE II	FOLH1
Angelica sinensis	DL-Proline	Peptidyl-prolyl cis-trans isomerase A / peptidylprolyl isomerase A (cyclophilin A) / CYCLOPHILIN A	PPIA
Angelica sinensis	DL-Methionine	Peptidyl-prolyl cis-trans isomerase A / peptidylprolyl isomerase A (cyclophilin A) / CYCLOPHILIN A	PPIA
Angelica sinensis	DL-Proline	Peptidyl-prolyl cis-trans isomerase F	PPIF
Angelica sinensis	DL-Glutamic acid	Peptidyl-prolyl cis-trans isomerase F	PPIF
Angelica sinensis	DL-Isoleucine	T-cell surface glycoprotein CD4 / CD4 molecule / T-CELL SURFACE ANTIGEN CD4	CD4
Angelica sinensis	DL-Tryptophan	T-cell surface glycoprotein CD4 / CD4 molecule / T-CELL SURFACE ANTIGEN CD4	CD4
Angelica sinensis	DL-Glutamic acid	T-cell surface glycoprotein CD4 / CD4 molecule / T-CELL SURFACE ANTIGEN CD4	CD4
Angelica sinensis	DL-Lysine	T-cell surface glycoprotein CD4 / CD4 molecule / T-CELL SURFACE ANTIGEN CD4	CD4
Angelica sinensis	DL-Methionine	T-cell surface glycoprotein CD4 / CD4 molecule / T-CELL SURFACE ANTIGEN CD4	CD4
Angelica sinensis	gamma-Aminobutyric acid	Somatostatin receptor type 1 / somatostatin receptor 1 / SSTR1	SSTR1
Angelica sinensis	gamma-Aminobutyric acid	Somatostatin receptor type 5 / somatostatin receptor 5	SSTR5
Angelica sinensis	DL-Glutamic acid	Somatostatin receptor type 5 / somatostatin receptor 5	SSTR5
Angelica sinensis	gamma-Aminobutyric acid	Somatostatin receptor type 2 / somatostatin receptor 2 / SOMATOSTATIN RECEPTOR	SSTR2
Angelica sinensis	DL-Lysine	Oxytocin receptor / oxytocin receptor	OXTR
Angelica sinensis	gamma-Aminobutyric acid	Oxytocin-neurophysin 1 / oxytocin/neurophysin I prepropeptide	OXT
Angelica sinensis	DL-TYROSINE	Oxytocin-neurophysin 1 / oxytocin/neurophysin I prepropeptide	OXT
Angelica sinensis	DL-Glutamic acid	Oxytocin-neurophysin 1 / oxytocin/neurophysin I prepropeptide	OXT
Angelica sinensis	DL-Lysine	Oxytocin-neurophysin 1 / oxytocin/neurophysin I prepropeptide	OXT
Angelica sinensis	gamma-Aminobutyric acid	Integrin alpha-4 / integrin	ITGA4
Angelica sinensis	DL-Glutamic acid	Intercellular adhesion molecule 1 / intercellular adhesion molecule 1 / INTERCELLULAR ADHESION MOLECULE-1	ICAM1
Angelica sinensis	DL-Lysine	Intercellular adhesion molecule 1 / intercellular adhesion molecule 1 / INTERCELLULAR ADHESION MOLECULE-1	ICAM1
Angelica sinensis	DL-Methionine	Intercellular adhesion molecule 1 / intercellular adhesion molecule 1 / INTERCELLULAR ADHESION MOLECULE-1	ICAM1
Angelica sinensis	(+)-brefeldin A	Vascular endothelial growth factor A / vascular endothelial growth factor A / VASCULAR ENDOTHELIAL GROWTH FACTOR A (VEGF2)	VEGFA
Angelica sinensis	DL-TYROSINE	Vascular endothelial growth factor A / vascular endothelial growth factor A / VASCULAR ENDOTHELIAL GROWTH FACTOR A (VEGF2)	VEGFA
Angelica sinensis	DL-Proline	Vascular endothelial growth factor A / vascular endothelial growth factor A / VASCULAR ENDOTHELIAL GROWTH FACTOR A (VEGF2)	VEGFA
Angelica sinensis	DL-Isoleucine	Vascular endothelial growth factor A / vascular endothelial growth factor A / VASCULAR ENDOTHELIAL GROWTH FACTOR A (VEGF2)	VEGFA
Angelica sinensis	DL-Tryptophan	Vascular endothelial growth factor A / vascular endothelial growth factor A / VASCULAR ENDOTHELIAL GROWTH FACTOR A (VEGF2)	VEGFA
Angelica sinensis	DL-Glutamic acid	Vascular endothelial growth factor A / vascular endothelial growth factor A / VASCULAR ENDOTHELIAL GROWTH FACTOR A (VEGF2)	VEGFA
Angelica sinensis	DL-Valine	Vascular endothelial growth factor A / vascular endothelial growth factor A / VASCULAR ENDOTHELIAL GROWTH FACTOR A (VEGF2)	VEGFA
Angelica sinensis	DL-Lysine	Vascular endothelial growth factor A / vascular endothelial growth factor A / VASCULAR ENDOTHELIAL GROWTH FACTOR A (VEGF2)	VEGFA
Angelica sinensis	DL-Methionine	Vascular endothelial growth factor A / vascular endothelial growth factor A / VASCULAR ENDOTHELIAL GROWTH FACTOR A (VEGF2)	VEGFA
Angelica sinensis	gamma-Aminobutyric acid	Alanine--glyoxylate aminotransferase 2	AGXT2
Angelica sinensis	DL-Valine	Alanine--glyoxylate aminotransferase 2	AGXT2
Angelica sinensis	DL-Lysine	Alanine--glyoxylate aminotransferase 2	AGXT2
Angelica sinensis	gamma-Aminobutyric acid	Glutamate decarboxylase 1 / GAD1 protein / Glutamate decarboxylase 1 (Brain	GAD1
Angelica sinensis	DL-Glutamic acid	Glutamate decarboxylase 1 / GAD1 protein / Glutamate decarboxylase 1 (Brain	GAD1
Angelica sinensis	DL-Tryptophan	Kynureninase / kynureninase / KYNURENINASE	KYNU
Angelica sinensis	choline	Serine hydroxymethyltransferase	SHMT1
Angelica sinensis	DL-Proline	Serine hydroxymethyltransferase	SHMT1
Angelica sinensis	DL-Glutamic acid	Serine hydroxymethyltransferase	SHMT1
Angelica sinensis	DL-Lysine	Serine hydroxymethyltransferase	SHMT1
Angelica sinensis	DL-Methionine	Serine hydroxymethyltransferase	SHMT1
Angelica sinensis	Cystine	Cysteine desulfurase	NFS1
Angelica sinensis	choline	Aspartate aminotransferase	GOT1
Angelica sinensis	DL-TYROSINE	Aspartate aminotransferase	GOT1
Angelica sinensis	DL-Glutamic acid	Aspartate aminotransferase	GOT1
Angelica sinensis	DL-Methionine	Aspartate aminotransferase	GOT1
Angelica sinensis	DL-Proline	Ornithine aminotransferase	OAT
Angelica sinensis	DL-Glutamic acid	Ornithine aminotransferase	OAT
Angelica sinensis	gamma-Aminobutyric acid	Kynurenine/alpha-aminoadipate aminotransferase	AADAT
Angelica sinensis	DL-Glutamic acid	Kynurenine/alpha-aminoadipate aminotransferase	AADAT
Angelica sinensis	gamma-Aminobutyric acid	4-aminobutyrate aminotransferase	ABAT
Angelica sinensis	DL-Glutamic acid	4-aminobutyrate aminotransferase	ABAT
Angelica sinensis	DL-Lysine	4-aminobutyrate aminotransferase	ABAT
Angelica sinensis	gamma-Aminobutyric acid	Sphingosine-1-phosphate lyase 1 / sphingosine-1-phosphate lyase 1	SGPL1
Angelica sinensis	DL-Glutamic acid	Sphingosine-1-phosphate lyase 1 / sphingosine-1-phosphate lyase 1	SGPL1
Angelica sinensis	DL-TYROSINE	Tyrosine aminotransferase / tyrosine aminotransferase	TAT
Angelica sinensis	DL-Tryptophan	Tyrosine aminotransferase / tyrosine aminotransferase	TAT
Angelica sinensis	DL-Glutamic acid	Tyrosine aminotransferase / tyrosine aminotransferase	TAT
Angelica sinensis	DL-Lysine	Tyrosine aminotransferase / tyrosine aminotransferase	TAT
Angelica sinensis	DL-Methionine	Tyrosine aminotransferase / tyrosine aminotransferase	TAT
[truncated: 6,195 more rows]

## Sheet: SWTFormula_LC_compound_gene
herbName	compName	geneName	geneSymbol
[truncated: 105 more rows]
