# Supplementary material for: Designing combinational herbal drugs based on target space analysis
Source: BMC Complement Med Ther. 2024 May 1;24(Suppl 1):179. doi: 10.1186/s12906-024-04455-9 (PMC11064244; doi:10.1186/s12906-024-04455-9)
Supplement: Supplementary file 3 — Additional file 3. Shows Drug Module 1-target associations. Drug Module 1 is a set of small-molecule drugs known to treat Women’s diseases such as climacteric syndrome, menstrual discomfort, and other estrogen-related diseases. [file 12906_2024_4455_MOESM3_ESM.xlsx]

## Sheet: sheet 1
Small-molecule drugs known to treat Women's disease and their targets
DRUGID	DRUG NAME	TARGET	Symbol
DB00286	Conjugated estrogens	P-glycoprotein 1	ABCB1
DB00286	Conjugated estrogens	Multidrug resistance-associated protein 1	ABCC1
DB00286	Conjugated estrogens	ATP-binding cassette sub-family C member 11	ABCC11
DB00286	Conjugated estrogens	Canalicular multispecific organic anion transporter 1	ABCC2
DB00286	Conjugated estrogens	Canalicular multispecific organic anion transporter 2	ABCC3
DB00286	Conjugated estrogens	Multidrug resistance-associated protein 4	ABCC4
DB00286	Conjugated estrogens	ATP-binding cassette sub-family G member 2	ABCG2
DB00286	Conjugated estrogens	Serum albumin	ALB
DB00286	Conjugated estrogens	Catechol O-methyltransferase	COMT
DB00286	Conjugated estrogens	Cytochrome P450 1A2	CYP1A2
DB00286	Conjugated estrogens	Cytochrome P450 3A4	CYP3A4
DB00286	Conjugated estrogens	Estrogen receptor alpha	ESR1
DB00286	Conjugated estrogens	Estrogen receptor beta	ESR2
DB00286	Conjugated estrogens	Thyroxine-binding globulin	SERPINA7
DB00286	Conjugated estrogens	Sex hormone-binding globulin	SHBG
DB00286	Conjugated estrogens	Sodium/bile acid cotransporter	SLC10A1
DB00286	Conjugated estrogens	Solute carrier family 22 member 10	SLC22A10
DB00286	Conjugated estrogens	Solute carrier family 22 member 11	SLC22A11
DB00286	Conjugated estrogens	Solute carrier family 22 member 6	SLC22A6
DB00286	Conjugated estrogens	Solute carrier family 22 member 8	SLC22A8
DB00286	Conjugated estrogens	Organic solute transporter subunit alpha	SLC51A
DB00286	Conjugated estrogens	Organic solute transporter subunit beta	SLC51B
DB00286	Conjugated estrogens	Solute carrier organic anion transporter family member 1A2	SLCO1A2
DB00286	Conjugated estrogens	Solute carrier organic anion transporter family member 1B1	SLCO1B1
DB00286	Conjugated estrogens	Solute carrier organic anion transporter family member 1B3	SLCO1B3
DB00286	Conjugated estrogens	Solute carrier organic anion transporter family member 1C1	SLCO1C1
DB00286	Conjugated estrogens	Solute carrier organic anion transporter family member 2B1	SLCO2B1
DB00286	Conjugated estrogens	Solute carrier organic anion transporter family member 3A1	SLCO3A1
DB00286	Conjugated estrogens	Solute carrier organic anion transporter family member 4A1	SLCO4A1
DB00367	Levonorgestrel	Androgen receptor	AR
DB00367	Levonorgestrel	Cytochrome P450 3A4	CYP3A4
DB00367	Levonorgestrel	Cytochrome P450 3A5	CYP3A5
DB00367	Levonorgestrel	Estrogen receptor alpha	ESR1
DB00367	Levonorgestrel	Glucocorticoid receptor	NR3C1
DB00367	Levonorgestrel	Progesterone receptor	PGR
DB00367	Levonorgestrel	Sex hormone-binding globulin	SHBG
DB00367	Levonorgestrel	3-oxo-5-alpha-steroid 4-dehydrogenase 1	SRD5A1
DB00378	Dydrogesterone	Cytochrome P450 3A4	CYP3A4
DB00378	Dydrogesterone	Progesterone receptor	PGR
DB00575	Clonidine	Alpha-1A adrenergic receptor	ADRA1A
DB00575	Clonidine	Alpha-1B adrenergic receptor	ADRA1B
DB00575	Clonidine	Alpha-1D adrenergic receptor	ADRA1D
DB00575	Clonidine	Alpha-2A adrenergic receptor	ADRA2A
DB00575	Clonidine	Alpha-2B adrenergic receptor	ADRA2B
DB00575	Clonidine	Alpha-2C adrenergic receptor	ADRA2C
DB00575	Clonidine	Serum albumin	ALB
DB00575	Clonidine	Cytochrome P450 1A1	CYP1A1
DB00575	Clonidine	Cytochrome P450 1A2	CYP1A2
DB00575	Clonidine	Cytochrome P450 2D6	CYP2D6
DB00575	Clonidine	Cytochrome P450 3A4	CYP3A4
DB00575	Clonidine	Cytochrome P450 3A5	CYP3A5
DB00575	Clonidine	Solute carrier family 22 member 3	SLC22A3
DB00575	Clonidine	Solute carrier family 22 member 4	SLC22A4
DB00575	Clonidine	Solute carrier family 22 member 5	SLC22A5
DB00603	Medroxyprogesterone acetate	P-glycoprotein 1	ABCB1
DB00603	Medroxyprogesterone acetate	Serum albumin	ALB
DB00603	Medroxyprogesterone acetate	Cytochrome P450 2C8	CYP2C8
DB00603	Medroxyprogesterone acetate	Cytochrome P450 2C9	CYP2C9
DB00603	Medroxyprogesterone acetate	Cytochrome P450 3A1	CYP3A1
DB00603	Medroxyprogesterone acetate	Cytochrome P450 3A4	CYP3A4
DB00603	Medroxyprogesterone acetate	Estrogen receptor alpha	ESR1
DB00603	Medroxyprogesterone acetate	GABA(A) Receptor	GABRA1
DB00603	Medroxyprogesterone acetate	3 beta-hydroxysteroid dehydrogenase/Delta 5-->4-isomerase type 2	HSD3B2
DB00603	Medroxyprogesterone acetate	Progesterone receptor	PGR
DB00655	Estrone	P-glycoprotein 1	ABCB1
DB00655	Estrone	ATP-binding cassette sub-family G member 2	ABCG2
DB00655	Estrone	Serum albumin	ALB
DB00655	Estrone	Androgen receptor	AR
DB00655	Estrone	Cytochrome P450 19A1	CYP19A1
DB00655	Estrone	Cytochrome P450 1A1	CYP1A1
DB00655	Estrone	Cytochrome P450 1A2	CYP1A2
DB00655	Estrone	Cytochrome P450 1B1	CYP1B1
DB00655	Estrone	Cytochrome P450 2B6	CYP2B6
DB00655	Estrone	Cytochrome P450 2C9	CYP2C9
DB00655	Estrone	Cytochrome P450 2E1	CYP2E1
DB00655	Estrone	Cytochrome P450 3A4	CYP3A4
DB00655	Estrone	Cytochrome P450 3A5	CYP3A5
DB00655	Estrone	Estrogen receptor alpha	ESR1
DB00655	Estrone	Estrogen receptor beta	ESR2
DB00655	Estrone	Sex hormone-binding globulin	SHBG
DB00655	Estrone	Solute carrier family 22 member 8	SLC22A8
DB00655	Estrone	Solute carrier organic anion transporter family member 1A2	SLCO1A2
DB00655	Estrone	Solute carrier organic anion transporter family member 1B1	SLCO1B1
DB00655	Estrone	Solute carrier organic anion transporter family member 2B1	SLCO2B1
DB00712	Flurbiprofen	Multidrug resistance-associated protein 4	ABCC4
DB00712	Flurbiprofen	Serum albumin	ALB
DB00712	Flurbiprofen	Cytochrome P450 2C9	CYP2C9
DB00712	Flurbiprofen	Prostaglandin G/H synthase 1	PTGS1
DB00712	Flurbiprofen	Prostaglandin G/H synthase 2	PTGS2
DB00712	Flurbiprofen	Solute carrier family 22 member 6	SLC22A6
DB00712	Flurbiprofen	UDP-glucuronosyltransferase 1-1	UGT1A1
DB00712	Flurbiprofen	UDP-glucuronosyltransferase 1-3	UGT1A3
DB00712	Flurbiprofen	UDP-glucuronosyltransferase 1-9	UGT1A9
DB00712	Flurbiprofen	UDP-glucuronosyltransferase 2B4	UGT2B4
DB00712	Flurbiprofen	UDP-glucuronosyltransferase 2B7	UGT2B7
DB00715	Paroxetine	P-glycoprotein 1	ABCB1
DB00715	Paroxetine	Alpha-1 adrenergic receptors	ADRA1A
DB00715	Paroxetine	Alpha-2 adrenergic receptors	ADRA2A
DB00715	Paroxetine	Beta adrenergic receptor	ADRB1
DB00715	Paroxetine	Muscarinic acetylcholine receptor	CHR
DB00715	Paroxetine	Cytochrome P450 1A2	CYP1A2
DB00715	Paroxetine	Cytochrome P450 2B6	CYP2B6
DB00715	Paroxetine	Cytochrome P450 2C19	CYP2C19
DB00715	Paroxetine	Cytochrome P450 2C9	CYP2C9
DB00715	Paroxetine	Cytochrome P450 2D6	CYP2D6
DB00715	Paroxetine	Cytochrome P450 3A4	CYP3A4
DB00715	Paroxetine	D(1) dopamine receptor	DRD1
DB00715	Paroxetine	Dopamine D2 receptor	DRD2
DB00715	Paroxetine	Histamine H1 receptor	HRH1
DB00715	Paroxetine	Serotonin Receptors	HTR
DB00715	Paroxetine	5-hydroxytryptamine receptor 2A	HTR2A
DB00715	Paroxetine	5-hydroxytryptamine receptor 2B	HTR2B
DB00715	Paroxetine	Sodium-dependent noradrenaline transporter	SLC6A2
DB00715	Paroxetine	Sodium-dependent serotonin transporter	SLC6A4
DB00717	Norethisterone	P-glycoprotein 1	ABCB1
DB00717	Norethisterone	Aldo-keto reductase family 1 member C4	AKR1C4
DB00717	Norethisterone	Serum albumin	ALB
DB00717	Norethisterone	Androgen receptor	AR
DB00717	Norethisterone	Cytochrome P450 1A2	CYP1A2
DB00717	Norethisterone	Cytochrome P450 2A6	CYP2A6
DB00717	Norethisterone	Cytochrome P450 2C19	CYP2C19
DB00717	Norethisterone	Cytochrome P450 3A4	CYP3A4
DB00717	Norethisterone	3 beta-hydroxysteroid dehydrogenase/Delta 5-->4-isomerase type 2	HSD3B2
DB00717	Norethisterone	Glucocorticoid receptor	NR3C1
DB00717	Norethisterone	Progesterone receptor	PGR
DB00717	Norethisterone	Sex hormone-binding globulin	SHBG
DB00717	Norethisterone	3-oxo-5-alpha-steroid 4-dehydrogenase	SRD5A1
DB00717	Norethisterone	3-oxo-5-beta-steroid 4-dehydrogenase	SRD5B1
DB00783	Estradiol	P-glycoprotein 1	ABCB1
DB00783	Estradiol	Multidrug resistance-associated protein 7	ABCC10
DB00783	Estradiol	ATP-binding cassette sub-family G member 2	ABCG2
DB00783	Estradiol	Serum albumin	ALB
DB00783	Estradiol	Beclin-1	BECN1
DB00783	Estradiol	Neuronal acetylcholine receptor subunit alpha-4	CHRNA4
DB00783	Estradiol	Catechol O-methyltransferase	COMT
DB00783	Estradiol	Cytochrome P450 1A1	CYP1A1
DB00783	Estradiol	Cytochrome P450 1A2	CYP1A2
DB00783	Estradiol	Cytochrome P450 1B1	CYP1B1
DB00783	Estradiol	Cytochrome P450 2C19	CYP2C19
DB00783	Estradiol	Cytochrome P450 2C8	CYP2C8
DB00783	Estradiol	Cytochrome P450 2C9	CYP2C9
DB00783	Estradiol	Cytochrome P450 3A4	CYP3A4
DB00783	Estradiol	Cytochrome P450 3A5	CYP3A5
DB00783	Estradiol	Cytochrome P450 3A7	CYP3A7
DB00783	Estradiol	Estrogen receptor alpha	ESR1
DB00783	Estradiol	Estrogen receptor beta	ESR2
DB00783	Estradiol	Fatty acid-binding protein, intestinal	FABP2
DB00783	Estradiol	G-protein coupled estrogen receptor 1	GPER1
DB00783	Estradiol	ATP synthase subunit a	MT-ATP6
DB00783	Estradiol	Nuclear receptor subfamily 1 group I member 2	NR1I2
DB00783	Estradiol	Sex hormone-binding globulin	SHBG
DB00783	Estradiol	Solute carrier family 22 member 11	SLC22A11
DB00783	Estradiol	Solute carrier family 22 member 2	SLC22A2
DB00783	Estradiol	Solute carrier family 22 member 3	SLC22A3
DB00783	Estradiol	Solute carrier family 22 member 8	SLC22A8
DB00783	Estradiol	Solute carrier organic anion transporter family member 1B1	SLCO1B1
DB00783	Estradiol	Solute carrier organic anion transporter family member 1B3	SLCO1B3
DB00783	Estradiol	Solute carrier organic anion transporter family member 1C1	SLCO1C1
DB00783	Estradiol	UDP-glucuronosyltransferase 1-1	UGT1A1
DB00783	Estradiol	UDP-glucuronosyltransferase 2B15	UGT2B15
DB00788	Naproxen	P-glycoprotein 1	ABCB1
DB00788	Naproxen	Bile salt export pump	ABCB11
DB00788	Naproxen	Serum albumin	ALB
DB00788	Naproxen	Cytochrome P450 1A2	CYP1A2
DB00788	Naproxen	Cytochrome P450 2C8	CYP2C8
DB00788	Naproxen	Cytochrome P450 2C9	CYP2C9
DB00788	Naproxen	Prostaglandin G/H synthase 1	PTGS1
DB00788	Naproxen	Prostaglandin G/H synthase 2	PTGS2
DB00788	Naproxen	Solute carrier family 22 member 6	SLC22A6
DB00788	Naproxen	Solute carrier family 22 member 8	SLC22A8
DB00788	Naproxen	Solute carrier organic anion transporter family member 1A2	SLCO1A2
DB00788	Naproxen	UDP-glucuronosyltransferase 1-10	UGT1A10
DB00788	Naproxen	UDP-glucuronosyltransferase 1-3	UGT1A3
DB00788	Naproxen	UDP-glucuronosyltransferase 1-6	UGT1A6
DB00788	Naproxen	UDP-glucuronosyltransferase 1-7	UGT1A7
DB00788	Naproxen	UDP-glucuronosyltransferase 1-8	UGT1A8
DB00788	Naproxen	UDP-glucuronosyltransferase 1-9	UGT1A9
DB00788	Naproxen	UDP-glucuronosyltransferase 2B7	UGT2B7
DB00823	Ethynodiol diacetate	Cytochrome P450 3A4	CYP3A4
DB00823	Ethynodiol diacetate	Estrogen receptor alpha	ESR1
DB00823	Ethynodiol diacetate	Progesterone receptor	PGR
DB00945	Acetylsalicylic acid	P-glycoprotein 1	ABCB1
DB00945	Acetylsalicylic acid	Aldo-keto reductase family 1 member C1	AKR1C1
DB00945	Acetylsalicylic acid	Caspase-1	CASP1
DB00945	Acetylsalicylic acid	Caspase-3	CASP3
DB00945	Acetylsalicylic acid	Cyclin A	CCNA2
DB00945	Acetylsalicylic acid	G1/S-specific cyclin-D1	CCND1
DB00945	Acetylsalicylic acid	Cytochrome P450 2C19	CYP2C19
DB00945	Acetylsalicylic acid	Cytochrome P450 2C9	CYP2C9
DB00945	Acetylsalicylic acid	Endothelin-1 receptor	EDNRA
DB00945	Acetylsalicylic acid	78 kDa glucose-regulated protein	HEL-S-89n
DB00945	Acetylsalicylic acid	Inhibitor of nuclear factor kappa-B kinase subunit beta	IKBKB
DB00945	Acetylsalicylic acid	Myc proto-oncogene protein	MYC
DB00945	Acetylsalicylic acid	Arylamine N-acetyltransferase 2	NAT2
DB00945	Acetylsalicylic acid	NF-kappa-B inhibitor alpha	NFKBIA
DB00945	Acetylsalicylic acid	Proliferating cell nuclear antigen	PCNA
DB00945	Acetylsalicylic acid	Prostaglandin G/H synthase 1	PTGS1
DB00945	Acetylsalicylic acid	Prostaglandin G/H synthase 2	PTGS2
DB00945	Acetylsalicylic acid	Ribosomal protein S6 kinase alpha-3	RPS6KA3
DB00945	Acetylsalicylic acid	Solute carrier family 22 member 6	SLC22A6
DB00945	Acetylsalicylic acid	Solute carrier family 22 member 8	SLC22A8
DB00945	Acetylsalicylic acid	Tumor necrosis factor-inducible gene 6 protein	TNFAIP6
DB00945	Acetylsalicylic acid	Cellular tumor antigen p53	TP53
DB00945	Acetylsalicylic acid	UDP-glucuronosyltransferase 1-6	UGT1A6
DB00957	Norgestimate	P-glycoprotein 1	ABCB1
DB00957	Norgestimate	Canalicular multispecific organic anion transporter 1	ABCC2
DB00957	Norgestimate	Serum albumin	ALB
DB00957	Norgestimate	Androgen receptor	AR
DB00957	Norgestimate	Cytochrome P450 2B6	CYP2B6
DB00957	Norgestimate	Cytochrome P450 2C9	CYP2C9
DB00957	Norgestimate	Cytochrome P450 3A4	CYP3A4
DB00957	Norgestimate	Estrogen receptor alpha	ESR1
DB00957	Norgestimate	Progesterone receptor	PGR
DB00957	Norgestimate	Sex hormone-binding globulin	SHBG
DB00957	Norgestimate	UDP-glucuronosyltransferase 1-1	UGT1A1
DB01050	Ibuprofen	P-glycoprotein 1	ABCB1
DB01050	Ibuprofen	Multidrug resistance-associated protein 1	ABCC1
DB01050	Ibuprofen	Multidrug resistance-associated protein 4	ABCC4
DB01050	Ibuprofen	Serum albumin	ALB
DB01050	Ibuprofen	Alpha-methylacyl-CoA racemase	AMACR
DB01050	Ibuprofen	Apoptosis regulator Bcl-2	BCL2
DB01050	Ibuprofen	Cystic fibrosis transmembrane conductance regulator	CFTR
DB01050	Ibuprofen	Cytochrome P450 2C19	CYP2C19
DB01050	Ibuprofen	Cytochrome P450 2C8	CYP2C8
DB01050	Ibuprofen	Cytochrome P450 2C9	CYP2C9
DB01050	Ibuprofen	Cytochrome P450 3A4	CYP3A4
DB01050	Ibuprofen	Fatty acid-binding protein, intestinal	FABP2
DB01050	Ibuprofen	Platelet glycoprotein Ib alpha chain	GP1BA
DB01050	Ibuprofen	Peroxisome proliferator-activated receptor alpha	PPARA
DB01050	Ibuprofen	Peroxisome proliferator-activated receptor gamma	PPARG
DB01050	Ibuprofen	Prostaglandin G/H synthase 1	PTGS1
DB01050	Ibuprofen	Prostaglandin G/H synthase 2	PTGS2
DB01050	Ibuprofen	Protein S100-A7	S100A7
DB01050	Ibuprofen	Solute carrier family 22 member 11	SLC22A11
DB01050	Ibuprofen	Solute carrier family 22 member 6	SLC22A6
DB01050	Ibuprofen	Solute carrier family 22 member 8	SLC22A8
DB01050	Ibuprofen	Solute carrier organic anion transporter family member 1A2	SLCO1A2
DB01050	Ibuprofen	Solute carrier organic anion transporter family member 2B1	SLCO2B1
DB01050	Ibuprofen	Thrombomodulin	THBD
DB01050	Ibuprofen	UDP-glucuronosyltransferase 1-3	UGT1A3
DB01050	Ibuprofen	UDP-glucuronosyltransferase 1-9	UGT1A9
DB01050	Ibuprofen	UDP-glucuronosyltransferase 2B4	UGT2B4
DB01050	Ibuprofen	UDP-glucuronosyltransferase 2B7	UGT2B7
DB01323	St. John's Wort	P-glycoprotein 1	ABCB1
DB01323	St. John's Wort	Cytochrome P450 2C19	CYP2C19
DB01323	St. John's Wort	Cytochrome P450 2D6	CYP2D6
DB01323	St. John's Wort	Cytochrome P450 3A4	CYP3A4
DB01357	Mestranol	Cytochrome P450 2C8	CYP2C8
DB01357	Mestranol	Cytochrome P450 2C9	CYP2C9
DB01357	Mestranol	Cytochrome P450 3A4	CYP3A4
DB01357	Mestranol	Estrogen receptor alpha	ESR1
DB01395	Drospirenone	Androgen receptor	AR
DB01395	Drospirenone	Cytochrome P450 3A4	CYP3A4
DB01395	Drospirenone	Glucocorticoid receptor	NR3C1
DB01395	Drospirenone	Mineralocorticoid receptor	NR3C2
DB01395	Drospirenone	Progesterone receptor	PGR
DB01395	Drospirenone	Serum paraoxonase/arylesterase 1	PON1
DB01395	Drospirenone	Prostaglandin G/H synthase 2	PTGS2
DB04574	Estrone sulfate	Serum albumin	ALB
DB04574	Estrone sulfate	Cytochrome P450 1A2	CYP1A2
DB04574	Estrone sulfate	Cytochrome P450 2C9	CYP2C9
DB04574	Estrone sulfate	Cytochrome P450 3A4	CYP3A4
DB04574	Estrone sulfate	Estrogen receptor alpha	ESR1
DB04574	Estrone sulfate	Estrogen receptor beta	ESR2
DB04574	Estrone sulfate	Sex hormone-binding globulin	SHBG
DB04574	Estrone sulfate	Multidrug and toxin extrusion protein 1	SLC47A1
DB04574	Estrone sulfate	Multidrug and toxin extrusion protein 2	SLC47A2
DB04743	Nimesulide	Cytochrome P450 3A4	CYP3A4
DB04743	Nimesulide	Lactotransferrin	LTF
DB04743	Nimesulide	Group IIE secretory phospholipase A2	PLA2G2E
DB04743	Nimesulide	Prostaglandin G/H synthase 2	PTGS2
DB04938	Ospemifene	Cytochrome P450 2B6	CYP2B6
DB04938	Ospemifene	Cytochrome P450 2C19	CYP2C19
DB04938	Ospemifene	Cytochrome P450 2C9	CYP2C9
DB04938	Ospemifene	Cytochrome P450 2D6	CYP2D6
DB04938	Ospemifene	Cytochrome P450 3A4	CYP3A4
DB04938	Ospemifene	Estrogen receptor alpha	ESR1
DB06401	Bazedoxifene	Estrogen receptor alpha	ESR1
DB06401	Bazedoxifene	Estrogen receptor beta	ESR2
DB06401	Bazedoxifene	UDP-glucuronosyltransferase 1-10	UGT1A10
DB06401	Bazedoxifene	UDP-glucuronosyltransferase 1-4	UGT1A4
DB06401	Bazedoxifene	UDP-glucuronosyltransferase 1-8	UGT1A8
DB06700	Desvenlafaxine	Cytochrome P450 2D6	CYP2D6
DB06700	Desvenlafaxine	Cytochrome P450 3A4	CYP3A4
DB06700	Desvenlafaxine	Sodium-dependent noradrenaline transporter	SLC6A2
DB06700	Desvenlafaxine	Sodium-dependent dopamine transporter	SLC6A3
DB06700	Desvenlafaxine	Sodium-dependent serotonin transporter	SLC6A4
DB08984	Etofenamate	Thyroxine-binding globulin	SERPINA7
DB09214	Dexketoprofen	Prostaglandin G/H synthase 1	PTGS1
DB09214	Dexketoprofen	Prostaglandin G/H synthase 2	PTGS2
DB09317	Synthetic Conjugated Estrogens, A	Cytochrome P450 3A4	CYP3A4
DB09317	Synthetic Conjugated Estrogens, A	Estrogen receptor alpha	ESR1
DB09317	Synthetic Conjugated Estrogens, A	Thyroxine-binding globulin	SERPINA7
DB09318	Synthetic Conjugated Estrogens, B	Cytochrome P450 3A4	CYP3A4
DB09318	Synthetic Conjugated Estrogens, B	Estrogen receptor alpha	ESR1
DB09318	Synthetic Conjugated Estrogens, B	Thyroxine-binding globulin	SERPINA7
DB09381	Esterified estrogens	Cytochrome P450 3A4	CYP3A4
DB09381	Esterified estrogens	Thyroxine-binding globulin	SERPINA7
DB09389	Norgestrel	Androgen receptor	AR
DB09389	Norgestrel	Cytochrome P450 19A1	CYP19A1
DB09389	Norgestrel	Cytochrome P450 3A4	CYP3A4
DB09389	Norgestrel	Progesterone receptor	PGR
DB09389	Norgestrel	3-oxo-5-alpha-steroid 4-dehydrogenase 1	SRD5A1
DB12474	Lynestrenol	Cytochrome P450 2C19	CYP2C19
DB12474	Lynestrenol	Cytochrome P450 2C9	CYP2C9
DB12474	Lynestrenol	Cytochrome P450 3A4	CYP3A4
DB13437	Medazepam	GABA(A) Receptor	GABRA1
