# Supplementary material for: Designing combinational herbal drugs based on target space analysis
Source: BMC Complement Med Ther. 2024 May 1;24(Suppl 1):179. doi: 10.1186/s12906-024-04455-9 (PMC11064244; doi:10.1186/s12906-024-04455-9)
Supplement: Supplementary file 4 — Additional file 4. Shows Drug Module 2-target associations. Drug Module 2 is a set of small-molecule drugs known to treat the side effects of Drug Module 1. All the additional files (Additional file 1, Additional file 2, Additional file 3, and Additional file 4) are available in the GitHub repository (https://github.com/BSRC-Resource/Target-Space-Analysis). [file 12906_2024_4455_MOESM4_ESM.xlsx]

## Sheet: Supplementary Note4_Small-molec
Small-molecule drugs used to treat side effects caused by the small-molecule drugs known to treat women's disease (Drug Module 2 useed to treat the side effects of Drug Module 1)
DRUG NAME	TARGET	GeneSymbol	phen_knownto_Treat
Acrivastine	Histamine H1 receptor	Hrh1	Pruritus
Alimemazine	Histamine H1 receptor	Hrh1	Pruritus
Amcinonide	Glucocorticoid receptor	NR3C1	Pruritus
Amcinonide	Annexin A1	ANXA1	Pruritus
Amcinonide	Cytochrome P450 3A4	CYP3A4	Pruritus
Amcinonide	Cytochrome P450 3A5	CYP3A5	Pruritus
Cholestyramine	Bile acids	BAs	Pruritus
Doxepin	Sodium-dependent serotonin transporter	SLC6A4	Pruritus
Doxepin	Sodium-dependent noradrenaline transporter	SLC6A2	Pruritus
Doxepin	Histamine H1 receptor	Hrh1	Pruritus
Doxepin	Histamine H2 receptor	HRH2	Pruritus
Doxepin	Cytochrome P450 2D6	CYP2D6	Pruritus
Doxepin	Muscarinic acetylcholine receptor M1	CHRM1	Pruritus
Doxepin	Muscarinic acetylcholine receptor M2	CHRM2	Pruritus
Doxepin	Muscarinic acetylcholine receptor M3	CHRM3	Pruritus
Doxepin	Muscarinic acetylcholine receptor M4	CHRM4	Pruritus
Doxepin	Muscarinic acetylcholine receptor M5	CHRM5	Pruritus
Doxepin	Alpha-1A adrenergic receptor	ADRA1A	Pruritus
Doxepin	5-hydroxytryptamine receptor 1A	HTR1A	Pruritus
Doxepin	5-hydroxytryptamine receptor 2A	HTR2A	Pruritus
Doxepin	Cytochrome P450 2C19	CYP2C19	Pruritus
Doxepin	Cytochrome P450 2C9	CYP2C9	Pruritus
Doxepin	Cytochrome P450 1A2	CYP1A2	Pruritus
Doxepin	P-glycoprotein 1	P-gp	Pruritus
Doxepin	5-hydroxytryptamine receptor 2B	HTR2B	Pruritus
Doxepin	5-hydroxytryptamine receptor 2C	HTR2C	Pruritus
Doxepin	Alpha-1B adrenergic receptor	ADRA1B	Pruritus
Doxepin	Alpha-1D adrenergic receptor	ADRA1D	Pruritus
Doxepin	Cytochrome P450 3A4	CYP3A4	Pruritus
Doxepin	5-hydroxytryptamine receptor 6	HTR6	Pruritus
Doxepin	Histamine H4 receptor	HRH4	Pruritus
Doxepin	Potassium voltage-gated channel subfamily H member 2	KCNH2	Pruritus
Doxepin	Serum albumin	ALB	Pruritus
Doxepin	Alpha-1-acid glycoprotein 1	ORM1	Pruritus
Fluocinonide	Corticosteroid-binding globulin	SERPINA6	Pruritus
Fluocinonide	Glucocorticoid receptor	NR3C1	Pruritus
Fluocinonide	Smoothened homolog	SMO	Pruritus
Fluocinonide	Cytochrome P450 3A4	CYP3A4	Pruritus
Fluocinonide	Cytochrome P450 3A5	CYP3A5	Pruritus
Hydrocortisone valerate	Annexin A1	ANXA1	Pruritus
Hydrocortisone valerate	Glucocorticoid receptor	NR3C1	Pruritus
Hydrocortisone valerate	Sex hormone-binding globulin	SHBG	Pruritus
Hydrocortisone valerate	Cytochrome P450 3A4	CYP3A4	Pruritus
Hydrocortisone valerate	Cytochrome P450 3A5	CYP3A5	Pruritus
Hydrocortisone valerate	Cytochrome P450 3A7	CYP3A7	Pruritus
Hydrocortisone valerate	P-glycoprotein 1	P-gp	Pruritus
Hydrocortisone valerate	Solute carrier organic anion transporter family member 1A2	SLCO1A2	Pruritus
Hydrocortisone valerate	ATP-binding cassette sub-family G member 2	ABCG2	Pruritus
Hydrocortisone valerate	Cytochrome P450 11B1, mitochondrial	mitochondrial	Pruritus
Hydrocortisone valerate	Cytochrome P450 11B2, mitochondrial	mitochondrial	Pruritus
Hydrocortisone valerate	Cytochrome P450 2C8	CYP2C8	Pruritus
Hydrocortisone valerate	Corticosteroid-binding globulin	SERPINA6	Pruritus
Hydrocortisone valerate	Corticosteroid 11-beta-dehydrogenase isozyme 2	HSD11B2	Pruritus
Hydrocortisone valerate	3 beta-hydroxysteroid dehydrogenase/Delta 5-->4-isomerase type 1	HSD3B1	Pruritus
Hydrocortisone valerate	Solute carrier family 22 member 8	SLC22A8	Pruritus
Hydroxyzine	Histamine H1 receptor	Hrh1	Pruritus
Hydroxyzine	Cytochrome P450 2D6	CYP2D6	Pruritus
Hydroxyzine	Cytochrome P450 3A4	CYP3A4	Pruritus
Hydroxyzine	Cytochrome P450 3A5	CYP3A5	Pruritus
Hydroxyzine	Potassium voltage-gated channel subfamily H member 2	KCNH2	Pruritus
Hydroxyzine	P-glycoprotein 1	P-gp	Pruritus
Hydroxyzine	Serum albumin	ALB	Pruritus
Mometasone furoate	Glucocorticoid receptor	NR3C1	Pruritus
Mometasone furoate	Cytochrome P450 2C8	CYP2C8	Pruritus
Mometasone furoate	Progesterone receptor	PGR	Pruritus
Mometasone furoate	Cytochrome P450 3A4	CYP3A4	Pruritus
Mometasone furoate	Cytochrome P450 3A5	CYP3A5	Pruritus
Naloxone	Mu-type opioid receptor	OPRM1	Pruritus
Naloxone	Estrogen receptor alpha	ER	Pruritus
Naloxone	Cyclic AMP-responsive element-binding protein 1	CREB1	Pruritus
Naloxone	Delta-type opioid receptor	OPRD1	Pruritus
Naloxone	Solute carrier organic anion transporter family member 1A2	SLCO1A2	Pruritus
Naloxone	P-glycoprotein 1	P-gp	Pruritus
Naloxone	Kappa-type opioid receptor	OPRK1	Pruritus
Naloxone	Cytochrome P450 3A4	CYP3A4	Pruritus
Naloxone	Serum albumin	ALB	Pruritus
Naloxone	Toll-like receptor 4	TLR4	Pruritus
Naloxone	Liver carboxylesterase 1	CES1	Pruritus
Naloxone	UDP-glucuronosyltransferase 1-1	UGT1A1	Pruritus
Rupatadine	Cytochrome P450 3A4	CYP3A4	Pruritus
Rupatadine	Cytochrome P450 2C9	CYP2C9	Pruritus
Rupatadine	Cytochrome P450 2C19	CYP2C19	Pruritus
Rupatadine	Cytochrome P450 2D6	CYP2D6	Pruritus
Rupatadine	Platelet-activating factor receptor	PTAFR	Pruritus
Rupatadine	Histamine H1 receptor	Hrh1	Pruritus
Ulobetasol	Corticosteroid-binding globulin	SERPINA6	Pruritus
Ulobetasol	Glucocorticoid receptor	NR3C1	Pruritus
Amantadine	Dopamine D2 receptor	D2R	Fatigue
Amantadine	Aromatic-L-amino-acid decarboxylase	DDC	Fatigue
Amantadine	Amine oxidase [flavin-containing] B	MAOB	Fatigue
Amantadine	Solute carrier family 22 member 2	SLC22A2	Fatigue
Amantadine	Solute carrier family 22 member 1	SLC22A1	Fatigue
Amantadine	Glutamate receptor ionotropic, NMDA 3A	kainate 5	Fatigue
Amantadine	Neuronal acetylcholine receptor subunit alpha-7	CHRNA7	Fatigue
Amantadine	Neuronal acetylcholine receptor subunit alpha-4	CHRNA4	Fatigue
Amantadine	Neuronal acetylcholine receptor subunit alpha-3	CHRNA3	Fatigue
Caffeine	Adenosine receptor A1	ADORA1	Fatigue
Caffeine	cAMP-specific 3',5'-cyclic phosphodiesterase 4B	5'-cyclic phosphodiesterase 4D	Fatigue
Caffeine	Adenosine receptor A2a	ADORA2A	Fatigue
Caffeine	Cytochrome P450 1A2	CYP1A2	Fatigue
Caffeine	Ryanodine receptor 1	RYR1	Fatigue
Caffeine	Cytochrome P450 3A4	CYP3A4	Fatigue
Caffeine	Cytochrome P450 2E1	CYP2E1	Fatigue
Caffeine	Cytochrome P450 2C8	CYP2C8	Fatigue
Caffeine	Cytochrome P450 2C9	CYP2C9	Fatigue
Caffeine	Cytochrome P450 1A1	Cyp1a1	Fatigue
Caffeine	Cytochrome P450 1B1	CYP1B1	Fatigue
Caffeine	Cytochrome P450 2D6	CYP2D6	Fatigue
Caffeine	Cyclic nucleotide phosphodiesterase	PDEs	Fatigue
Caffeine	DNA-dependent protein kinase catalytic subunit	PRKDC	Fatigue
Caffeine	Inositol 1,4,5-trisphosphate receptor	IP3Rs	Fatigue
Caffeine	Serine-protein kinase ATM	ATM	Fatigue
Caffeine	ATP-binding cassette sub-family G member 2	ABCG2	Fatigue
Caffeine	Adenosine receptor A2b	ADORA2B	Fatigue
Caffeine	Adenosine receptor A3	ADORA3	Fatigue
Caffeine	Phosphodiesterase enzymes	PDEs	Fatigue
Modafinil	Sodium-dependent dopamine transporter	Slc6a3	Fatigue
Modafinil	Alpha-1B adrenergic receptor	ADRA1B	Fatigue
Modafinil	Cytochrome P450 3A4	CYP3A4	Fatigue
Modafinil	Cytochrome P450 2C19	CYP2C19	Fatigue
Modafinil	Cytochrome P450 1A2	CYP1A2	Fatigue
Modafinil	Cytochrome P450 2B6	CYP2B6	Fatigue
Modafinil	Cytochrome P450 2C9	CYP2C9	Fatigue
Modafinil	Cytochrome P450 3A5	CYP3A5	Fatigue
Pipradrol	D(1) dopamine receptor	D1R	Fatigue
Amantadine	Dopamine D2 receptor	D2R	Fatigue
Amantadine	Glutamate receptor ionotropic, NMDA 3A	NMDA 2A	Fatigue
Caffeine	cAMP-specific 3',5'-cyclic phosphodiesterase 4B	5'-cyclic phosphodiesterase 4A	Fatigue
Caffeine	Cytochrome P450 3A5	CYP3A5	Fatigue
Caffeine	Cytochrome P450 3A7	CYP3A7	Fatigue
Caffeine	P-glycoprotein 1	P-gp	Fatigue
Caffeine	Phosphatidylinositol 4,5-bisphosphate 3-kinase catalytic subunit delta isoform	5-bisphosphate 3-kinase catalytic subunit beta isoform	Fatigue
Caffeine	Phosphatidylinositol 4,5-bisphosphate 3-kinase catalytic subunit alpha isoform	5-bisphosphate 3-kinase catalytic subunit beta isoform	Fatigue
Caffeine	Phosphatidylinositol 4,5-bisphosphate 3-kinase catalytic subunit beta isoform	5-bisphosphate 3-kinase catalytic subunit beta isoform	Fatigue
Pipradrol	D(1) dopamine receptor	D1R	Fatigue
Fructose	Maltoporin	lamB	Nausea
Bismuth subsalicylate	Serum albumin	ALB	Nausea
Bismuth subsalicylate	Serotransferrin	TF	Nausea
Doxylamine	Histamine H1 receptor	Hrh1	Nausea
Doxylamine	Muscarinic acetylcholine receptor M1	CHRM1	Nausea
Doxylamine	CYP2B protein	CYP2B	Nausea
Doxylamine	Nuclear receptor subfamily 1 group I member 3	NR1I3	Nausea
Aprepitant	Neurokinin 1 receptor	NK1R	Nausea
Aprepitant	Cytochrome P450 3A4	CYP3A4	Nausea
Aprepitant	Cytochrome P450 2C9	CYP2C9	Nausea
Aprepitant	Cytochrome P450 2C19	CYP2C19	Nausea
Chlorpromazine	Dopamine D2 receptor	D2R	Nausea
Chlorpromazine	5-hydroxytryptamine receptor 2A	HTR2A	Nausea
Chlorpromazine	Cytochrome P450 2D6	CYP2D6	Nausea
Chlorpromazine	Cholinesterase	BCHE	Nausea
Chlorpromazine	Cytochrome P450 1A2	CYP1A2	Nausea
Chlorpromazine	Serum albumin	ALB	Nausea
Chlorpromazine	P-glycoprotein 1	P-gp	Nausea
Chlorpromazine	Dopamine D1 receptor	D1R	Nausea
Chlorpromazine	5-hydroxytryptamine receptor 1A	HTR1A	Nausea
Chlorpromazine	Alpha-1A adrenergic receptor	ADRA1A	Nausea
Chlorpromazine	Alpha-1B adrenergic receptor	ADRA1B	Nausea
Chlorpromazine	Cytochrome P450 2E1	CYP2E1	Nausea
Chlorpromazine	Cytochrome P450 3A4	CYP3A4	Nausea
Chlorpromazine	Histamine H1 receptor	Hrh1	Nausea
Chlorpromazine	Potassium voltage-gated channel subfamily H member 2	KCNH2	Nausea
Chlorpromazine	D(1) dopamine receptor	D1R	Nausea
Chlorpromazine	Dopamine D3 receptor	D3R	Nausea
Chlorpromazine	Dopamine D4 receptor	D4R	Nausea
Chlorpromazine	Dopamine D5 receptor	D5R	Nausea
Chlorpromazine	5-hydroxytryptamine receptor 2C	HTR2C	Nausea
Chlorpromazine	5-hydroxytryptamine 2 receptor	5-HT2R	Nausea
Chlorpromazine	Alpha-1 adrenergic receptors	a1-ARs	Nausea
Chlorpromazine	Alpha-2 adrenergic receptors	a2-ARs	Nausea
Chlorpromazine	Muscarinic acetylcholine receptor M1	CHRM1	Nausea
Chlorpromazine	Muscarinic acetylcholine receptor M3	CHRM3	Nausea
Chlorpromazine	Sphingomyelin phosphodiesterase	SMPD1	Nausea
Chlorpromazine	Calmodulin	CALM1	Nausea
Chlorpromazine	alpha1-acid glycoprotein	YYYY	Nausea
Chlorpromazine	5-hydroxytryptamine receptor 6	HTR6	Nausea
Chlorpromazine	5-hydroxytryptamine receptor 7	HTR7	Nausea
Chlorpromazine	Histamine H4 receptor	HRH4	Nausea
Chlorpromazine	Bile salt export pump	ABCB11	Nausea
Dimenhydrinate	Histamine H1 receptor	Hrh1	Nausea
Dronabinol	Cannabinoid receptor 1	CNR1	Nausea
Dronabinol	Cytochrome P450 3A4	CYP3A4	Nausea
Dronabinol	Cytochrome P450 2C9	CYP2C9	Nausea
Dronabinol	Cannabinoid receptor 2	CNR2	Nausea
Dronabinol	P-glycoprotein 1	P-gp	Nausea
Dronabinol	ATP-binding cassette sub-family G member 2	ABCG2	Nausea
Dronabinol	Prostaglandin G/H synthase 1	PTGS1	Nausea
Droperidol	Dopamine D2 receptor	D2R	Nausea
Droperidol	Alpha-1A adrenergic receptor	ADRA1A	Nausea
Granisetron	5-hydroxytryptamine receptor 3A	HTR3A	Nausea
Granisetron	Cytochrome P450 3A4	CYP3A4	Nausea
Granisetron	Cytochrome P450 1A1	Cyp1a1	Nausea
Hydroxyzine	Histamine H1 receptor	Hrh1	Nausea
Hydroxyzine	Cytochrome P450 2D6	CYP2D6	Nausea
Hydroxyzine	Cytochrome P450 3A4	CYP3A4	Nausea
Hydroxyzine	Cytochrome P450 3A5	CYP3A5	Nausea
Hydroxyzine	Potassium voltage-gated channel subfamily H member 2	KCNH2	Nausea
Hydroxyzine	P-glycoprotein 1	P-gp	Nausea
Hydroxyzine	Serum albumin	ALB	Nausea
Methotrimeprazine	Dopamine D3 receptor	D3R	Nausea
Methotrimeprazine	Histamine H1 receptor	Hrh1	Nausea
Methotrimeprazine	Muscarinic acetylcholine receptor M1	CHRM1	Nausea
Methotrimeprazine	Muscarinic acetylcholine receptor M2	CHRM2	Nausea
Methotrimeprazine	Muscarinic acetylcholine receptor M3	CHRM3	Nausea
Methotrimeprazine	Muscarinic acetylcholine receptor M4	CHRM4	Nausea
Methotrimeprazine	Muscarinic acetylcholine receptor M5	CHRM5	Nausea
Methotrimeprazine	Alpha-1A adrenergic receptor	ADRA1A	Nausea
Methotrimeprazine	Alpha-1B adrenergic receptor	ADRA1B	Nausea
Methotrimeprazine	Alpha-1D adrenergic receptor	ADRA1D	Nausea
Methotrimeprazine	Cytochrome P450 2D6	CYP2D6	Nausea
Methotrimeprazine	Dopamine D2 receptor	D2R	Nausea
Methotrimeprazine	Dopamine D1 receptor	D1R	Nausea
Methotrimeprazine	Dopamine D5 receptor	D5R	Nausea
Methotrimeprazine	Dopamine D4 receptor	D4R	Nausea
Methotrimeprazine	Alpha-2A adrenergic receptor	ADRA2A	Nausea
Methotrimeprazine	Alpha-2B adrenergic receptor	ADRA2B	Nausea
Methotrimeprazine	Alpha-2C adrenergic receptor	ADRA2C	Nausea
Methotrimeprazine	5-hydroxytryptamine receptor 2A	HTR2A	Nausea
Methotrimeprazine	5-hydroxytryptamine receptor 2C	HTR2C	Nausea
Methotrimeprazine	Cytochrome P450 2E1	CYP2E1	Nausea
Mirtazapine	5-hydroxytryptamine receptor 2A	HTR2A	Nausea
Mirtazapine	5HT3 serotonin receptor	5-HT3	Nausea
Mirtazapine	Alpha-2A adrenergic receptor	ADRA2A	Nausea
Mirtazapine	5-hydroxytryptamine receptor 2C	HTR2C	Nausea
Mirtazapine	Kappa-type opioid receptor	OPRK1	Nausea
Mirtazapine	Histamine H1 receptor	Hrh1	Nausea
Mirtazapine	Cytochrome P450 1A2	CYP1A2	Nausea
Mirtazapine	Cytochrome P450 3A4	CYP3A4	Nausea
Mirtazapine	Cytochrome P450 2D6	CYP2D6	Nausea
Mirtazapine	Alpha-1 adrenergic receptors	a1-ARs	Nausea
Mirtazapine	Sodium-dependent serotonin transporter	SLC6A4	Nausea
Pyridoxine	Pyridoxal kinase	PDXK	Nausea
Pyridoxine	Cytochrome P450 1A1	Cyp1a1	Nausea
Pyridoxine	Serum albumin	ALB	Nausea
Pyridoxine	Pyridoxal phosphate phosphatase	PDXP	Nausea
Pyridoxine	Alkaline phosphatase, tissue-nonspecific isozyme	tissue-nonspecific isozyme	Nausea
Angiotensin II	Type-1 angiotensin II receptor	AGTR1	hypotension
Epinephrine	Alpha-1A adrenergic receptor	ADRA1A	hypotension
Epinephrine	Beta-1 adrenergic receptor	ADRB1	hypotension
Epinephrine	Beta-2 adrenergic receptor	ADRB2	hypotension
Epinephrine	Solute carrier family 22 member 2	SLC22A2	hypotension
Epinephrine	Solute carrier family 22 member 1	SLC22A1	hypotension
Epinephrine	Cytochrome P450 2C9	CYP2C9	hypotension
Epinephrine	Cytochrome P450 3A4	CYP3A4	hypotension
Epinephrine	Alpha-1B adrenergic receptor	ADRA1B	hypotension
Epinephrine	Alpha-1D adrenergic receptor	ADRA1D	hypotension
Epinephrine	Alpha-2A adrenergic receptor	ADRA2A	hypotension
Epinephrine	Alpha-2B adrenergic receptor	ADRA2B	hypotension
Epinephrine	Tumor necrosis factor	TNF	hypotension
Epinephrine	Catechol O-methyltransferase	COMT	hypotension
Epinephrine	Monoamine oxidase	VVVVVVVV	hypotension
Norepinephrine	Phenylalanine-4-hydroxylase	PAH	hypotension
Norepinephrine	Alpha-1A adrenergic receptor	ADRA1A	hypotension
Norepinephrine	Alpha-1B adrenergic receptor	ADRA1B	hypotension
Norepinephrine	Alpha-1D adrenergic receptor	ADRA1D	hypotension
Norepinephrine	Alpha-2A adrenergic receptor	ADRA2A	hypotension
Norepinephrine	Alpha-2B adrenergic receptor	ADRA2B	hypotension
Norepinephrine	Alpha-2C adrenergic receptor	ADRA2C	hypotension
Norepinephrine	Beta-1 adrenergic receptor	ADRB1	hypotension
Norepinephrine	Beta-2 adrenergic receptor	ADRB2	hypotension
Norepinephrine	Beta-3 adrenergic receptor	ADRB3	hypotension
Norepinephrine	Solute carrier family 22 member 2	SLC22A2	hypotension
Norepinephrine	Solute carrier family 22 member 3	SLC22A3	hypotension
Norepinephrine	Solute carrier family 22 member 5	SLC22A5	hypotension
Norepinephrine	Solute carrier family 22 member 1	SLC22A1	hypotension
Norepinephrine	POU domain, class 5, transcription factor 1	class 5	hypotension
Norepinephrine	Sodium-dependent noradrenaline transporter	SLC6A2	hypotension
Norepinephrine	Synaptic vesicular amine transporter	SLC18A2	hypotension
Norepinephrine	Chromaffin granule amine transporter	SLC18A1	hypotension
Phenylephrine	Alpha-1A adrenergic receptor	ADRA1A	hypotension
Phenylephrine	Alpha-1B adrenergic receptor	ADRA1B	hypotension
Phenylephrine	Amine oxidase [flavin-containing] A	MAOA	hypotension
Phenylephrine	Alpha-1D adrenergic receptor	ADRA1D	hypotension
Phenylephrine	Cytochrome P450 1A2	CYP1A2	hypotension
Armodafinil	Cytochrome P450 2C19	CYP2C19	Somnolence
Armodafinil	Cytochrome P450 3A4	CYP3A4	Somnolence
Armodafinil	Cytochrome P450 1A2	CYP1A2	Somnolence
Armodafinil	Cytochrome P450 2B6	CYP2B6	Somnolence
Armodafinil	Cytochrome P450 3A5	CYP3A5	Somnolence
Armodafinil	Cytochrome P450 2C9	CYP2C9	Somnolence
Armodafinil	Sodium-dependent dopamine transporter	Slc6a3	Somnolence
Caffeine	Adenosine receptor A1	ADORA1	Somnolence
Caffeine	Adenosine receptor A2a	ADORA2A	Somnolence
Caffeine	Cytochrome P450 1A2	CYP1A2	Somnolence
Caffeine	Ryanodine receptor 1	RYR1	Somnolence
Caffeine	Cytochrome P450 3A4	CYP3A4	Somnolence
Caffeine	Cytochrome P450 2E1	CYP2E1	Somnolence
Caffeine	Cytochrome P450 2C8	CYP2C8	Somnolence
Caffeine	Cytochrome P450 2C9	CYP2C9	Somnolence
Caffeine	Cytochrome P450 1A1	Cyp1a1	Somnolence
Caffeine	Cytochrome P450 1B1	CYP1B1	Somnolence
Caffeine	Cytochrome P450 2D6	CYP2D6	Somnolence
Caffeine	Cyclic nucleotide phosphodiesterase	PDEs	Somnolence
Caffeine	DNA-dependent protein kinase catalytic subunit	PRKDC	Somnolence
Caffeine	Inositol 1,4,5-trisphosphate receptor	IP3Rs	Somnolence
Caffeine	Serine-protein kinase ATM	ATM	Somnolence
Caffeine	ATP-binding cassette sub-family G member 2	ABCG2	Somnolence
Caffeine	Adenosine receptor A2b	ADORA2B	Somnolence
Caffeine	Adenosine receptor A3	ADORA3	Somnolence
Caffeine	Phosphodiesterase enzymes	PDEs	Somnolence
Amitriptyline	Sodium-dependent serotonin transporter	SLC6A4	Insomnia
Amitriptyline	Sodium-dependent noradrenaline transporter	SLC6A2	Insomnia
Amitriptyline	Potassium voltage-gated channel subfamily KQT member 2	KCNQ2	Insomnia
Amitriptyline	Alpha-2A adrenergic receptor	ADRA2A	Insomnia
Amitriptyline	Cytochrome P450 1A2	CYP1A2	Insomnia
Amitriptyline	Cytochrome P450 2C19	CYP2C19	Insomnia
Amitriptyline	Cytochrome P450 2D6	CYP2D6	Insomnia
Amitriptyline	Serum albumin	ALB	Insomnia
Amitriptyline	Alpha-1-acid glycoprotein 1	ORM1	Insomnia
Amitriptyline	Histamine H1 receptor	Hrh1	Insomnia
Amitriptyline	5-hydroxytryptamine receptor 2A	HTR2A	Insomnia
Amitriptyline	5-hydroxytryptamine receptor 1A	HTR1A	Insomnia
Amitriptyline	Alpha-1A adrenergic receptor	ADRA1A	Insomnia
Amitriptyline	Cytochrome P450 3A4	CYP3A4	Insomnia
Amitriptyline	Cytochrome P450 3A5	CYP3A5	Insomnia
Amitriptyline	Potassium voltage-gated channel subfamily A member 1	KCNA1	Insomnia
Amitriptyline	Alpha-1D adrenergic receptor	ADRA1D	Insomnia
Amitriptyline	Delta-type opioid receptor	OPRD1	Insomnia
Amitriptyline	Kappa-type opioid receptor	OPRK1	Insomnia
Amitriptyline	High affinity nerve growth factor receptor	NTRK1	Insomnia
Amitriptyline	BDNF/NT-3 growth factors receptor	NTRK2	Insomnia
Amitriptyline	Cytochrome P450 2C9	CYP2C9	Insomnia
Amitriptyline	Cytochrome P450 2B6	CYP2B6	Insomnia
Amitriptyline	Cytochrome P450 2C8	CYP2C8	Insomnia
Amitriptyline	Histamine H2 receptor	HRH2	Insomnia
Amitriptyline	Histamine H4 receptor	HRH4	Insomnia
Amitriptyline	Sigma non-opioid intracellular receptor 1	SIGMAR1	Insomnia
Amitriptyline	5-hydroxytryptamine receptor 2C	HTR2C	Insomnia
Amitriptyline	Alpha-1B adrenergic receptor	ADRA1B	Insomnia
Amitriptyline	5-hydroxytryptamine receptor 7	HTR7	Insomnia
Amitriptyline	5-hydroxytryptamine receptor 1D	HTR1D	Insomnia
Amitriptyline	Mu-type opioid receptor	OPRM1	Insomnia
Amitriptyline	5-hydroxytryptamine receptor 1B	HTR1B	Insomnia
Amitriptyline	5-hydroxytryptamine receptor 6	HTR6	Insomnia
Amitriptyline	Potassium voltage-gated channel subfamily KQT member 3	KCNQ3	Insomnia
Amitriptyline	UDP-glucuronosyltransferase 2B10	UGT2B10	Insomnia
Amitriptyline	5-hydroxytryptamine receptor 1C	YYYY	Insomnia
Amitriptyline	Muscarinic acetylcholine receptor	mAChRs	Insomnia
Amitriptyline	HERG human cardiac K+ channel	HERG	Insomnia
Amitriptyline	P-glycoprotein 1	P-gp	Insomnia
Amitriptyline	UDP-glucuronosyltransferase 1-4	UGT1A4	Insomnia
Butabarbital	Glutamate receptor 2	GRIA2	Insomnia
Butabarbital	Glutamate receptor ionotropic, kainate 2	kainate 5	Insomnia
Butabarbital	GABA(A) Receptor	GABA	Insomnia
Butabarbital	Solute carrier family 2, facilitated glucose transporter member 1	facilitated glucose transporter member 12	Insomnia
Butabarbital	Neuronal Acetylcholine (nACh) Receptor Subunits	YYYY	Insomnia
Butabarbital	Glutamate receptor 1	GRIA1	Insomnia
Butabarbital	Glutamate receptor 3	GRIA3	Insomnia
Butabarbital	Glutamate receptor 4	GRIA4	Insomnia
Butabarbital	Glutamate receptor ionotropic, kainate 1	kainate 5	Insomnia
Butabarbital	Glutamate receptor ionotropic, kainate 3	kainate 5	Insomnia
Butabarbital	Glutamate receptor ionotropic, kainate 4	kainate 5	Insomnia
Butabarbital	Glutamate receptor ionotropic, kainate 5	kainate 5	Insomnia
Butabarbital	Serum albumin	ALB	Insomnia
Desipramine	Muscarinic acetylcholine receptor M1	CHRM1	Insomnia
Desipramine	Sodium-dependent noradrenaline transporter	SLC6A2	Insomnia
Desipramine	Beta-2 adrenergic receptor	ADRB2	Insomnia
Desipramine	Muscarinic acetylcholine receptor M2	CHRM2	Insomnia
Desipramine	Sodium-dependent serotonin transporter	SLC6A4	Insomnia
Desipramine	Histamine H1 receptor	Hrh1	Insomnia
Desipramine	Beta-1 adrenergic receptor	ADRB1	Insomnia
Desipramine	Cytochrome P450 2D6	CYP2D6	Insomnia
Desipramine	Muscarinic acetylcholine receptor M3	CHRM3	Insomnia
Desipramine	Muscarinic acetylcholine receptor M4	CHRM4	Insomnia
Desipramine	Muscarinic acetylcholine receptor M5	CHRM5	Insomnia
Desipramine	Alpha-1 adrenergic receptors	a1 receptor	Insomnia
Desipramine	5-hydroxytryptamine receptor 2A	HTR2A	Insomnia
Desipramine	Alpha-1-acid glycoprotein 1	ORM1	Insomnia
Desipramine	Cytochrome P450 2B6	CYP2B6	Insomnia
Desipramine	Cytochrome P450 3A4	CYP3A4	Insomnia
Desipramine	Solute carrier family 22 member 2	SLC22A2	Insomnia
Desipramine	Solute carrier family 22 member 1	SLC22A1	Insomnia
Desipramine	Solute carrier family 22 member 3	SLC22A3	Insomnia
Desipramine	Solute carrier family 22 member 5	SLC22A5	Insomnia
Desipramine	P-glycoprotein 1	P-gp	Insomnia
Desipramine	Solute carrier family 22 member 4	SLC22A4	Insomnia
Desipramine	Cytochrome P450 1A2	CYP1A2	Insomnia
Desipramine	Cytochrome P450 2E1	CYP2E1	Insomnia
Desipramine	Sphingomyelin phosphodiesterase	SMPD1	Insomnia
Desipramine	5-hydroxytryptamine receptor 1A	HTR1A	Insomnia
Desipramine	5-hydroxytryptamine receptor 2C	HTR2C	Insomnia
Desipramine	Dopamine D2 receptor	D2R	Insomnia
Desipramine	Alpha-2 adrenergic receptors	a1 receptor	Insomnia
Diphenhydramine	Histamine H1 receptor	Hrh1	Insomnia
Diphenhydramine	Cytochrome P450 2D6	CYP2D6	Insomnia
Diphenhydramine	Cytochrome P450 2C9	CYP2C9	Insomnia
Diphenhydramine	Cytochrome P450 2C19	CYP2C19	Insomnia
Diphenhydramine	Solute carrier family 22 member 2	SLC22A2	Insomnia
Diphenhydramine	Solute carrier family 22 member 5	SLC22A5	Insomnia
Diphenhydramine	Prostaglandin G/H synthase 1	PTGS1	Insomnia
Diphenhydramine	Muscarinic acetylcholine receptor M2	CHRM2	Insomnia
Doxepin	Sodium-dependent serotonin transporter	SLC6A4	Insomnia
Doxepin	Sodium-dependent noradrenaline transporter	SLC6A2	Insomnia
Doxepin	Histamine H1 receptor	Hrh1	Insomnia
Doxepin	Histamine H2 receptor	HRH2	Insomnia
Doxepin	Cytochrome P450 2D6	CYP2D6	Insomnia
Doxepin	Muscarinic acetylcholine receptor M1	CHRM1	Insomnia
Doxepin	Muscarinic acetylcholine receptor M2	CHRM2	Insomnia
Doxepin	Muscarinic acetylcholine receptor M3	CHRM3	Insomnia
Doxepin	Muscarinic acetylcholine receptor M4	CHRM4	Insomnia
Doxepin	Muscarinic acetylcholine receptor M5	CHRM5	Insomnia
Doxepin	Alpha-1A adrenergic receptor	ADRA1A	Insomnia
Doxepin	5-hydroxytryptamine receptor 1A	HTR1A	Insomnia
Doxepin	5-hydroxytryptamine receptor 2A	HTR2A	Insomnia
Doxepin	Cytochrome P450 2C19	CYP2C19	Insomnia
Doxepin	Cytochrome P450 2C9	CYP2C9	Insomnia
Doxepin	Cytochrome P450 1A2	CYP1A2	Insomnia
Doxepin	P-glycoprotein 1	P-gp	Insomnia
Doxepin	5-hydroxytryptamine receptor 2B	HTR2B	Insomnia
Doxepin	5-hydroxytryptamine receptor 2C	HTR2C	Insomnia
Doxepin	Alpha-1B adrenergic receptor	ADRA1B	Insomnia
Doxepin	Alpha-1D adrenergic receptor	ADRA1D	Insomnia
Doxepin	Cytochrome P450 3A4	CYP3A4	Insomnia
Doxepin	5-hydroxytryptamine receptor 6	HTR6	Insomnia
Doxepin	Histamine H4 receptor	HRH4	Insomnia
Doxepin	Potassium voltage-gated channel subfamily H member 2	KCNH2	Insomnia
Doxepin	Serum albumin	ALB	Insomnia
Doxepin	Alpha-1-acid glycoprotein 1	ORM1	Insomnia
Doxylamine	Histamine H1 receptor	Hrh1	Insomnia
Doxylamine	Muscarinic acetylcholine receptor M1	CHRM1	Insomnia
Doxylamine	CYP2B protein	CYP2B	Insomnia
Doxylamine	Nuclear receptor subfamily 1 group I member 3	NR1I3	Insomnia
Estazolam	Cytochrome P450 3A4	CYP3A4	Insomnia
Estazolam	GABA(A) Receptor	GABA	Insomnia
Estazolam	GABA(A) Receptor Benzodiazepine Binding Site	YYYY	Insomnia
Eszopiclone	Cytochrome P450 3A4	CYP3A4	Insomnia
Eszopiclone	Gamma-aminobutyric acid receptor subunit alpha-1	GABRA1	Insomnia
Eszopiclone	Gamma-aminobutyric acid receptor subunit alpha-2	GABRA2	Insomnia
Eszopiclone	Gamma-aminobutyric acid receptor subunit alpha-3	GABRA3	Insomnia
Eszopiclone	Gamma-aminobutyric acid receptor subunit alpha-5	GABRA5	Insomnia
Eszopiclone	Cytochrome P450 2C8	CYP2C8	Insomnia
Eszopiclone	GABA(A) Receptor	GABA	Insomnia
Flurazepam	Cytochrome P450 3A4	CYP3A4	Insomnia
Flurazepam	P-glycoprotein 1	P-gp	Insomnia
Flurazepam	Cytochrome P450 2E1	CYP2E1	Insomnia
Flurazepam	Cytochrome P450 2A6	CYP2A6	Insomnia
Flurazepam	Solute carrier family 22 member 2	SLC22A2	Insomnia
Flurazepam	GABA(A) Receptor	GABA	Insomnia
Flurazepam	GABA(A) Receptor Benzodiazepine Binding Site	YYYY	Insomnia
Lemborexant	Orexin receptor type 1	HCRTR1	Insomnia
Lemborexant	Orexin receptor type 2	HCRTR2	Insomnia
Lemborexant	Cytochrome P450 3A4	CYP3A4	Insomnia
Lemborexant	Cytochrome P450 3A5	CYP3A5	Insomnia
Lemborexant	Cytochrome P450 3A Subfamily	CYP3A	Insomnia
Lemborexant	Cytochrome P450 2B6	CYP2B6	Insomnia
Lemborexant	P-glycoprotein 1	P-gp	Insomnia
Lorazepam	UDP-glucuronosyltransferase 2B15	UGT2B15	Insomnia
Lorazepam	GABA(A) Receptor	GABA	Insomnia
Lorazepam	Cytochrome P450 3A4	CYP3A4	Insomnia
Lorazepam	GABA(A) Receptor Benzodiazepine Binding Site	YYYY	Insomnia
Melatonin	Acetylserotonin O-methyltransferase	ASMT	Insomnia
Melatonin	Melatonin receptor type 1A	MTNR1A	Insomnia
Melatonin	Melatonin receptor type 1B	MTNR1B	Insomnia
Melatonin	Nuclear receptor ROR-beta	RORB	Insomnia
Melatonin	Calmodulin	CALM1	Insomnia
Melatonin	Calreticulin	CALR	Insomnia
Melatonin	Ribosyldihydronicotinamide dehydrogenase [quinone]	NQO2	Insomnia
Melatonin	Myeloperoxidase	MPO	Insomnia
Melatonin	Estrogen receptor alpha	ER	Insomnia
Melatonin	Eosinophil peroxidase	EPX	Insomnia
Melatonin	Cytochrome P450 1A1	Cyp1a1	Insomnia
Melatonin	Cytochrome P450 1A2	CYP1A2	Insomnia
Melatonin	Cytochrome P450 2C19	CYP2C19	Insomnia
Melatonin	Cytochrome P450 2C9	CYP2C9	Insomnia
Melatonin	Acetylserotonin O-methyltransferase	ASMT	Insomnia
Melatonin	Indoleamine 2,3-dioxygenase 1	3-dioxygenase 1	Insomnia
Melatonin	Myeloperoxidase	MPO	Insomnia
Melatonin	Cytochrome P450 1B1	CYP1B1	Insomnia
Melatonin	Solute carrier family 22 member 8	SLC22A8	Insomnia
Melatonin	Cytochrome P450 19A1	CYP19A1	Insomnia
Mirtazapine	5-hydroxytryptamine receptor 2A	HTR2A	Insomnia
Mirtazapine	5HT3 serotonin receptor	5-HT3	Insomnia
Mirtazapine	Alpha-2A adrenergic receptor	ADRA2A	Insomnia
Mirtazapine	5-hydroxytryptamine receptor 2C	HTR2C	Insomnia
Mirtazapine	Kappa-type opioid receptor	OPRK1	Insomnia
Mirtazapine	Histamine H1 receptor	Hrh1	Insomnia
Mirtazapine	Cytochrome P450 1A2	CYP1A2	Insomnia
Mirtazapine	Cytochrome P450 3A4	CYP3A4	Insomnia
Mirtazapine	Cytochrome P450 2D6	CYP2D6	Insomnia
Mirtazapine	Alpha-1 adrenergic receptors	a1 receptor	Insomnia
Mirtazapine	Sodium-dependent serotonin transporter	SLC6A4	Insomnia
Nitrazepam	Sodium channel protein type 1 subunit alpha	SCN1A	Insomnia
Nitrazepam	Cytochrome P450 3A4	CYP3A4	Insomnia
Nitrazepam	Cytochrome P450 2E1	CYP2E1	Insomnia
Nitrazepam	GABA(A) Receptor	GABA	Insomnia
Nitrazepam	GABA(A) Receptor Benzodiazepine Binding Site	YYYY	Insomnia
Pentobarbital	Gamma-aminobutyric acid receptor subunit alpha-1	GABRA1	Insomnia
Pentobarbital	Cytochrome P450 3A4	CYP3A4	Insomnia
Pentobarbital	Gamma-aminobutyric acid receptor subunit alpha-4	GABRA4	Insomnia
Pentobarbital	Gamma-aminobutyric acid receptor subunit alpha-6	GABRA6	Insomnia
Pentobarbital	Gamma-aminobutyric acid receptor subunit alpha-2	GABRA2	Insomnia
Pentobarbital	Gamma-aminobutyric acid receptor subunit alpha-3	GABRA3	Insomnia
Pentobarbital	Gamma-aminobutyric acid receptor subunit alpha-5	GABRA5	Insomnia
Pentobarbital	Neuronal acetylcholine receptor subunit alpha-4	CHRNA4	Insomnia
Pentobarbital	Neuronal acetylcholine receptor subunit alpha-7	CHRNA7	Insomnia
Pentobarbital	Glutamate receptor 2	GRIA2	Insomnia
Pentobarbital	Glutamate receptor ionotropic, kainate 2	kainate 5	Insomnia
Pentobarbital	Cytochrome P450 2C19	CYP2C19	Insomnia
Pentobarbital	Cytochrome P450 2A6	CYP2A6	Insomnia
Pentobarbital	GABA(A) Receptor	GABA	Insomnia
Pentobarbital	NMDA receptor	YYYY	Insomnia
Pentobarbital	Nuclear receptor subfamily 1 group I member 2	NR1I2	Insomnia
Phenobarbital	Gamma-aminobutyric acid receptor subunit alpha-1	GABRA1	Insomnia
Phenobarbital	Cytochrome P450 2C19	CYP2C19	Insomnia
Phenobarbital	Cytochrome P450 2C9	CYP2C9	Insomnia
Phenobarbital	Cytochrome P450 2B6	CYP2B6	Insomnia
Phenobarbital	Cytochrome P450 2C8	CYP2C8	Insomnia
Phenobarbital	Cytochrome P450 1A2	CYP1A2	Insomnia
Phenobarbital	Cytochrome P450 3A4	CYP3A4	Insomnia
Phenobarbital	Canalicular multispecific organic anion transporter 2	ABCC3	Insomnia
Phenobarbital	Bile salt export pump	ABCB11	Insomnia
Phenobarbital	P-glycoprotein 1	P-gp	Insomnia
Phenobarbital	Multidrug resistance-associated protein 1	ABCC1	Insomnia
Phenobarbital	Solute carrier organic anion transporter family member 2A1	SLCO2A1	Insomnia
Phenobarbital	Canalicular multispecific organic anion transporter 1	ABCC2	Insomnia
Phenobarbital	Neuronal acetylcholine receptor subunit alpha-4	CHRNA4	Insomnia
Phenobarbital	Neuronal acetylcholine receptor subunit alpha-7	CHRNA7	Insomnia
Phenobarbital	Glutamate receptor 2	GRIA2	Insomnia
Phenobarbital	Glutamate receptor ionotropic, kainate 2	kainate 5	Insomnia
Phenobarbital	Cytochrome P450 2A6	CYP2A6	Insomnia
Phenobarbital	Cytochrome P450 2E1	CYP2E1	Insomnia
Phenobarbital	Cytochrome P450 3A5	CYP3A5	Insomnia
Phenobarbital	Cytochrome P450 1A1	Cyp1a1	Insomnia
Phenobarbital	Cytochrome P450 2C18	CYP2C18	Insomnia
Phenobarbital	Cytochrome P450 3A7	CYP3A7	Insomnia
Phenobarbital	Cytochrome P450 4B1	CYP4B1	Insomnia
Phenobarbital	NMDA receptor	YYYY	Insomnia
Phenobarbital	Nuclear receptor subfamily 1 group I member 2	NR1I2	Insomnia
Phenobarbital	UDP-glucuronosyltransferase 1-1	UGT1A1	Insomnia
Phenobarbital	UDP-glucuronosyltransferase 2B7	UGT2B7	Insomnia
Quazepam	Cytochrome P450 2C19	CYP2C19	Insomnia
Quazepam	Cytochrome P450 2C9	CYP2C9	Insomnia
Quazepam	Cytochrome P450 3A4	CYP3A4	Insomnia
Quazepam	GABA(A) Receptor	GABA	Insomnia
Quazepam	Cytochrome P450 2B6	CYP2B6	Insomnia
Quazepam	GABA(A) Receptor Benzodiazepine Binding Site	YYYY	Insomnia
Ramelteon	Melatonin receptor type 1B	MTNR1B	Insomnia
Ramelteon	Melatonin receptor type 1A	MTNR1A	Insomnia
Ramelteon	Cytochrome P450 1A2	CYP1A2	Insomnia
Ramelteon	Cytochrome P450 2C19	CYP2C19	Insomnia
Ramelteon	Cytochrome P450 3A4	CYP3A4	Insomnia
Ramelteon	Cytochrome P450 2C9	CYP2C9	Insomnia
Secobarbital	Gamma-aminobutyric acid receptor subunit alpha-1	GABRA1	Insomnia
Secobarbital	Cytochrome P450 2C8	CYP2C8	Insomnia
Secobarbital	Cytochrome P450 2C9	CYP2C9	Insomnia
Secobarbital	Gamma-aminobutyric acid receptor subunit alpha-2	GABRA2	Insomnia
Secobarbital	Gamma-aminobutyric acid receptor subunit alpha-3	GABRA3	Insomnia
Secobarbital	Gamma-aminobutyric acid receptor subunit alpha-4	GABRA4	Insomnia
Secobarbital	Gamma-aminobutyric acid receptor subunit alpha-5	GABRA5	Insomnia
Secobarbital	Gamma-aminobutyric acid receptor subunit alpha-6	GABRA6	Insomnia
Secobarbital	Neuronal acetylcholine receptor subunit alpha-4	CHRNA4	Insomnia
Secobarbital	Neuronal acetylcholine receptor subunit alpha-7	CHRNA7	Insomnia
Secobarbital	Glutamate receptor 2	GRIA2	Insomnia
Secobarbital	Glutamate receptor ionotropic, kainate 2	kainate 5	Insomnia
Secobarbital	Cytochrome P450 1A2	CYP1A2	Insomnia
Secobarbital	NMDA receptor	YYYY	Insomnia
Secobarbital	Cytochrome P450 2C19	CYP2C19	Insomnia
St. John's Wort	P-glycoprotein 1	P-gp	Insomnia
St. John's Wort	Cytochrome P450 3A4	CYP3A4	Insomnia
St. John's Wort	Cytochrome P450 2D6	CYP2D6	Insomnia
St. John's Wort	Cytochrome P450 2C19	CYP2C19	Insomnia
Suvorexant	Orexin receptor type 1	HCRTR1	Insomnia
Suvorexant	Orexin receptor type 2	HCRTR2	Insomnia
Suvorexant	Cytochrome P450 3A4	CYP3A4	Insomnia
Suvorexant	P-glycoprotein 1	P-gp	Insomnia
Temazepam	Cytochrome P450 3A4	CYP3A4	Insomnia
Temazepam	Cytochrome P450 2B6	CYP2B6	Insomnia
Temazepam	Cytochrome P450 2C9	CYP2C9	Insomnia
Temazepam	GABA(A) Receptor	GABA	Insomnia
Temazepam	GABA(A) Receptor Benzodiazepine Binding Site	YYYY	Insomnia
Tizanidine	Alpha-2 adrenergic receptors	a2 receptor	Insomnia
Tizanidine	Cytochrome P450 1A2	CYP1A2	Insomnia
Tizanidine	Nischarin	NISCH	Insomnia
Tizanidine	Alpha-1 adrenergic receptors	a1 receptor	Insomnia
Trazodone	5-hydroxytryptamine receptor 2A	HTR2A	Insomnia
Trazodone	Sodium-dependent serotonin transporter	SLC6A4	Insomnia
Trazodone	Alpha-1A adrenergic receptor	ADRA1A	Insomnia
Trazodone	Alpha-2A adrenergic receptor	ADRA2A	Insomnia
Trazodone	Histamine H1 receptor	Hrh1	Insomnia
Trazodone	5-hydroxytryptamine receptor 1A	HTR1A	Insomnia
Trazodone	Cytochrome P450 2D6	CYP2D6	Insomnia
Trazodone	Cytochrome P450 3A4	CYP3A4	Insomnia
Trazodone	5-hydroxytryptamine receptor 2C	HTR2C	Insomnia
Trazodone	Cytochrome P450 3A5	CYP3A5	Insomnia
Trazodone	Cytochrome P450 3A7	CYP3A7	Insomnia
Trazodone	P-glycoprotein 1	P-gp	Insomnia
Trazodone	5-hydroxytryptamine receptor 1C	HTR1C	Insomnia
Triazolam	Cytochrome P450 3A4	CYP3A4	Insomnia
Triazolam	Cytochrome P450 3A5	CYP3A5	Insomnia
Triazolam	Cytochrome P450 3A7	CYP3A7	Insomnia
Triazolam	Cytochrome P450 2C8	CYP2C8	Insomnia
Triazolam	GABA(A) Receptor Benzodiazepine Binding Site	YYYY	Insomnia
Triazolam	GABA(A) Receptor	GABA	Insomnia
Trimipramine	Sodium-dependent serotonin transporter	SLC6A4	Insomnia
Trimipramine	Sodium-dependent noradrenaline transporter	SLC6A2	Insomnia
Trimipramine	Cytochrome P450 2D6	CYP2D6	Insomnia
Trimipramine	Sodium-dependent dopamine transporter	Slc6a3	Insomnia
Trimipramine	5-hydroxytryptamine receptor 2A	HTR2A	Insomnia
Trimipramine	5-hydroxytryptamine receptor 1A	HTR1A	Insomnia
Trimipramine	Alpha-1A adrenergic receptor	ADRA1A	Insomnia
Trimipramine	Alpha-1B adrenergic receptor	ADRA1B	Insomnia
Trimipramine	Dopamine D2 receptor	D2R	Insomnia
Trimipramine	Alpha-2B adrenergic receptor	ADRA2B	Insomnia
Trimipramine	Histamine H1 receptor	Hrh1	Insomnia
Trimipramine	Cytochrome P450 2C19	CYP2C19	Insomnia
Trimipramine	P-glycoprotein 1	P-gp	Insomnia
Trimipramine	Cytochrome P450 2C9	CYP2C9	Insomnia
Trimipramine	5-hydroxytryptamine receptor 2C	HTR2C	Insomnia
Trimipramine	5-hydroxytryptamine receptor 3A	HTR3A	Insomnia
Trimipramine	5-hydroxytryptamine receptor 1D	HTR1D	Insomnia
Trimipramine	Alpha-2A adrenergic receptor	ADRA2A	Insomnia
Trimipramine	D(1) dopamine receptor	D1R	Insomnia
Trimipramine	Beta adrenergic receptor	B-AR	Insomnia
Trimipramine	Muscarinic acetylcholine receptor	mAChRs	Insomnia
Trimipramine	5-hydroxytryptamine receptor 1C	5-HT1C	Insomnia
Zaleplon	Gamma-aminobutyric acid receptor subunit alpha-1	GABRA1	Insomnia
Zaleplon	Cytochrome P450 3A4	CYP3A4	Insomnia
Zaleplon	Aldehyde oxidase	AOX1	Insomnia
Zaleplon	Cytochrome P450 3A5	CYP3A5	Insomnia
Zaleplon	Cytochrome P450 3A7	CYP3A7	Insomnia
Zolpidem	Gamma-aminobutyric acid receptor subunit alpha-1	GABRA1	Insomnia
Zolpidem	Cytochrome P450 3A4	CYP3A4	Insomnia
Zolpidem	Cytochrome P450 1A2	CYP1A2	Insomnia
Zolpidem	Gamma-aminobutyric acid receptor subunit alpha-2	GABRA2	Insomnia
Zolpidem	Gamma-aminobutyric acid receptor subunit alpha-3	GABRA3	Insomnia
Zolpidem	Cytochrome P450 2C9	CYP2C9	Insomnia
Zolpidem	Cytochrome P450 2C19	CYP2C19	Insomnia
Zolpidem	Cytochrome P450 2D6	CYP2D6	Insomnia
Zolpidem	Gamma-aminobutyric acid receptor subunit gamma-2	GABRG2	Insomnia
Zopiclone	Translocator protein	TSPO	Insomnia
Zopiclone	Cytochrome P450 2C8	CYP2C8	Insomnia
Zopiclone	Cytochrome P450 2C9	CYP2C9	Insomnia
Zopiclone	Cytochrome P450 3A4	CYP3A4	Insomnia
Zopiclone	Prostaglandin G/H synthase 1	PTGS1	Insomnia
Zopiclone	Gamma-aminobutyric acid receptor subunit alpha-1	GABRA1	Insomnia
Zopiclone	Gamma-aminobutyric acid receptor subunit alpha-2	GABRA2	Insomnia
Zopiclone	Gamma-aminobutyric acid receptor subunit alpha-3	GABRA3	Insomnia
Zopiclone	Gamma-aminobutyric acid receptor subunit alpha-5	GABRA5	Insomnia
Zopiclone	Cytochrome P450 2E1	CYP2E1	Insomnia
Lactulose	Evolved beta-galactosidase subunit alpha	ebgA	constipation
Lubiprostone	Chloride channel protein 2	CLCN2	constipation
Lubiprostone	Carbonyl reductase [NADPH] 1	CBR1	constipation
Tegaserod	5-hydroxytryptamine receptor 4	HTR4	constipation
Tegaserod	5-hydroxytryptamine receptor 2B	HTR2B	constipation
Tegaserod	5-hydroxytryptamine receptor 2C	HTR2C	constipation
Tegaserod	5-hydroxytryptamine receptor 2A	HTR2A	constipation
Tegaserod	Sodium-dependent serotonin transporter	SLC6A4	constipation
Tegaserod	Cytochrome P450 1A2	CYP1A2	constipation
Tegaserod	Cytochrome P450 2C8	CYP2C8	constipation
Tegaserod	Cytochrome P450 2D6	CYP2D6	constipation
Tegaserod	Cytochrome P450 2E1	CYP2E1	constipation
Tegaserod	ATP-binding cassette sub-family G member 2	ABCG2	constipation
Tegaserod	P-glycoprotein 1	VVVVVVVV	constipation
Dantron	Serum albumin	ALB	constipation
Phenolphthalein	UDP-glucuronosyltransferase 1-9	UGT1A9	constipation
Phenolphthalein	Nuclear receptor subfamily 1 group I member 2	NR1I2	constipation
Phenolphthalein	Nuclear receptor subfamily 1 group I member 3	NR1I3	constipation
Phenolphthalein	Estrogen receptor alpha	VVVVVVVV	constipation
Phenolphthalein	Sex hormone-binding globulin	SHBG	constipation
Alvimopan	Mu-type opioid receptor	OPRM1	constipation
Alvimopan	Kappa-type opioid receptor	OPRK1	constipation
Alvimopan	Delta-type opioid receptor	OPRD1	constipation
Prucalopride	5-hydroxytryptamine receptor 4	HTR4	constipation
Prucalopride	Cytochrome P450 3A4	CYP3A4	constipation
Prucalopride	Serum albumin	ALB	constipation
Prucalopride	P-glycoprotein 1	VVVVVVVV	constipation
Methylnaltrexone	Mu-type opioid receptor	OPRM1	constipation
Methylnaltrexone	Kappa-type opioid receptor	OPRK1	constipation
Linaclotide	Heat-stable enterotoxin receptor	GUCY2C	constipation
Naloxegol	Cytochrome P450 3A4	CYP3A4	constipation
Naloxegol	Cytochrome P450 2D6	CYP2D6	constipation
Naloxegol	Cytochrome P450 2C19	CYP2C19	constipation
Naloxegol	Mu-type opioid receptor	OPRM1	constipation
Picosulfuric acid	Arylsulfate sulfotransferase	VVVVVVVV	constipation
Glycerin	Hematopoietic prostaglandin D synthase	HPGDS	constipation
Glycerin	Endoglucanase G	celCCG	constipation
Glycerin	Glutathione S-transferase P	GSTP1	constipation
Glycerin	Group IIE secretory phospholipase A2	PLA2G2E	constipation
Glycerin	Inositol-3-phosphate synthase 1	ISYNA1	constipation
Glycerin	C4-dicarboxylate transport transcriptional regulatory protein DctD	dctD	constipation
Glycerin	Alcohol dehydrogenase 1B	ADH1B	constipation
Glycerin	Inositol 1,4,5-trisphosphate receptor type 1	4	constipation
Glycerin	Glycodelin	PAEP	constipation
Glycerin	Alpha-N-acetylgalactosaminidase	NAGA	constipation
Glycerin	Cytochrome c4	cc4	constipation
Glycerin	Bacterioferritin	bfr	constipation
Glycerin	TGF-beta receptor type-2	TGFBR2	constipation
Glycerin	Argininosuccinate synthase	ASS1	constipation
Glycerin	Enolase	eno	constipation
Glycerin	ADP-ribosylation factor 1	ARF1	constipation
Glycerin	Multidrug resistance protein MexA	mexA	constipation
Glycerin	Bifunctional 3'-phosphoadenosine 5'-phosphosulfate synthase 1	PAPSS1	constipation
Glycerin	Histidinol dehydrogenase	hisD	constipation
Glycerin	DNA mismatch repair protein MutL	mutL	constipation
Glycerin	Glycerol uptake facilitator protein	glpF	constipation
Glycerin	Ribonucleoside-diphosphate reductase 1 subunit beta	nrdB	constipation
Glycerin	A/G-specific adenine glycosylase	VVVVVVVV	constipation
Glycerin	tRNA (cytosine(38)-C(5))-methyltransferase	TRDMT1	constipation
Glycerin	Cytochrome P450 2E1	CYP2E1	constipation
Glycerin	Retinal dehydrogenase 1	ALDH1A1	constipation
Glycerin	Peroxisome proliferator-activated receptor delta	PPARD	constipation
Sodium sulfate	Carbonic anhydrase 2	CA2	constipation
Sodium sulfate	Carbonic anhydrase 1	CA1	constipation
Magnesium carbonate	Transient receptor potential cation channel subfamily M member 6	TRPM6	constipation
Magnesium carbonate	Solute carrier family 41 member 3	SLC41A3	constipation
Magnesium carbonate	Metal transporter CNNM2	CNNM2	constipation
Magnesium carbonate	Transient receptor potential cation channel subfamily M member 7	TRPM7	constipation
Magnesium carbonate	Glutamate (NMDA) receptor	VVVVVVVV	constipation
Sennosides	Reverse transcriptase/RNaseH	pol	constipation
Sennosides	Aquaporin-3	VVVVVVVV	constipation
Magnesium sulfate	Voltage-dependent calcium channel gamma-1 subunit	CACNG1	constipation
Magnesium sulfate	Voltage-dependent calcium channel subunit alpha-2/delta-1	CACNA2D1	constipation
Magnesium sulfate	Voltage-dependent L-type calcium channel subunit alpha-1C	CACNA1C	constipation
Magnesium sulfate	Voltage-dependent L-type calcium channel subunit beta-1	CACNB1	constipation
Magnesium sulfate	Voltage-dependent L-type calcium channel subunit beta-2	CACNB2	constipation
Magnesium sulfate	Voltage-dependent L-type calcium channel subunit alpha-1S	CACNA1S	constipation
Mannitol	P-glycoprotein 1	VVVVVVVV	constipation
Mannitol	Mannitol dehydrogenase	mtlD	constipation
Sorbitol	Xylose isomerase	xylA	constipation
Sorbitol	Xylose isomerase	xylA	constipation
Sorbitol	Xylose isomerase	xylA	constipation
Sorbitol	Malate synthase G	glcB	constipation
Naloxone	Mu-type opioid receptor	OPRM1	constipation
Naloxone	Estrogen receptor alpha	VVVVVVVV	constipation
Naloxone	Cyclic AMP-responsive element-binding protein 1	CREB1	constipation
Naloxone	Delta-type opioid receptor	OPRD1	constipation
Naloxone	Solute carrier organic anion transporter family member 1A2	SLCO1A2	constipation
Naloxone	P-glycoprotein 1	VVVVVVVV	constipation
Naloxone	Kappa-type opioid receptor	OPRK1	constipation
Naloxone	Cytochrome P450 3A4	CYP3A4	constipation
Naloxone	Serum albumin	ALB	constipation
Naloxone	Toll-like receptor 4	TLR4	constipation
Naloxone	Liver carboxylesterase 1	CES1	constipation
Naloxone	UDP-glucuronosyltransferase 1-1	UGT1A1	constipation
Naldemedine	CYP3A	VVVVVVVV	constipation
Naldemedine	UDP-glucuronosyltransferase 1-3	UGT1A3	constipation
Naldemedine	Mu-type opioid receptor	OPRM1	constipation
Naldemedine	Delta-type opioid receptor	OPRD1	constipation
Naldemedine	Kappa-type opioid receptor	OPRK1	constipation
Naldemedine	ATP-binding cassette sub-family B member 5	ABCB5	constipation
Plecanatide	Guanylate cyclase soluble subunit alpha-2	GUCY1A2	constipation
Almotriptan	5-hydroxytryptamine receptor 1D	HTR1D	Migraine
Almotriptan	5-hydroxytryptamine receptor 1B	HTR1B	Migraine
Almotriptan	Cytochrome P450 3A4	CYP3A4	Migraine
Almotriptan	Cytochrome P450 2D6	CYP2D6	Migraine
Almotriptan	Amine oxidase [flavin-containing] A	MAOA	Migraine
Almotriptan	Dimethylaniline monooxygenase [N-oxide-forming] 3	FMO3	Migraine
Almotriptan	Cytochrome P450 2C19	CYP2C19	Migraine
Almotriptan	Cytochrome P450 2E1	CYP2E1	Migraine
Almotriptan	Cytochrome P450 2C8	CYP2C8	Migraine
Rizatriptan	5-hydroxytryptamine receptor 1D	HTR1D	Migraine
Rizatriptan	5-hydroxytryptamine receptor 1B	HTR1B	Migraine
Rizatriptan	5-hydroxytryptamine receptor 1F	HTR1F	Migraine
Rizatriptan	Amine oxidase [flavin-containing] A	MAOA	Migraine
Frovatriptan	5-hydroxytryptamine receptor 1D	HTR1D	Migraine
Frovatriptan	5-hydroxytryptamine receptor 1B	HTR1B	Migraine
Frovatriptan	Cytochrome P450 1A2	CYP1A2	Migraine
Rimegepant	Calcitonin gene-related peptide type 1 receptor	CALCRL	Migraine
Rimegepant	P-glycoprotein 1	ABCB1	Migraine
Rimegepant	ATP-binding cassette sub-family G member 2	ABCG2	Migraine
Rimegepant	Solute carrier organic anion transporter family member 1B1	SLCO1B1	Migraine
Rimegepant	Solute carrier family 22 member 8	SLC22A8	Migraine
Rimegepant	Solute carrier organic anion transporter family member 1B3	SLCO1B3	Migraine
Rimegepant	Solute carrier family 22 member 2	SLC22A2	Migraine
Rimegepant	Multidrug and toxin extrusion protein 1	SLC47A1	Migraine
Rimegepant	Cytochrome P450 3A4	CYP3A4	Migraine
Rimegepant	Cytochrome P450 2C9	CYP2C9	Migraine
Aminocaproic acid	Plasminogen	PLG	Hemorrhage
Aminocaproic acid	Tissue-type plasminogen activator	PLAT	Hemorrhage
Aminocaproic acid	Apolipoprotein(a)	LPA	Hemorrhage
Aminocaproic acid	Aldehyde oxidase	AOX1	Hemorrhage
Ergometrine	Cytochrome P450 3A4	CYP3A4	Hemorrhage
Ergometrine	P-glycoprotein 1	ABCB1	Hemorrhage
Ergometrine	Alpha-1A adrenergic receptor	ADRA1A	Hemorrhage
Butoconazole	Ergosterol	NA	vulvovaginitis
Itraconazole	Lanosterol 14-alpha demethylase	ERG11	vulvovaginitis
Itraconazole	Lanosterol 14-alpha demethylase	CYP51A1	vulvovaginitis
Itraconazole	Cytochrome P450 3A4	CYP3A4	vulvovaginitis
Itraconazole	Cytochrome P450 3A5	CYP3A5	vulvovaginitis
Itraconazole	Cytochrome P450 3A7	CYP3A7	vulvovaginitis
Itraconazole	Cytochrome P450 2B6	CYP2B6	vulvovaginitis
Itraconazole	P-glycoprotein 1	ABCB1	vulvovaginitis
Itraconazole	Cytochrome P450 1A1	CYP1A1	vulvovaginitis
Itraconazole	Cytochrome P450 2E1	CYP2E1	vulvovaginitis
